# Supplementary material for: Annual molt period and seasonal color variation in the Eared Dove´s crown
Source: PLoS One. 2023 Feb 24;18(2):e0280819. doi: 10.1371/journal.pone.0280819 (PMC9955656; doi:10.1371/journal.pone.0280819)
Supplement: S1 File — (R) [file pone.0280819.s001.R]

library(pavo)
library(vegan)
library(ggplot2)
library(patchwork)

# males
datm <- read.csv("Reflectancia machos estacional S3.csv", header = T)
datm <- as.rspec(datm, lim = c(300, 700))
datm <- procspec(datm, opt = "smooth", fixneg = "addmin", span = 0.5)
datm <- datm[, c(1, 49:126)] # males from july to december
mesm <- substr(colnames(datm[-1]), 2, 3)

# females
dath <- read.csv("Reflectancia hembras estacional S2.csv", header = T)
dath <- as.rspec(dath, lim = c(300, 700))
dath <- procspec(dath, opt = "smooth", fixneg = "addmin", span = 0.5)
dath <- dath[, c(1, 52:118)] # females from july to december
mesh <- substr(colnames(dath[-1]), 2, 3)


## differences in spectra
layout(matrix(1:2, 2, 1))
layout (1)
aggplot(datm, by = mesm, legend = T, alpha = 0.05, ylim =c(0, 70))
title("Males")


aggplot(dath, by = mesh, legend = T, alpha = 0.05, ylim=c(0, 70))
title("Females")
layout(1)

## modelo visual
visdatm <- vismodel(datm, qcatch = "Qi", visual = "avg.v", 
                    achromatic = "ml", illum = "D65", relative = F)
visdath <- vismodel(dath, qcatch = "Qi", visual = "avg.v", 
                    achromatic = "ml", illum = "D65", relative = F)


## pasa datos de conos al tetrahedro
tetram <- colspace(visdatm)
plot(tetram)

tetrah <- colspace(visdath)
plot(tetrah)

## JND distances
dist.m <- coldist(visdatm, achromatic = T, n = c(1,1,1,2), 
                  weber = 0.1, weber.achro = 0.1)

dist.h <- coldist(visdath, achromatic = T, n = c(1,1,1,2), 
                  weber = 0.1, weber.achro = 0.1)


## PERMANOVA differences among months
matdist.m  <- coldist2mat(dist.m)
matdist.h  <- coldist2mat(dist.h)

# chromatic distances males
res.ad.S.m <- adonis(matdist.m$dS ~ mesm, permutations = 9999) #chromatic
res.ad.S.m 
# chromatic distances females
res.ad.S.h <- adonis(matdist.h$dS ~ mesh, permutations = 9999) #chromatic
res.ad.S.h 

# achromatic distances males
res.ad.L.m <- adonis(matdist.m$dL ~ mesm, permutations = 9999) #achromatic
res.ad.L.m
# achromatic distances females
res.ad.L.h <- adonis(matdist.h$dL ~ mesh, permutations = 9999) #achromatic
res.ad.L.h

# paired differences between months. Males
bootres.c.m <- bootcoldist(visdatm, by = mesm, n = c(1,1,1,2), weber = 0.1, weber.achro = 0.1)
bootres.c.m

sign.c.m <- character(15)
for(i in 1:15) sign.c.m[i] <- ifelse(bootres.c.m[i,2] > 1, "*", NA)
sign.a.m <- character(15)
for(i in 1:15) sign.a.m[i] <- ifelse(bootres.c.m[i,5] > 1, "*", NA)
DAT.m <- data.frame(A = c(7,7,7,7,7,8,8,8,8,9,9,9,10,10,11), 
                    B = c(8,9,10,11,12,9,10,11,12,10,11,12,11,12,12),
                    chrom = bootres.c.m[,1], 
                    achro = bootres.c.m[, 4], 
                    sign.c.m,
                    sign.a.m)

g1 <- ggplot(DAT.m, aes(A, B, fill = chrom)) + geom_raster() +
  scale_fill_viridis_c() + ggtitle("Males. Chromatic distances") +
  geom_text(aes(A,B, label = sign.c.m), size = 10) +
  guides(fill = guide_colourbar(title = "JNDs")) +
  theme_linedraw() + xlab("month") + ylab("month") 
g1

g2 <- ggplot(DAT.m, aes(A, B, fill = achro)) + geom_raster() +
  scale_fill_viridis_c() + ggtitle("Males. Achromatic distances") +
  guides(fill = guide_colourbar(title = "JNDs")) +
  geom_text(aes(A,B, label = sign.a.m), size = 10) +
  theme_linedraw() + xlab("month") + ylab("month") 
g2

# paired differences between months. Females
bootres.c.h <- bootcoldist(visdath, by = mesh, n = c(1,1,1,2), weber = 0.1, weber.achro = 0.1)
bootres.c.h

sign.c.h <- character(15)
for(i in 1:15) sign.c.h[i] <- ifelse(bootres.c.h[i,2] > 1, "*", NA)
sign.a.h <- character(15)
for(i in 1:15) sign.a.h[i] <- ifelse(bootres.c.h[i,5] > 1, "*", NA)
DAT.h <- data.frame(A = c(7,7,7,7,7,8,8,8,8,9,9,9,10,10,11), 
                    B = c(8,9,10,11,12,9,10,11,12,10,11,12,11,12,12),
                    chrom = bootres.c.h[,1], 
                    achro = bootres.c.h[, 4], 
                    sign.c.h,
                    sign.a.h)

g3 <- ggplot(DAT.h, aes(A, B, fill = chrom)) + geom_raster() +
  scale_fill_viridis_c() + ggtitle("Females. Chromatic distances") +
  geom_text(aes(A,B, label = sign.c.h), size = 10) +
  guides(fill = guide_colourbar(title = "JNDs")) +
  theme_linedraw() + xlab("month") + ylab("month") 
g3

g4 <- ggplot(DAT.h, aes(A, B, fill = achro)) + geom_raster() +
  scale_fill_viridis_c() + ggtitle("Females. Achromatic distances") +
  guides(fill = guide_colourbar(title = "JNDs")) +
  geom_text(aes(A,B, label = sign.a.h), size = 10) +
  theme_linedraw() + xlab("month") + ylab("month") 
g4

(g1 + g2) / (g3 + g4)


#### work in progress

testo <- read.csv("testo.csv", header = T)
testo$mes <- as.factor(testo$mes)

plot(testo ~ mes, data = testo)
