# Supplementary material for: Annual molt period and seasonal color variation in the Eared Dove´s crown
Source: PLoS One. 2023 Feb 24;18(2):e0280819. doi: 10.1371/journal.pone.0280819 (PMC9955656; doi:10.1371/journal.pone.0280819)
Supplement: S2 File — (CSV) [file pone.0280819.s002.csv]

LONG	03P04	03P05	03P08	03P19	03P20	03P21	03P22	03P23	03P24	03P25	03P27	03P30	04P01	04P02	04P04	04P06	04P07	04P10	04P12	04P15	04P16	04P17	05P04	05P05	05P07	05P08	05P11	05P14	05P15	05P18	05P21	05P23	06P01	06P02	06P03	06P04	06P05	06P06	06P08	06P09	06P10	06P12	06P15	06P16	06P17	06P19	06P21	06P23	06P25
176.86	116.327	48.101	39.252	-500	-233.333	11.392	13.393	185.366	-240	-37.5	100	18.605	202.857	-32.143	16.418	64.773	133.333	-766.667	88.889	9.091	119.444	105.714	141.27	86.207	64.706	90	71.053	34.375	179.104	654.545	-35.526	7.143	53.846	73.77	91.667	49.091	211.429	102.469	133.333	-1300	0	-41.86	-887.5	95.652	2200	47.368	69.811	500	-175
177.08	116.327	48.101	39.252	-500	-233.333	11.392	13.393	185.366	-240	-37.5	100	18.605	202.857	-32.143	16.418	64.773	133.333	-766.667	88.889	9.091	119.444	105.714	141.27	86.207	64.706	90	71.053	34.375	179.104	654.545	-35.526	7.143	53.846	73.77	91.667	49.091	211.429	102.469	133.333	-1300	0	-41.86	-887.5	95.652	2200	47.368	69.811	500	-175
177.31	116.327	48.101	39.252	-500	-233.333	11.392	13.393	185.366	-240	-37.5	100	18.605	202.857	-32.143	16.418	64.773	133.333	-766.667	88.889	9.091	119.444	105.714	141.27	86.207	64.706	90	71.053	34.375	179.104	654.545	-35.526	7.143	53.846	73.77	91.667	49.091	211.429	102.469	133.333	-1300	0	-41.86	-887.5	95.652	2200	47.368	69.811	500	-175
177.53	37.037	121.875	190.244	-211.111	81.081	35.897	109.091	55.357	17.073	247.619	98.113	-1033.333	-61.194	1866.667	62.5	-11700	108.197	129.787	288.889	104	123.077	-22.857	580	53.623	240.476	-115	36.842	566.667	-94.118	10.204	-14.474	40	0	-121.429	7.895	56.364	-65.217	47.727	48.077	175	50	-822.222	-47.5	-5.128	540	-135.714	253.571	18.182	500
177.75	51.923	20.69	-475	640	167.857	93.75	-436.364	259.259	187.5	83.333	-400	395.455	-220	-566.667	-866.667	-29.545	-13.043	-191.429	100	20.93	-450	2600	-254.545	55.556	1271.429	64.557	12.5	-257.895	30	11.429	103.571	32	-243.75	28.07	750	300	866.667	-46.479	72.222	-30.769	333.333	2800	-76.596	-28.571	-180	0	-42.857	262.5	-9.091
177.97	116.854	91.571	47.126	114.957	100.602	103.763	93.564	101.456	91.589	64.286	126.036	111.538	92.899	132.759	80.374	147.973	115.764	100	120.915	162.81	101.86	93.678	57.714	99.507	98.958	98.947	136.076	64.855	74.089	62.996	97.368	121.196	68.599	101.227	78.846	74.888	95.652	111.176	-317.647	-61.538	525	-150	54.545	131.034	-166.667	-138.462	-22.5	102.564	27.083
178.19	89.412	45.977	25	-240	391.667	121.538	24.742	-100	-42.718	47.059	196.296	39.048	197.143	50	62.264	277.778	75.51	156.25	144.444	76.923	-436.364	170.588	319.231	333.333	0.971	109.434	105.128	70	76.364	5.479	11.702	320.513	22.727	-10.87	253.488	-421.739	52.778	954.545	169.231	-56	104.167	-27.586	-370	93.75	328.571	-92.308	455.556	-45.161	128
178.41	119.178	178.667	164.103	63.69	111.806	122.628	179.787	77.027	106.494	197.17	92.254	87.261	40.667	68.902	97.561	82.313	54.412	112.676	92.063	92.262	100	70.647	68.421	165.766	80.625	124.675	57.513	120.741	66.871	119.718	103.55	120.67	121.168	143.75	103.817	94.643	105.147	125.532	131.579	-132.432	-225	83.784	-106.25	38.889	100	73.585	0	2700	35.294
178.64	126.429	113.497	75.41	107.143	100.901	56.731	8.421	225.806	109.649	102.308	9.231	193.333	90.476	100	98.485	100.909	175	114.953	204.878	98.99	98.473	221.795	168.182	110.345	45.455	61.818	73.939	76.774	31.429	66.667	44.167	155.172	106.667	117.172	72.441	72.185	60.465	150	-2101647757017000	-227.778	-150	40	47.917	163.636	-48.077	-533.333	64.789	-124.444	60
178.86	124.51	79.279	140	110	191.667	165.385	112.903	223.881	106.429	168.116	171.622	99.387	114.706	127.679	164.935	49.275	202.597	98.319	118.868	141.86	177.049	169.62	45.349	159.091	152.101	80.226	97.727	93.333	96.226	155.263	112.5	87.805	48.624	91.16	140.404	97.619	67.47	89.172	48.571	39.583	254.286	134.783	151.786	55.405	154.286	43.443	123.81	-3900	276
179.08	75.258	16.949	66.372	281.818	163.83	155.172	113.761	85.906	94.203	150.847	75.342	91.15	368.571	121.782	82.482	103.226	67.692	71.901	92.063	48.5	107.317	93.684	218.182	160	68.148	203.704	92.623	121.898	94.681	82.166	104.478	118.966	173.077	119.792	76.331	82.171	80.808	93.056	85.246	207.143	194.737	126.087	100	50.562	161.765	88.372	252.941	160	-63.333
179.3	109.677	69.048	171.053	44.737	39.394	42.308	53.846	71.93	98.611	145.455	31.034	700	54.545	97.778	62.069	132.857	514.286	248.214	79.518	247.059	56.391	203.448	152.381	192.5	36.22	98.925	329.412	218.033	162.5	122.222	112.069	2433.333	41.284	158.929	363.636	942.857	208.696	793.333	68.333	139.437	-162.5	-200	105.66	146.154	60	82.759	123.333	62.651	159.091
179.52	68.254	74.432	133.099	67.188	73.158	75	192.727	132.5	77.143	134.821	138.194	110.169	125.342	94.634	81.91	99	121.622	74.556	102.395	96.373	115.217	108.075	101.714	74.336	78.698	114.474	89.175	144.898	129.167	114.796	100	79.116	91.477	129.193	99.539	69.061	86.454	85.714	104.762	100	300	19.78	620	211.765	-25.49	-4.688	27.027	122.785	222.222
179.74	285.714	41.667	25.397	27.586	68.657	7.692	311.111	59.184	96.97	40.741	156.41	-20	64	-71.186	-100	-616.667	-400	28.125	116.667	200	17.391	47.692	-3100	310.714	-35.135	62	112.195	75.294	120.69	142.105	65.625	245	-30.435	540	95.455	77.451	178.049	175.758	112.5	34.831	134.118	154.545	173.585	154.054	84.615	28.689	67.29	114.706	-537.5
179.96	421.053	41.892	19.048	38.4	10.28	75.714	130.556	98.148	70.833	65.6	262.069	-36	427.273	114.925	84.821	17.931	65.556	122.222	116.19	267.241	69.027	92.308	85.294	121.429	247.619	76.364	24.183	87.097	184.848	10.345	51.25	47.143	280.645	74.4	210.526	54.098	101.282	118.182	-61.29	0	273.81	104	-20	0	-102.222	0	5000	1100	-17.143
180.19	-25	53.125	53.488	-58.065	42.276	75.309	314.286	62.712	224.444	48.148	166.667	147.458	61.905	118.868	119.643	26.667	119.355	93.333	34.615	96.154	68.627	57.5	63.492	100	47.414	117.778	62.097	107.609	55.782	54.717	96.46	202.597	232	52.294	89.286	46.479	93.814	136.458	21.053	134.483	-8100	350	111.538	134.146	-105.556	16.438	-1250	113.953	260
180.41	81.333	30.488	92.157	84.314	74.359	117.045	121.311	125.301	152.381	189.474	235.088	82.5	297.059	32.061	37.255	130.612	64.493	85.366	154.217	140.244	157.971	166	191.304	145.455	28.037	122.222	80.303	323.529	95.536	70.492	121.186	412	204.255	82.051	78.182	100	82.075	170.476	-1933.333	43.902	87.179	151.724	-39.474	230	-55.556	-2500	525	45.833	107.692
180.63	191.892	190.769	54.839	22.222	44.737	110.256	138.356	83.333	-5200	82.895	480	360	88.372	51.685	80.508	125.676	108.163	185.366	180.851	26.923	788.889	142.857	120.635	124.444	62.667	106.667	33.333	-555	175	16	244.737	130.769	253.659	-475	193.478	227.778	101.282	82.407	620	168.571	46.667	100.971	82.418	59.677	230.435	52	78.519	265	146.154
180.85	306.061	94.512	131.013	65.803	49.573	106	77.966	109.032	69.565	80.473	69.565	50.242	66.111	110	103.15	129.452	58.667	56.627	127.103	52.258	118.797	56.989	98.639	70.297	119.718	71.739	56.667	49.289	80	80.114	213.095	175.676	37.615	86.55	102.041	82.432	98.592	66.667	100	-314.286	400	86.364	165.217	-166.667	-160	27.273	-325.926	6.383	-3.226
181.07	63.58	59.639	65.926	54.098	47.771	11.364	74.096	21.854	59.551	91.597	155.556	59.563	65.854	66.216	113.821	75.98	97.802	113.043	46.429	163.918	59.649	133.766	97.059	62.5	60.526	77.206	75.776	81.579	121.212	55.245	95.263	93.377	38.342	51.19	53.695	90	60.345	61.392	645.455	-2600	-231.25	57.534	-70.27	-500	50	233.333	-200	7.5	-140
181.29	55.909	128	169.912	71.939	120	73.711	47.753	81.111	100	51.63	72.768	73.222	95.946	38.272	69.186	50.794	97.129	71.97	67.213	104.167	107.547	113.433	86.628	64.179	72.247	56.985	185.057	49.756	72.414	127.329	79.245	69.141	55.689	108.553	79.741	67.29	49.524	112.435	126.316	11.828	205.882	-67.416	260.526	68.376	370	-4.444	42.647	41.414	43.421
181.51	13.83	39.231	19.626	363.636	309.677	140.426	16.867	-1.087	-37.288	64.179	-391.667	-40.476	183.871	37.097	163.889	-25.455	-28.889	152.381	0	72.727	101.389	0	73.684	22.549	40.741	106.897	173.81	-47.368	139.683	88.785	88.889	49.057	2.564	50	57.576	-63.235	-43.243	-9.459	-52.326	45.07	11.25	191.667	-29.825	64.444	28.235	2.02	52.294	8.108	133.333
181.74	97.826	153.6	63.687	30.332	73.913	72.727	69.355	37.333	111.429	127.434	106.78	87.619	95.333	73.653	77.863	39.631	104.698	83.871	48.855	61.047	40.385	111	111.017	200	86.806	58.376	103.614	94.309	86.111	152.679	119.149	96.575	84.302	54.762	49.573	95.484	86.207	57.865	-1.695	183.333	-72.727	-4.444	-62.5	51.163	320	-12.5	-2250	0	-50
181.96	85.714	14.537	116.867	46.154	49.468	88.554	69.856	82.639	104.348	35.149	72.527	26.994	118.28	149.398	71.345	26.119	49.78	70	87.591	86.992	136.567	103.521	215.556	82.418	96.61	59.606	76.761	56.707	141.176	95.62	133.588	174.49	121.429	99.512	24.855	79.433	76.923	87.791	-62.766	29.412	33.333	95.455	60	18.462	109.722	43.22	1050	80.556	87.64
182.18	31.915	58.333	39.326	87.952	48.98	106.818	167.391	89.524	43.421	221.429	78.814	-2.632	39.437	114.53	73.239	60.227	223.256	96.053	87.209	30.645	59	33.333	50.667	42.759	31.967	43.902	19.084	38.655	65.672	147.619	78.899	85.897	0	31.868	36.054	260.976	12.598	29.839	-9.375	-76.087	386.667	107.143	39.64	333.333	53.846	90.566	-216.667	-1.639	104.444
182.4	65.896	145.588	61.538	87.407	61.538	81.579	60.156	79.518	32.857	69.325	150.413	43.564	51.538	109.42	23.585	56.744	64.557	86.667	74.038	65.839	97.516	64.646	43.931	62.295	62.434	135.294	99.338	92.208	78.974	76.437	81.481	36.515	90.556	118.041	65.854	82.209	54.487	60	89.024	14.545	36.923	-53.191	163.415	137.288	53.488	90.625	61.458	1.835	33.333
182.62	46.575	107.767	47.863	55.333	79.851	52.5	78.462	61.871	29.936	92.462	83.529	423.404	80.303	75.449	132.71	89.474	58.974	70.339	69.767	86.607	65.546	54.478	89.922	161.386	135.556	67.073	50.857	228.916	57.944	92.814	165.789	121.622	69.403	72.105	61.24	66.667	54.902	134.483	366.667	204.167	205.882	20.253	750	68.605	37.755	221.875	201.639	243.478	-157.143
182.84	56.338	92.029	72.781	82.569	47.257	27.179	128.025	89.691	93.789	87.019	73.664	143.195	118.072	72.947	30.392	93.373	76.757	90.411	67.742	57.895	77.778	74.396	99	121.327	46.988	108.333	58.824	37.113	49.261	91.617	83.628	106.373	69.62	146.207	97.409	77.251	60.081	106.145	-18.28	48.696	55	25.773	47.407	196.61	89.583	24.096	29.6	168.75	72.535
183.06	47.945	54.502	74.408	89.697	90.05	116.667	33.088	79.474	96	115.929	51.667	37.975	115.436	24.342	46.85	43.299	121.368	105.814	93.158	41.243	68.387	87.647	95.092	54.113	77.073	45.968	37.815	58.261	73.62	42.857	78.125	86.364	103.529	100	79.73	53.817	109.459	58.261	47.458	10	-76.667	94.595	-2.083	93.333	131.707	12.299	134.286	39.316	77.083
183.29	80.208	71.552	58.904	80	72.222	22.835	103.361	85.333	105.6	41.538	46.104	56.338	80	39.823	128.261	69.167	78.723	71.429	47.333	20.863	85.507	47.205	50	25.532	80.822	68.254	57.692	54.839	99.275	127.143	36.029	119.828	77.857	13.706	18.235	50.901	61.207	58.333	236.364	-3500	-86.792	5.556	-977.778	-80.435	45.833	3450	19.565	138.235	-46.154
183.51	121.505	84.112	92.188	69.318	42.969	117.582	64.045	92.105	67.925	30.769	87.069	-2.703	218.868	64.516	34.532	63.793	85.294	55.789	177.586	121.154	21.176	46.053	58.197	75.294	73.958	83.051	43.158	23.571	45.098	84.314	52.778	-9.524	75.806	28.676	10.959	64.74	61.111	76.471	880	-100	221.212	181.25	24.242	74.576	268.75	-1.053	103.922	45.455	-54.63
183.73	175	59.31	79.518	78.75	64.671	30.147	32.323	77.953	60	43.571	69.167	39.888	253.333	32.065	56.028	77.778	175.472	84.27	85.981	60.241	59.048	58.947	48.352	131.343	52.727	40.223	37.5	95.876	198.039	44.586	72.632	66.99	97.647	85.185	148.387	92.121	87.654	122.222	-194.737	575	-58.571	25.49	-383.333	12.069	300	-42.353	125	-180	-181.818
183.95	128.829	109.259	75.439	51.415	100	60.355	37.5	71.429	105.263	90.123	40.933	185.294	50.777	80.899	106.667	85.455	52.036	130.986	58.125	55.056	143.158	66.456	38.857	112.598	56.219	79.429	48.108	54.706	90.761	112.422	88.166	48.691	62.428	78.307	76.398	44.7	55.862	69.286	-125.926	147.059	-25	-55	1.111	47.059	61.702	-1250	-825	2766.667	-28.916
184.17	80.588	118.235	89.32	99.177	57.865	55	61.053	81.212	77.419	50.265	40.26	70.283	86.408	82.099	72.727	55.629	88.136	83.537	97.046	112.587	65.919	77.093	52.451	59.925	92.308	77.828	157.616	115.823	55.828	81.679	47.222	71.587	75.369	64.894	101.481	78.629	104.321	114.458	146.939	-65	-5.952	-50.704	-25.806	8.108	69.231	22.34	118.462	-8.333	36.207
184.39	67.235	65.417	84.138	78.161	66.197	105.789	91.739	75	83.333	102.174	101.124	47.12	57.459	56.731	75.61	60.515	122.901	88.557	58.238	78.68	98.889	71.556	65.169	55.072	74.299	50.439	85.922	78.333	68.095	103.982	68.852	104.787	83.598	138.462	95.536	62.295	121.591	68.595	28.03	42.4	48.571	45.545	62.626	409.375	164.407	103.659	101.754	91.379	62.791
184.61	91.701	119.617	53.425	83.051	92.771	92.021	91.813	59.289	89.2	85.096	63.889	64.017	114.222	83.486	64.583	61.373	83.568	81.509	62.5	61.303	73.878	57.466	58.123	69.173	79.518	64.463	96.341	71.366	84.167	77.869	89.565	90.756	100.8	73.413	90.612	70.259	77.824	96.698	-10.526	164.286	28.378	358.333	37.719	50	127.451	-83.099	-20.43	31.959	260
184.84	32.847	100	29.592	103.759	42.424	68.132	0	90.909	29.921	71.318	73.649	23.622	80.342	58.824	47.656	43.548	94.483	49.714	77.465	54.5	118.667	98.75	63.587	72.059	20.93	70.833	85.915	149.275	26.19	25.532	29.353	32.407	49.718	55.689	86.555	82.645	70.946	79.167	18.519	-687.5	-73.81	76.923	-120.833	-740	-32.353	-135.897	84.783	30.189	43.86
185.06	64.706	82.558	88.485	68.116	40.299	72.816	87.952	81.865	61.65	69.643	49.18	80.788	95.679	120.144	70.192	166.379	75.887	71.163	81.548	66.822	61.538	99.13	54.867	61.682	55	103.974	49.451	99.265	63.402	112.308	120.588	40	58.889	64.783	74.797	83.415	70	97.044	53.247	8.108	-28	58.065	56.667	104.255	-57.692	300	105.556	240	-400
185.28	43.86	42.353	38.4	49.573	-289.474	105.882	86.25	19.192	52.033	23.129	28	143.137	60.145	62.5	51.948	41.447	42.017	196.552	32.353	67.176	40.217	34.722	55.901	157.812	115.464	100	105.882	20.779	27.419	39.375	123.077	288.636	3.378	109.524	91.818	46.903	93.939	129.114	-83.784	31.148	104.396	59.574	88.596	234.146	77.863	61.856	31.579	63.235	112.903
185.5	73.057	42.857	80.255	60.729	81.081	70.718	72.917	96.907	72.892	128.571	122.973	97.059	71.292	46.575	74.595	118.125	52.066	67.431	90.968	63.111	72.549	97.115	82.533	59.278	120.395	92.347	100.524	80.864	77.07	85.849	89.908	64.885	70.248	86.7	63.679	106.154	60.902	71.233	123.077	100	400	2450	33.333	18.571	132.468	34.532	103.448	-1	-91.228
185.72	65.258	78.603	61.475	67.485	63.014	57.949	102.139	77.953	102.597	120.313	68.387	66.816	60.086	90.452	54.872	120.225	120.69	80.226	98.75	76.72	102.206	79.612	115	82.53	57.219	65.563	68.182	70.391	69.323	68.817	57.225	91.72	98.942	65.737	58.411	67.513	62.264	106.218	77.5	92.208	238.462	13.725	53.521	21.014	150.746	302.174	3.2	66.667	50.602
185.94	104.196	80.311	77.564	42.5	69.427	54.918	63.402	71.257	95.302	60.959	106.618	68.831	90.533	60.606	63.576	45.022	138.889	68.125	102.174	113.235	95.783	27.6	72.897	83.051	88.272	37.327	90.506	43.478	79.67	49.682	84.362	62.366	49.321	80.46	89.82	92.67	54.422	69.753	-125	23.81	-425	81.818	-242.857	87.097	177.778	-2300	-1640	571.429	15.385
186.16	104.42	76.712	96.154	102.717	183.486	47.541	70.701	76.97	80.488	85.652	45.912	50	134.646	69.519	52.66	70.76	103.974	47.059	54.502	136.522	86.429	50.256	70.345	35.749	95.775	84.884	62.286	103.676	77.419	69.634	107.602	70.5	79.891	62.048	62.447	141.593	61.765	153.982	96.154	-18.478	-34	1.961	-3.571	70.588	35.135	29.412	243.75	20.561	11.429
186.38	56.701	79.412	44.643	136.19	166.129	19.13	90.625	128.571	51.695	68.033	118.333	53.571	56.098	51.724	85.047	70.833	44.444	98.969	69.091	132.967	125.225	68.595	110.084	79.433	81.081	77.064	66.102	35.333	61.818	55.782	135	44.172	84.337	56.154	104.673	45.238	95.902	169.412	67.857	-185	90	65.116	-240	19.512	-156.25	60.606	132.432	94.175	-3.409
186.6	69.268	82.126	60	61.069	124.183	105.917	70.85	88.841	65.278	77.5	73.941	76.327	46.823	81.188	77.404	100.4	126.59	89.655	90.909	69.458	81.081	118.121	117.647	66.296	101.754	63.303	97.436	59.848	85.577	105.914	80.769	79.211	62.825	90.476	77.778	79.048	56.962	66.942	7.407	-6.383	-84.483	54.945	-218.182	-750	92.188	76.923	8.434	-94.444	52
186.83	105.303	95.679	18.563	49.091	52.288	72.059	37.5	68.156	63.2	92.188	110.435	51.724	100.806	66.871	66.225	30.328	118.667	44.928	62.667	90.345	105.607	64.901	35.326	36.025	54.622	51.111	99.153	106.4	70.186	90.23	59.843	82.836	57.143	37.445	33.871	131.579	105.645	48.958	36.471	25.472	-105.714	33.333	-8.163	5.263	-2.5	65.854	46.226	28.571	29.787
187.05	96.341	97.015	117.647	59.574	63.819	78.846	40.351	67.672	65.844	52.326	95.625	87.407	67.699	139.231	42.941	75.926	47.186	59.184	74.556	86.283	91.411	98.19	73.797	79.147	53.441	60.474	124.113	65.891	57.477	80.1	76.667	83.744	38.073	88.764	62.273	62.097	104.369	92.655	-1360	-755.556	-9.836	-121.795	450	-80	-147.059	-216.667	-1000	306.667	-115.873
187.27	66.803	69.271	78.534	105.732	83.333	62.882	60	85.714	68.636	108.571	98.758	65.116	85.556	66.393	120.149	108.553	79.188	40.606	75.956	48.606	60.87	73.864	83.182	78.571	91.379	103.015	59.091	78.61	52.113	80.814	82.096	76.301	66.045	68.095	53.03	50.244	57.143	92.025	-71.795	-88.235	204.167	61.111	-175	-90.909	-95.122	-4.167	-555.556	3100	-90.476
187.49	59.122	67.105	78.539	45.116	77.778	86.806	81.106	95.161	63.319	167.273	77.184	74.319	55.605	168.462	67.556	47.826	77.108	88.344	60.251	74.863	75.926	76.981	104.698	98.469	74.783	79.911	91.701	77.215	88.75	62.553	68.889	104.433	118.537	69.302	72.35	75.325	103.475	52.988	39.706	200	-41.379	-43.75	-8.696	-2.083	-28	-1100	10	131.818	-95.833
187.71	74.074	42.963	59.119	58.252	78	130.841	57.639	50.265	32.039	13.187	115	47.872	88.112	67.883	51.299	56.897	107.971	108.661	75.824	106.818	78	104.8	66.667	31.655	32.692	64.583	33.333	74.658	119.277	138.272	99.057	87.73	103.2	96.732	100.794	60.87	56.25	88.43	-21.088	1600	114.815	-23.81	13.793	37.209	-2.985	163.636	157.5	-80	72.973
187.93	87.302	107.857	101.439	117.791	76.159	52.113	61.538	52.941	67.582	52.381	69.608	78.733	95.977	161.654	79.651	61.569	76.503	80.263	55.111	74.719	92.166	102.793	132.308	78.537	86.92	61.215	119.653	113.924	75.481	71.493	65.534	47.742	82.171	117.68	74.783	95.434	63.913	61.905	-31.818	-161.538	-175	-36.957	3.333	-103.922	1.449	25.714	29.032	28.571	90.385
188.15	80.769	91.62	92.045	89.617	105.233	77.228	112.921	111.667	86.235	106.436	53	104.926	56.574	68.864	88.732	77.586	74.37	67.647	60.987	67.521	85.2	77.239	86.441	49.765	75.556	72.241	79.558	69.11	93.981	95.676	76.806	67.782	111.707	69.008	68.261	84.103	89.912	72.358	187.5	1700	-6.818	185.714	133.333	-154.545	540	-450	239.13	184.615	-109.756
188.37	45.963	66.667	32.075	63.03	49.206	56.835	77.206	109.195	70.548	81.203	74.118	77.027	88.189	46.701	87.097	79.508	147.222	98.45	67.213	64.674	147.368	61.871	133.835	59.31	48.551	44.444	59.873	84.466	70.861	37.186	112.403	53.488	37.815	57.955	184.722	75.484	57.843	115.337	84.211	3050	-23.077	-38.71	133.333	178.378	66.667	-733.333	94.737	51.613	312.5
188.59	95.918	110.811	75.676	59.35	72.581	48.205	78.519	66.832	82.353	108.929	41.327	61.386	42.439	110.345	99.296	83.708	81.503	85.612	57.576	200.901	52.055	34.074	74.528	94.161	73.364	55.615	36.283	63.905	75.61	97.143	62.112	103.306	55.505	30.556	83.036	58.367	51.37	32.773	56.452	291.892	6.481	26.087	21.277	32.258	123.881	11.321	177.143	47.143	122.951
188.82	56.329	74.522	107.965	112.844	51.402	12.4	92.547	68.235	201.351	81.56	91.758	78.07	59.441	69.672	42.038	27.097	96.552	71.508	50.847	73.653	104.959	54.404	70.93	103.086	63.077	96.815	61.268	42.523	49.286	49.495	67.317	89.011	156.667	67.453	284.848	104.511	81.006	54.327	43.333	186.957	13.542	-1.22	-100	8.081	11.594	21.918	238.462	-56.522	3.704
189.04	55.224	104.865	86.25	71.014	155.455	64.532	92.513	84.848	85.279	61.395	65.534	71.101	70.37	76.163	141.566	83.645	68.889	63.218	86.364	68.966	92.462	91.878	73.384	100.45	67.347	72.642	84.324	70.968	107.216	53.252	89.444	46.64	62.602	98.03	79.821	114	53.333	70.233	48.507	218.987	200	233.333	93.182	58.824	55.882	100.813	71.93	72.185	69.718
189.26	39.207	35.057	72.671	60.87	30.303	50.286	52	97.458	76.355	22.667	80.315	47.015	87.421	60.833	65	46.667	120.339	120.946	31.414	46.919	102.759	103.846	94.631	79.032	92.424	77.181	79.641	35.814	150.4	86.25	61.818	75.449	56.923	135.652	7	79.085	90.361	72.483	-133.333	223.333	7.143	-1.053	238.095	47.059	34.375	105.195	77.922	429.63	-17.284
189.48	24.155	72.393	34.831	127.619	31.361	83.333	158.462	46.795	107.857	47.09	75.51	134.266	126.966	21.739	111.017	69.677	24.651	135.185	28.095	75.839	41.566	52.632	100	68.421	63.636	72.619	92.029	79.433	41.584	118.349	94.231	58.883	71.163	49.749	94.828	60.248	111.304	65.318	27.273	147.541	33.929	-16.25	15.278	67.188	12.397	46.154	-16.279	32.911	63.265
189.7	60.593	89.116	42.678	46.154	52.941	84.615	106.207	126.606	118.519	79.762	80.233	83.824	59.14	62.428	71.585	85.876	139.604	82.941	82.317	47.716	39.227	62.805	57.955	56.281	65.854	54.545	92.405	62.189	79.348	83.163	89.831	73.856	57.767	83.453	67.089	79.255	74.242	97.279	85.455	97.98	25.41	71.264	91.667	67.361	76.923	123.2	100.73	39.344	101.19
189.92	59.624	60.55	112.5	95.93	62.009	97.674	74.332	91.72	78.866	89.375	77.515	102.105	80.488	84.043	79.186	80	69.886	121.477	90.547	56.65	87.5	129.775	107.692	117.021	100	97.887	89.252	50.276	72.059	77.654	76.991	79.888	81.773	40.138	98.101	61.722	62.055	63.235	-514.286	-29.07	-40	14.433	-86.364	9.924	0	-83.333	94.118	101.923	-49.383
190.14	77.54	81.333	41.622	144.444	109.091	34.807	62.4	83.133	49.524	78.808	94.565	116.667	73.373	87.097	71.942	57.229	85.714	76.364	187.5	70.513	69.231	27.523	55.508	76.351	70.149	62.676	49.733	48.37	52.444	95	78.289	135.652	79.562	80.292	67.883	118.75	80.328	87.407	-71.429	-25	-152.5	-24.742	-461.111	-313.333	-190.476	148.276	166.667	-188.462	-12.069
190.36	46.465	43.75	91.216	55.758	89.189	72.308	-46.774	86.316	80.172	121.429	78.899	87.629	40.336	69.231	41.304	54.422	53.333	93.443	158.333	104.348	75.373	46	21.192	57.658	85.937	97.619	40.94	118	70.635	20.354	39.823	15.584	21.951	46	75.342	10.526	94.595	89.516	461.538	23.529	-194.595	150	-64.865	-311.111	-106.522	-63.333	-228.571	426.667	-19.231
190.58	32.338	64	93.452	75	57.216	52.66	36.571	75.385	84.138	54.774	80.247	89.73	58.75	88.415	61.85	69.399	66.486	93.75	84	69.524	81.41	71.066	59.669	43.556	10.127	54.124	96.599	74.178	70.048	73.604	54.46	123.134	82.659	68.966	55.263	85.784	97.312	56.069	-17.857	-16.842	506.667	125.581	81.25	180	56.098	1.739	21.739	26.761	-7.407
190.8	31.285	61.677	81.564	79.042	54.194	171.429	109.483	65.294	74.5	50.413	125.85	69.481	61.033	24.309	74.15	39.744	98.684	56.186	49.738	53.333	104.587	82.609	87.565	89.617	76.074	151.579	50.262	68.421	77.419	125.17	91.391	111.111	58.738	48.319	91.818	77.059	84.118	21.569	136.17	47.297	84.615	150	4.167	35.484	51.948	-690.909	49.265	128.378	24.444
191.03	96.682	72.321	73.786	67.5	82.692	72.414	64.706	48.536	65.164	125.595	94.619	45.643	60.837	77.381	78.351	49.038	40.613	83.981	90	53.448	63.158	116.265	94.76	128.148	73.373	57.635	88	85.714	73.256	93.191	112.234	100.498	66.82	86.111	79.612	90.476	94.643	100	-514.286	-205	104.651	240.909	2100	450	83.333	417.647	351.852	1466.667	25
191.25	60.744	87.805	106.748	82.653	100	101.325	82.927	67.857	108.844	59.358	70.852	76.536	73.51	74.051	53.297	97.333	196.907	26.36	81.081	42.667	74.877	95.745	64.758	133.645	54.335	69.787	74.332	87.978	119.858	44.843	55.615	82.632	65.116	80.272	95.082	97.541	79.878	116.456	-81.818	-102.439	-145.833	-25	84.615	0	-315.789	38.462	-304	-17.241	-71.91
191.47	45.763	49.682	91.057	51.63	69.421	37.931	133.628	36.111	65	12.319	51.2	157.746	118.75	47.368	5.469	30	63.78	85.047	63.971	47.423	52.857	64.375	63.158	59.864	82.222	28.571	68.182	79.012	46.622	72.903	52.273	51.613	79.048	108.333	75	71.166	85.906	104.854	-44.304	-91.111	88.136	11.392	-36.957	-54.286	107.547	41.667	28.421	20.561	106.667
191.69	111.258	152.137	39.007	96.947	29.717	48.058	49.074	83.415	56.311	126.25	52.288	77.778	90.909	26.619	70.718	60.515	69.231	86.628	99.379	95.706	89.677	81.287	69.847	54.198	42.128	80.169	43.503	67.513	48.624	67.262	74.208	96.364	74.742	61.194	102.439	91.139	74.576	86.829	84.375	1433.333	-43.902	-140.816	242.857	-163.636	-109.639	-266.667	83.784	-52.542	2.083
191.91	73.846	68.75	66.887	72.285	74.18	85.062	93.665	100	89.416	71.56	66.993	144.5	101.408	69.231	82.5	50.826	94.894	83.268	101.732	74.729	62.389	91.775	78.243	68.836	120.192	63.889	85.83	80.667	82.23	64.286	79.935	77.734	65.845	91.093	92.308	105.116	86.574	58.028	124.194	-129.412	-28.571	161.111	23.214	-158.065	57.143	130.488	51.064	114.286	44.444
192.13	78.378	50.303	62.326	53.419	62.564	58.861	98.507	79.503	84.574	80.745	148.8	108.14	55.474	90.526	80	81.283	105.755	48.544	66.492	52.988	71.658	62.304	79.803	64.5	65.417	60.952	57.222	65.158	67.797	87.065	47.087	90.256	72.989	67.822	112.081	77.966	135.664	107.558	378.261	-494.444	-116.216	-4.878	182.609	-200	-190.323	-1533.333	1020	-296.429	-40
192.35	117.699	44.724	139.241	50.327	98.485	87.805	54.305	78.771	77.536	28.649	83.237	46.753	67.045	41.912	70.068	89.6	61.392	78.571	110.744	35.326	122.297	81.343	52.239	105.229	65.775	90.435	69.945	72.414	82.609	68.387	58.17	75.676	60.819	55.676	68.966	68.182	57.325	82.143	27.381	12.658	43.939	28.07	5.063	39.623	190.625	21.538	411.111	104.167	61.404
192.57	114.286	209.589	80.337	58.257	54.645	83.206	52.98	91.87	62.857	106.154	50.641	109.6	44.72	38.122	73.743	45.07	72.674	100	69.11	84.314	92.262	63.333	78.723	94.697	49.01	57.988	68.619	76.042	99.27	90.588	51.095	82.707	108.163	105.233	68.205	135.185	104.663	118.065	16.393	140	7.407	13.043	119.54	-20.513	9.756	44.444	86.957	27.536	25
192.79	64.783	99.476	65.385	93.427	60.484	75.163	89.498	105.085	121.026	76.652	78.824	76.606	97.748	57.317	34.615	42.439	73.81	83.01	83.71	82.589	57.798	69.149	100.503	53.659	64.706	153.043	92.105	65.979	66.12	77.295	89.697	75.745	118.301	89.947	65.106	83.984	57.085	54.874	-200	12.727	-2.041	45	-100	-178.261	-36.508	-85.714	-229.412	-56.41	103.077
193.01	54.19	90.206	71.823	105.587	52.941	63.043	164.407	56.395	93.855	90.643	77.778	58.209	37.563	78.283	73.333	60.87	120.253	102.74	75.484	68.072	34.031	94.656	55.656	81.507	72.727	81.102	96.923	47.791	87.5	89.617	53.689	91.892	41.096	147.17	54.673	110.968	92.405	60.326	190	144.444	87.5	340	1350	463.636	70.732	78.947	7.692	275.758	16.418
193.23	105.714	70	45.525	70.115	83.2	122.059	78.173	63.968	40	38.38	69.375	66.667	73.626	39.378	50.579	100.658	62.273	114.085	77.157	63.095	73.832	66.12	84.472	100.535	80.342	84.422	181.481	61.65	88.816	88.095	55.051	88.514	50.201	97.727	64.78	52.918	74.429	40	44.898	236.364	1300	73.529	29.787	40	131.818	-100	-6.542	-60.87	78.947
193.46	100	93.137	70.233	111.728	76.959	53.876	65.385	52.294	92.377	105.031	107.429	79.911	40.65	49.388	53.712	28.788	128.743	94.009	55.455	85.784	163.71	73.81	49.537	65.899	87.166	61.667	63.115	66.977	81.25	79.263	64.49	58.5	73.023	76.245	90.98	77.885	46.919	80.315	142.222	388.889	53.425	228.947	31.579	1.05082387850855E+016	80.519	-38.667	-376.923	-866.667	16
193.68	51.5	104.813	56.383	81.095	47.034	102.128	74.537	79.024	44.103	71.667	60.227	69.811	101.429	46.014	76.19	53.383	63.801	80.978	90.417	85.789	63.077	86.301	80.8	99.497	116.29	87.778	135.393	85.408	47.653	65.283	45.714	80.556	83.168	53.906	92.925	55.556	69.818	54.43	4.938	7.143	-47.788	8.73	-11.364	-150	97.368	72.222	64.935	29.687	67.391
193.9	87.379	33.537	84.821	89.333	80	38.509	21.528	133.333	79.577	51.786	49.618	64.545	49.038	68	54.237	82.812	35.878	81.746	41.538	6.711	169.841	128.926	19.444	46.528	94.318	57.353	27.857	42.767	79.856	128.571	27.66	45.198	98.462	46.154	124.675	57.792	116.393	76.608	-108.163	25	-105.263	-1180	123.333	-5.682	-3.448	-34.146	-20.37	-5.512	10.169
194.12	53.153	178.947	45.926	142.268	49.714	36.686	26.95	63.924	52.866	92.742	48.947	53.374	75.194	46.324	96.094	116.8	66.434	73.786	47.26	102.857	270.213	41.353	103.261	60.106	68.807	19.691	81.967	64.557	109.375	77.033	66.082	115.172	83.626	82.353	89.143	57.576	87.047	125.253	88.889	-322.222	310	33.333	2.326	28.125	24	130.189	82.609	107.5	118.333
194.34	48.663	77	74.877	61.304	87.879	69.048	102.41	67.143	158.333	97.315	42.487	69.608	61.951	76.344	69.406	147.368	61.376	112.414	49.793	58.621	97.537	80.612	64.807	70.244	111.905	76.596	70.95	45.148	87.444	89.03	84.127	75.897	87.952	65.741	96.575	156	80.952	84.81	-4	140.385	29.825	-145	-120.588	-80.952	-145.161	-126.087	115.789	2.564	440
194.56	98.601	101.724	105.263	27.65	89.286	118.831	98.333	132.667	26.923	69.118	106.522	43.498	58.768	39.72	24.409	50	139.024	117.293	106.364	78.571	76.51	82.203	63.054	71.93	107.042	82.828	46.818	91.716	49.068	44.604	63.682	193.023	92.308	38.034	58.025	126.515	104.242	67.63	21.951	816.667	-12.121	14.516	-13.725	57.143	-11.494	112.727	51.471	-18.391	-138.235
194.78	52.601	149.18	58.602	24.096	64.516	77.654	97.842	72.353	80.117	61.25	68.987	115.079	43.011	46.377	32.24	68.323	76.023	91.156	38.735	67.582	48.168	63.636	46.429	37.267	96.296	89.474	71.642	107.143	40.556	63.128	116.447	89.941	63.314	64.356	121.538	81.313	54.494	120.886	12.963	-46.667	62.5	-371.429	-25	9.091	36.667	32.432	22.472	64.151	104.255
195	36.735	103.723	94.04	89.674	89.091	57.831	75.41	95.161	133.544	51.915	61.338	55.814	59.483	111.409	50.276	37.052	78.857	50.216	110.559	62.201	74.074	90.094	89.268	63.5	61.275	69.737	46.212	84.337	82.096	60.989	59.921	79.498	79.474	57.736	60.914	88.36	94.089	44.574	22.857	-4	31.579	-25.926	200	221.053	-29.577	-68.75	-28.409	155	27.711
195.22	81.379	91.758	60.119	82.759	93.289	135.811	92.806	81.633	162.676	51.867	106.322	100.431	131.325	45.02	122.561	104.211	65.366	94.253	61.905	73.362	112.308	47.35	69.048	85.787	55.708	47.6	69.903	77.57	94.656	72.593	75.63	97.99	36.864	80.476	72.959	80	88.571	75.62	230.769	13.953	210.526	204.545	72	-34.884	-43.902	61.667	63.889	20.513	85.185
195.44	115.517	96.552	32.877	25.175	63.415	60	14.754	56.863	78.261	33.333	62.857	134	271.429	66.216	66.667	19.565	7.087	178.571	50.704	59.664	67.901	20.312	73.864	46.552	18.471	76	103.448	29.703	453.333	72.917	41.538	41.176	72.18	113.699	67.416	72.727	67.273	44.167	5.797	50.847	50.649	183.333	-6.667	38.889	23.684	26.429	66	19.149	87.097
195.66	76.571	40.435	58.009	68.952	55.844	39.695	83.505	149.007	75.401	112.963	105.556	85.484	58.525	76.571	80.412	68.898	177.477	95.455	59.336	89.447	78.241	78.974	103.817	91.244	70.817	68.085	62.559	73.958	73.953	103.5	98.857	91.584	76.355	72.906	96.644	115.789	52.988	89.671	-56.818	-84.783	44.231	5.882	-3.279	-30.769	-40.385	14.458	30.769	34.783	-12.121
195.88	91.549	75	67.153	62.557	56.849	53.788	106.122	73.894	76.879	51.57	76.271	90.476	34.839	78.571	94.624	63.317	114.286	56.915	35.47	123.977	50.802	50	57.547	140.217	46	89.116	68.421	56.951	51.205	68.617	80.952	110.4	50	51.304	38.421	95.906	83.803	120.805	67.391	-21.053	56.471	-29.268	-39.655	171.875	10.204	-21.127	89.394	24.658	96.364
196.1	74.074	38.43	33.854	67.808	120.968	81.481	78.014	42.231	39.13	51.887	44.444	39.196	63.855	54.737	42.282	75.661	95.798	152.83	79.058	67.117	75.546	68.473	91.837	53.333	122.047	72.596	144.444	51.092	70.899	142.336	76.966	30.516	66.906	83.929	89.316	66.12	61.194	86.486	-38.889	-2550	79.365	-7.5	39.535	-93.902	15.385	51.613	39.623	76.471	189.655
196.32	46.948	99.371	102.817	72.727	111.688	58.896	79.439	56.744	60.851	76.836	101.333	29.71	61.798	64.516	95.714	62.434	52.941	62.821	102.312	92.157	82.569	45.701	89.617	61.472	114.667	116.667	84.916	77.824	67.518	57.576	95.567	65.238	78.082	55.823	53.282	65.7	60.385	61.069	219.048	75	-9.836	13.725	-18.182	38.554	56.25	56.164	-241.935	-354.545	147.692
196.54	70.968	69.444	42.373	100	94.944	93.642	46.729	61.304	41.243	92.593	71.084	70.996	116.935	68.421	62.963	59.036	89.091	67.925	82.099	109.091	34.568	68.02	117.829	74.054	78.231	87.701	97.633	74.892	88.435	84.186	89.671	66.532	66.321	45.106	55.2	101.364	68.545	105.161	63.636	112.5	9.474	17.333	51.389	58.065	-10	147.5	71.795	40.625	106.897
196.77	64.151	212	46.099	92.857	59.211	94.915	32.432	126.667	69.792	715.385	18.254	130.38	106.383	43.119	13.636	16.912	87.097	217.391	107.595	51.163	-28.283	46.053	58.14	63.953	-23.529	218.75	20.792	5.882	2.151	47.664	156	26.042	26.946	-18.367	24.286	-17.333	31.618	22.951	200	-260	-37.5	-66.667	-134	-2.857	-45.714	-433.333	-192	-60	-300
196.99	81.275	67.029	83.86	108.537	81.2	89.773	112.558	70.588	82.704	68.072	91.176	57.055	79.487	96.691	95.279	90.283	105.804	99.17	69.872	63.37	80.645	72.388	63.376	95.349	73.448	76.351	51.964	83.209	79.743	94.025	84.014	99.649	75.893	76.173	82.919	110.526	73.81	121.3	85	-8.889	-155.556	-55.882	78.409	-95.918	81.818	37.895	34.211	-800	28.205
197.21	188	73.333	46.196	65.534	61.65	102.793	106.612	12.755	90.256	94.175	128.704	65.829	57.919	47.087	47.399	53.5	53.431	55.128	33.898	57.339	41.398	63.566	97.203	68.966	77.209	94.886	70.779	50	72.778	50.262	78.238	105.727	66.667	90.541	75	76.147	35.06	75.758	-12.5	7.463	45.946	87.5	150	457.143	50.495	64	47.917	158.974	28.049
197.43	46.951	72.414	78.981	44.767	48.731	60.39	17.778	51.351	129.091	54.301	33.333	55.128	98.765	26.752	48.851	41.935	86.822	58.333	54.696	44.681	35.683	93.043	54.955	90.854	94.444	55.738	137.705	106.015	59.477	76.73	7.812	58.537	100.588	73.944	38.021	206.897	68.462	56.425	40.541	229.412	8	91.489	35.484	63.934	35.714	97.674	93.939	109.756	156
197.65	50	90.526	43.307	83.673	77.174	42.857	20.611	94.595	166.667	33.929	-25.243	-221.429	-157.447	-170.909	21.538	-53.125	-136.538	-46.154	238.462	-29.73	-9007061815787300	28.571	131.481	44.318	131.325	73.016	36.364	166.667	320	86.614	-6.504	48.673	69.444	-4.959	38.679	18.462	-75	-42.553	-51.754	107.042	376.923	-740	-346.429	-5000	21.667	172.222	50	35.345	97.273
197.87	54.545	90.476	67.249	46.643	130	48.8	100	84.615	78.049	99.029	34.5	77.512	52.174	72.603	58.559	72.541	87.037	78.539	57.672	81.72	68.061	62.381	71.269	115.464	46.218	97.222	62.151	83.92	56.306	80.913	25.439	62.996	103.448	55	91.053	56.478	80.426	101.732	62.025	-100	212.121	-120	1550	193.939	21.429	26.263	-14.458	35.714	54.444
198.09	80.66	84.158	74.37	54.754	71.218	93.578	97.738	64.783	92.754	85.492	90.945	59.664	72.614	87.023	72.5	38.095	50.195	97.576	89.627	83.333	98.693	61.13	75.261	62.288	73.308	85.271	54.321	43.554	57.483	109.722	105.512	76.027	81.933	67.986	100.435	68.702	77.914	84.871	-475	52.727	19.753	-31.915	12	130	172.131	5.405	8.333	242.857	62.698
198.31	67.347	46.875	50	71.724	47.742	43.624	45.614	37.895	28.477	94.34	95.455	102.326	30.476	-3.448	30.802	66	46.452	61.677	57.895	70.149	77.66	50.847	63.522	62.338	52.817	31.69	80.576	94.012	79.885	67.251	84.091	58.376	54.887	52.5	79.755	52.736	132.168	47.917	69.231	21.739	-94.444	650	-481.25	-71.429	-65.079	-27.586	-73.81	-158.537	-45.455
198.53	123.016	118.978	33.333	55.752	69.231	44.681	65.248	70.33	65.323	70.225	35.937	110.968	62.703	62.944	71.429	50	94.366	66.204	109.917	48.421	27.179	69.291	125.263	52.941	85.714	22.086	84.568	108.442	56.109	110.204	146.296	60.645	61.17	73.864	59.333	72.449	66.845	51.163	62.5	71.739	111.765	47.586	57.692	36.634	140.506	50.256	45.946	70.748	132.394
198.75	82.629	70.996	125.786	55.189	61.317	79.006	112.346	83.951	96.985	68.092	76.442	51.792	68.382	49.836	88.205	66.939	65.278	134.524	55.508	87.383	59.116	73.469	85.837	52.529	60.976	60.63	88.532	67.136	73.256	79.681	98.343	68.9	110.556	71.825	64.49	80.545	89.399	97.285	-16.304	407.143	-104.878	-94.444	42.105	-88.235	105.882	-18.421	3.03	42.308	-14.286
198.97	68.535	75.607	64.175	69.163	67.662	67.886	68.484	70.841	68.681	66.813	67.728	65.722	69.479	62.288	65.47	66.447	75.857	74.847	69.883	67.88	70.539	69.965	72.062	70.132	68.996	69.759	68.332	70.004	71.16	72.666	72.207	74.573	66.828	66.369	70.925	73.401	69.738	71.065	10.791	23.425	13.345	13.648	18.35	29.081	28.813	34.482	35.428	33.438	35.627
199.19	68.417	75.471	63.994	68.916	67.45	67.906	68.67	70.468	68.661	66.721	67.61	65.804	69.184	62.345	65.349	66.255	75.461	74.507	69.628	67.776	70.36	69.82	71.719	69.91	69.137	69.405	68.325	69.773	70.793	72.436	72.316	74.272	66.539	66.242	70.594	73.407	69.358	71.09	10.625	23.558	13.246	13.021	17.007	28.533	28.247	34.37	35.384	32.613	35.192
199.41	68.331	75.46	63.879	68.901	67.313	67.813	68.71	70.105	68.606	66.656	67.604	65.788	68.9	62.032	65.204	66.103	75.064	74.175	69.504	67.618	70.225	69.606	71.206	69.914	69.037	69.487	68.263	69.532	70.332	72.157	72.196	74.25	66.436	66.067	70.438	73.516	68.753	70.924	10.988	24.231	12.743	12.772	16.072	27.714	28.727	34.148	34.969	32.745	34.864
199.63	68.091	75.35	63.842	68.511	67.165	67.877	68.606	69.731	68.592	66.554	67.639	65.778	68.669	61.975	65.238	65.834	74.731	73.651	69.599	67.596	69.884	69.2	70.848	69.884	68.82	69.569	68.07	69.456	70.026	71.86	72.578	74.193	66.308	66.087	70.398	73.403	68.555	70.767	10.104	24.078	11.666	10.861	14.546	26.338	28.237	33.73	34.493	32.483	34.318
199.85	68.168	74.949	63.392	68.314	66.933	67.737	68.484	69.613	68.546	66.382	67.24	65.762	68.344	61.655	64.932	65.289	74.598	73.388	69.426	67.326	69.639	69.134	70.485	69.838	68.422	69.52	67.86	69.176	69.951	71.821	72.424	74.176	66.07	65.868	70.3	73.351	68.502	70.85	10.268	24.557	12.295	11.631	14.975	25.976	29.242	33.876	35.138	32.78	35.012
200.07	68.033	74.769	63.052	68.005	66.69	67.498	68.267	69.469	68.494	66.167	67.317	65.273	68.343	61.198	65.058	65.353	74.69	72.925	69.309	67.276	69.447	69.067	70.406	69.841	68.094	69.561	67.838	68.799	69.944	71.841	72.114	74.041	66.192	65.641	70.182	73.117	68.418	70.966	10.44	23.769	12.347	11.174	14.605	25.998	29.387	33.132	34.971	32.614	34.826
200.29	67.785	74.431	63.01	67.607	66.32	67.392	67.869	69.378	68.151	65.975	66.745	64.787	68.204	60.627	64.805	64.848	74.044	72.69	69.183	66.678	69.042	68.837	70.161	69.605	67.844	69.454	67.247	68.663	69.507	71.648	71.489	73.81	65.928	65.27	69.991	72.699	68.102	70.679	10.049	23.126	13.145	12.303	14.125	25.424	28.356	31.659	34.53	32.643	34.64
200.51	67.636	74.365	62.767	67.555	65.776	67.24	67.827	69.477	68.222	65.85	66.42	64.892	67.793	60.522	64.784	64.714	74.146	72.559	69.042	66.565	68.547	68.6	69.979	69.042	67.834	69.355	67.197	68.509	69.374	71.661	71.387	73.31	65.918	65.042	69.49	72.183	67.966	70.314	9.658	23.046	13.392	12.067	15.056	25.557	29.485	31.934	34.768	33.113	34.848
200.73	67.48	74.134	62.478	67.191	65.439	67.021	67.396	69.456	68.074	65.501	66.431	64.838	67.788	60.41	64.633	64.57	74.084	72.139	68.881	66.182	68.307	68.526	69.691	68.515	67.704	69.033	67.136	68.257	69.23	71.647	71.165	72.956	65.484	64.653	69.166	71.928	67.832	70.002	10.138	23.804	14.501	12.503	15.871	26.163	29.777	32.59	34.762	33.566	35.274
200.96	67.1	73.836	62.141	66.828	65.093	66.749	67.186	69.108	67.88	65.203	66.309	64.417	67.563	60.078	64.479	64.23	73.409	71.985	68.255	65.794	68.009	68.281	69.043	68.107	67.634	68.763	66.824	68.11	69.284	71.389	71.051	72.572	65.08	64.299	68.97	71.755	67.648	69.66	10.024	22.653	14.475	13.264	15.902	25.962	29.816	32.845	34.975	33.87	35.014
201.18	66.782	73.674	61.806	66.434	64.58	66.508	66.936	68.628	67.412	64.833	65.88	64.108	67.125	59.728	63.89	64.19	73.073	71.886	67.974	65.345	67.694	67.898	68.921	67.668	67.262	68.658	66.525	67.985	68.858	71.1	70.949	72.409	64.903	63.957	68.78	71.605	67.519	69.299	10.185	23.458	13.907	12.924	15.745	26.031	29.132	32.947	34.427	32.703	34.861
201.4	66.739	73.613	61.726	66.159	64.252	66.296	66.6	68.384	67.396	64.724	65.776	64.033	66.92	59.63	63.721	63.872	73.028	71.602	67.805	65.372	67.465	67.617	68.682	67.292	67.301	68.501	66.394	67.736	68.612	70.857	70.679	72.078	64.888	63.908	68.634	71.665	67.248	68.928	11.143	24.897	16.259	14.114	15.704	26.619	30.02	33.04	34.892	32.94	35.532
201.62	66.558	73.219	61.425	66.073	64.011	66.085	66.324	68.135	67.125	64.487	65.482	63.664	66.604	59.337	63.541	63.531	72.923	71.121	67.617	65.26	67.339	67.306	68.339	67.111	67.414	68.354	66.137	67.328	68.385	70.451	70.324	71.882	64.869	63.649	68.348	71.148	66.891	68.569	10.044	22.839	16.246	13.443	14.361	25.325	28.934	32.878	34.166	32.388	34.34
201.84	66.39	72.852	61.013	65.871	63.738	66.03	65.955	67.588	66.876	64.162	65.109	63.44	66.295	58.985	63.489	63.163	72.558	71.153	67.397	64.942	67.056	67.139	68.182	67.104	67.295	67.938	65.855	66.818	68.091	69.905	70.08	71.573	64.415	63.363	68.074	71.078	66.736	68.493	9.191	21.828	16.482	12.949	13.42	25.836	29.244	32.797	34.46	32.009	34.523
202.06	66.137	72.898	60.824	65.458	63.738	65.879	65.724	67.416	66.541	64.036	64.943	63.167	66.121	58.934	63.338	63.348	72.296	71.113	67.29	64.619	66.561	67.018	67.926	66.674	67.228	67.809	65.708	66.681	67.812	69.635	69.855	71.251	64.571	63.138	67.863	70.973	66.516	68.366	9.848	21.579	16.749	13.289	13.666	27.115	28.9	32.096	34.186	32.164	34.309
202.28	65.66	72.994	60.728	65.46	63.844	65.863	65.312	67.248	66.441	63.819	64.604	63.164	65.734	58.743	63.015	63.352	72.215	70.854	66.951	64.269	66.26	66.78	67.718	66.58	66.874	67.83	65.668	66.435	67.461	69.524	69.361	71.174	64.297	62.851	67.515	70.974	66.317	68.043	10.27	22.371	18.437	14.096	14.634	27.091	28.995	32.257	34.216	32.864	34.607
202.5	65.908	72.711	60.366	64.947	63.831	65.932	64.893	67.364	66.077	63.769	64.315	63.07	65.514	58.689	62.851	63.204	71.907	70.728	66.87	64.045	65.942	66.674	67.571	66.487	66.81	67.601	65.686	66.006	67.42	69.336	69.255	71.038	63.888	62.958	67.305	71.031	66.002	67.76	9.931	22.146	19.134	13.721	14.32	27.291	28.242	31.858	33.67	32.148	34.274
202.72	65.767	72.653	60.141	64.895	63.693	65.667	64.746	67.023	65.825	63.484	64.032	62.804	65.023	58.625	62.692	63.004	71.753	70.488	66.62	63.857	65.563	66.256	67.305	66.136	66.843	67.594	65.43	65.678	67.396	69.181	68.91	70.702	63.512	62.963	67.297	70.7	65.931	67.585	10.756	22.914	19.604	14.021	14.254	28.318	28.253	32.79	33.808	31.951	34.421
202.94	65.528	72.521	60.019	64.491	63.593	65.469	64.471	66.683	65.426	63.366	63.743	62.607	64.811	58.341	62.298	62.692	71.414	70.06	66.347	63.862	65.03	65.926	66.911	66.031	66.736	67.339	65.271	65.313	67.121	69.042	68.584	70.506	63.091	62.833	67.062	70.527	65.506	67.251	10.68	23.128	20.021	13.367	14.605	28.511	28.053	32.997	33.838	31.632	34.09
203.16	65.02	72.335	59.6	64.41	63.514	65.247	64.243	66.492	65.178	63.116	63.524	62.556	64.792	57.859	61.991	62.314	71.306	69.879	66.006	63.672	64.852	65.939	66.751	65.685	66.447	67.05	65.306	65.149	66.923	68.804	68.054	70.127	63.074	62.571	66.551	70.34	65.28	67.205	10.775	23.092	20.246	14.222	13.757	29.134	27.122	32.662	32.89	32.058	33.876
203.38	64.984	72.278	59.365	64.31	63.437	65.211	64.028	66.324	64.933	62.524	63.164	62.216	64.48	57.592	61.555	62.178	71.192	69.426	65.916	63.359	64.558	65.564	66.58	65.497	66.445	66.716	64.953	64.899	66.374	68.696	67.66	69.61	63.22	62.431	66.297	70.106	65.277	67.107	11.784	23.759	21.074	14.496	14.376	29.627	27.49	32.678	32.685	32.363	33.555
203.6	64.88	71.924	58.766	64.109	63.146	65.211	63.966	66.012	64.69	62.41	62.949	61.9	64.129	57.593	61.52	61.965	70.829	69.356	65.691	63.079	64.301	65.12	66.237	65.267	66.368	66.485	64.472	64.871	66.122	68.45	67.462	69.475	63.099	62.152	65.961	69.856	65.249	66.797	11.104	24.164	20.256	14.7	13.906	28.937	26.997	32.933	32.186	32.615	32.882
203.82	65.079	71.755	58.861	63.962	62.943	65.085	64.025	66.198	64.629	62.279	62.645	62.049	63.763	57.42	61.272	62.087	70.755	69.065	65.683	63.036	64.212	65.018	66.086	65.134	66.48	66.375	64.129	64.753	65.819	68.246	67.271	69.417	63.051	62.025	65.732	70.108	65.219	66.68	11.7	23.902	20.415	14.909	14.167	28.394	26.922	33	32.01	32.362	32.253
204.04	64.762	71.297	58.623	64.036	62.84	64.952	64.012	65.994	64.245	61.812	62.4	61.865	63.553	57.115	61.015	62.158	70.253	68.78	65.438	62.721	64.22	64.662	65.853	64.478	66.073	66.201	63.678	64.533	65.548	67.65	66.857	69.135	62.744	61.942	65.561	69.916	64.984	66.41	11.994	24.095	19.673	14.954	14.167	28.359	27.1	32.886	31.809	32.281	32.215
204.26	64.669	71.603	58.195	63.876	62.845	64.609	63.932	65.518	63.811	61.667	62.295	61.806	63.267	56.658	60.904	62.203	70.319	68.47	65.306	62.404	63.786	64.331	65.468	64.443	65.858	66.08	63.543	64.509	65.21	67.469	66.503	68.874	62.267	61.82	65.616	69.715	64.859	66.072	12.004	24.082	18.977	13.676	12.972	28.033	25.99	32.216	30.301	31.933	31.46
204.48	64.689	71.442	58.089	63.583	62.656	64.235	63.636	65.319	63.684	61.32	61.929	61.806	63.192	56.303	60.741	62.003	69.963	68.231	65.049	62.374	63.608	64.403	65.362	64.238	65.85	65.829	63.278	64.39	64.946	67.024	66.286	68.75	62.326	61.865	65.613	69.506	64.92	65.977	11.736	23.881	17.396	12.599	12.244	27.307	24.935	30.882	29.812	31.341	31.041
204.7	64.468	70.944	57.774	63.264	62.342	63.72	63.608	65.223	63.561	60.998	61.452	61.811	63.135	55.836	60.609	61.888	69.692	67.944	64.983	62.16	63.196	64.33	65.304	63.898	65.665	65.43	62.768	63.967	64.697	66.756	66.051	68.713	62.111	61.433	65.582	69.262	64.633	65.813	11.107	24.382	17.274	13.088	11.556	26.394	24.311	31.148	29.278	31.417	30.307
204.92	64.305	70.614	57.496	63.049	62.019	63.404	63.263	65.164	63.707	60.546	61.148	61.386	62.666	55.467	60.242	61.654	69.386	67.747	64.666	61.847	62.896	64.243	65.163	63.6	65.187	65.262	62.352	63.348	64.581	66.412	65.69	68.354	61.825	61.266	65.342	69.197	64.453	65.378	11.39	25.115	17.696	13.2	12.879	26.624	24.606	31.681	29.929	31.302	30.293
205.14	64.169	70.48	57.272	62.731	61.913	63.338	62.8	65.126	63.475	60.298	61.158	61.086	62.389	55.417	60.244	61.174	69.326	67.554	64.507	61.739	62.679	64.049	64.95	63.222	65.328	64.917	62.343	63.287	64.496	66.262	65.305	68.094	61.574	60.974	64.876	68.89	64.402	65.164	11.001	24.709	17.304	12.911	12.94	26.018	24.78	31.016	30.001	30.026	30.111
205.36	64.192	70.379	57.064	62.355	61.635	62.953	62.75	64.871	63.205	59.874	60.977	60.925	62.156	55.206	60.256	60.963	69.031	67.384	64.16	61.611	62.59	63.71	64.615	63.032	65.123	64.867	62.178	63.033	64.202	66.277	64.983	67.867	61.421	60.72	64.63	68.725	63.974	64.978	10.936	24.296	17.244	12.466	12.993	25.453	23.939	31.173	29.273	29.718	29.591
205.58	64.046	70.113	56.825	62.036	61.629	62.9	62.421	64.544	62.948	59.675	60.834	60.892	61.872	55.031	59.88	60.724	68.68	67.257	64.176	61.548	62.309	63.469	64.497	62.959	64.987	64.701	61.995	62.854	63.814	65.833	64.903	67.449	61.252	60.726	64.733	68.618	63.885	64.911	9.959	23.195	17.003	12.861	13.334	25.048	23.597	31.021	29.326	29.062	29.307
205.8	63.71	70.091	56.615	61.968	61.417	62.618	62.261	64.399	62.746	59.672	60.641	60.763	61.596	54.912	59.99	60.519	68.516	67.164	63.766	61.345	62.218	63.355	64.388	62.95	64.871	64.598	61.708	62.945	63.774	65.604	64.742	67.5	61.165	60.73	64.707	68.304	63.658	64.747	9.833	24.314	16.52	13.114	13.528	24.662	23.228	31.738	28.643	28.769	29.873
206.02	63.466	69.849	56.453	61.742	61.223	62.688	61.974	64.082	62.574	59.51	60.53	60.483	61.151	54.708	59.772	60.37	68.132	66.875	63.433	61.236	61.998	63.152	64.195	62.831	64.691	64.468	61.477	62.54	63.373	65.377	64.587	67.319	60.802	60.438	64.254	68.075	63.304	64.459	10.38	24.977	16.825	13.058	13.983	24.636	23.093	31.804	28.721	28.571	29.35
206.24	63.02	69.421	56.033	61.635	60.978	62.375	62.109	63.789	62.085	59.531	60.421	60.009	61.131	54.503	59.409	60.091	68.06	66.686	63.301	61.134	61.766	63.06	63.914	62.504	64.812	64.157	61.304	62.15	63.183	65.051	64.449	67.094	60.833	60.129	63.987	68.156	63.343	64.471	10.555	24.703	16.045	13.092	13.324	23.997	21.899	31.355	28.029	28.793	29.323
206.46	62.576	69.14	55.507	61.145	60.74	62.363	61.882	63.597	61.68	59.384	60.298	59.739	60.937	54.374	59.275	59.993	67.886	66.553	63.113	60.94	61.303	62.775	63.684	62.407	64.496	63.684	60.83	61.917	62.894	64.847	64.462	66.789	60.488	59.943	63.734	68.144	63.052	64.244	10.026	23.929	15.919	13.31	13.177	23.766	21.54	31.088	27.561	28.612	28.952
206.68	62.387	69.093	55.194	60.76	60.475	61.922	61.584	63.059	61.309	58.958	59.992	59.393	60.743	54.182	58.889	60.052	67.307	66.19	62.926	60.699	60.803	62.655	63.345	62.189	64.281	63.694	60.532	61.547	62.754	64.378	64.352	66.362	60.275	59.416	63.276	67.846	62.819	64.019	9.756	23.555	15.56	12.179	12.819	22.897	20.669	30.784	26.943	28.137	28.326
206.9	62.072	68.54	54.983	60.424	60.012	61.584	61.454	62.865	61.006	58.614	59.77	59.411	60.435	53.819	58.571	59.937	67.141	65.914	62.847	60.516	60.446	62.509	63.177	61.998	64.014	63.538	60.225	61.236	62.567	64.213	64.077	65.881	59.953	59.148	62.728	67.801	62.72	63.603	9.847	22.6	15.509	11.848	12.854	22.848	20.433	31.39	27.028	28.333	28.219
207.12	62.073	68.419	54.817	59.98	59.751	61.338	61.487	62.447	60.935	58.47	59.411	59.259	60.039	53.522	58.313	59.637	66.779	65.793	62.529	60.323	59.982	62.234	63.024	61.592	63.652	63.344	60.019	61.029	62.471	64.099	64.013	65.719	59.667	59.1	62.355	67.57	62.412	63.27	10.263	23.567	16.118	12.013	13.292	22.784	21.197	31.6	26.654	28.127	27.936
207.34	61.841	68.175	54.252	59.786	59.528	61.022	61.305	62.158	60.757	58.113	59.089	58.804	59.846	53.112	58.016	59.111	66.605	65.497	62.178	60.115	59.773	61.957	62.918	61.353	63.402	62.952	60.03	60.791	62.204	63.616	63.668	65.729	59.551	58.903	62.215	67.373	62.205	62.946	9.668	22.845	15.84	11.408	12.869	21.194	20.476	30.713	26.151	27.446	27.33
207.56	61.801	67.782	54.044	59.695	59.054	60.695	61.104	61.944	60.329	58.068	58.868	58.593	59.669	53.057	57.743	58.966	66.376	65.121	62.001	59.96	59.564	62.052	62.792	60.859	62.921	62.672	59.777	60.48	62.356	63.626	63.301	65.296	59.507	58.643	62.091	67.247	61.869	62.535	10.551	23.166	15.25	11.371	11.869	21.225	20.245	30.071	25.939	27.432	27.065
207.78	61.604	67.617	53.818	59.321	58.762	60.593	61.008	61.722	59.922	57.526	58.442	58.37	59.492	52.888	57.531	58.617	66.311	65.009	61.777	59.722	59.225	61.767	62.449	60.645	62.653	62.382	59.408	59.988	62.087	63.324	63.13	64.958	59.234	58.472	61.784	66.937	61.645	62.241	10.245	23.07	14.342	11.528	11.767	22.204	19.368	30.38	25.394	27.767	27.308
208	61.392	67.363	53.551	58.866	58.359	60.383	60.473	61.309	59.413	57.097	58.19	58.049	59.184	52.443	57.224	58.079	65.814	64.674	61.43	59.198	58.723	61.303	62.189	60.328	62.429	61.832	59.064	59.609	61.828	62.99	62.906	64.663	59.022	58.075	61.578	66.44	61.383	61.912	9.542	22.52	13.135	11.891	11.816	22.395	18.699	29.48	25.349	27.832	27.147
208.22	60.931	67.036	53.075	58.674	58.183	60.05	60.005	60.923	59.094	56.681	57.945	57.667	58.809	52.365	56.884	57.76	65.396	64.452	61.128	58.813	58.452	61.129	61.876	59.935	61.942	61.452	58.63	59.645	61.402	62.966	62.647	64.628	58.81	57.783	61.274	66.025	61.337	61.595	9.673	22.426	13.408	12.072	12.084	22.064	18.189	29.369	25.688	27.608	27.091
208.44	60.416	66.649	52.874	58.273	57.594	59.739	59.658	60.493	58.834	56.219	57.608	57.299	58.257	52.036	56.565	57.572	64.897	64.186	61.056	58.387	58.024	60.967	61.612	59.792	61.468	61.14	58.251	59.105	61.141	62.633	62.126	64.413	58.639	57.471	60.92	65.615	61.106	61.061	9.345	22.781	13.759	11.921	12.23	21.813	18.053	29.035	25.343	27.706	27.144
208.66	60.233	66.683	52.833	57.813	57.108	59.653	59.482	60.03	58.564	56.217	57.389	57.187	57.993	51.979	56.465	57.332	64.705	64.119	60.963	58.008	57.566	60.836	61.47	59.549	61.27	60.907	58.088	59.041	60.892	62.541	61.866	64.25	58.574	57.242	60.603	65.56	60.982	60.625	9.399	23.273	13.664	12.608	12.355	22.094	18.85	29.106	25.449	27.241	27.927
208.88	60.149	66.685	52.742	57.619	56.745	59.191	59.325	59.877	58.354	55.866	57.073	57.04	57.906	51.8	56.218	56.962	64.171	63.777	60.701	57.999	57.408	60.596	61.029	59.31	61.008	60.746	57.8	58.987	60.758	62.28	61.654	64.053	58.357	57.007	60.487	65.438	60.891	60.591	9.221	23.394	13.235	12.606	12.812	21.667	18.25	28.938	25.758	27.398	27.702
209.1	59.943	66.218	52.577	57.412	56.672	58.883	59.217	59.75	58.204	55.615	56.916	56.891	57.622	51.595	55.806	56.837	63.677	63.548	60.643	57.604	57.18	60.485	61.022	59.105	60.915	60.474	57.5	58.594	60.735	61.946	61.516	63.718	58.088	56.854	60.424	65.13	60.562	60.467	8.985	23.227	13.562	12.859	13.134	21.467	18.424	28.294	25.2	26.861	27.905
209.32	59.503	65.851	52.031	57.175	56.436	58.502	58.915	59.31	57.898	55.401	56.34	56.535	57.376	51.066	55.727	56.546	63.386	63.381	60.058	57.26	56.817	60.037	60.656	58.79	60.641	59.996	57.183	58.228	60.505	61.619	61.1	63.165	58.021	56.396	60.032	64.997	60.109	60.027	10.266	23.928	13.829	13.663	13.665	21.906	18.669	28.563	25.366	27.031	28.278
209.54	59.265	65.661	51.849	56.926	56.204	58.269	58.536	58.973	57.473	54.944	55.926	56.362	57.065	50.957	55.119	56.296	63.168	63.372	59.84	57.204	56.501	59.778	60.34	58.513	60.669	59.523	57.028	57.893	60.406	61.463	60.803	62.883	57.766	56.008	59.765	64.761	60.036	59.763	10.062	24.336	13.587	13.722	14.141	21.533	18.337	28.429	25.648	26.472	28.367
209.76	59.164	65.467	51.625	56.869	55.694	58.063	58.219	58.587	57.343	54.48	55.524	56.278	56.866	50.483	54.864	56.121	62.926	63.304	59.675	56.868	56.147	59.49	60.098	58.078	60.395	59.356	56.774	57.499	59.955	61.199	60.595	62.466	57.419	55.816	59.569	64.641	59.687	59.455	9.537	23.908	13.361	14.071	14.123	21.228	18.422	28.132	25.44	25.929	29.219
209.98	58.771	65.301	51.24	56.525	55.3	57.599	57.876	58.449	57.162	54.453	55.055	56.155	56.385	50.312	54.644	55.939	62.389	62.947	59.338	56.428	55.782	59.067	59.846	57.91	60.23	58.824	56.583	57.388	59.62	60.949	60.209	62.099	57.125	55.482	59.221	64.496	59.397	59.214	9.547	22.805	12.521	13.322	13.565	20.54	18.453	27.581	24.473	25.317	28.859
210.2	58.405	64.87	50.941	55.953	54.942	57.254	57.73	58.133	56.831	54.266	54.792	55.841	56.035	49.697	54.231	55.553	62.015	62.598	59.298	56.096	55.29	58.394	59.492	57.592	59.959	58.505	55.936	56.776	59.12	60.757	59.948	61.999	56.843	54.946	58.862	64.168	59.062	58.889	9.313	22.522	13.054	14.155	13.862	20.587	18.421	27.586	24.2	25.373	28.684
210.42	57.988	64.657	50.666	55.612	54.414	57.184	57.282	57.715	56.426	53.756	54.71	55.416	55.793	49.319	53.89	55.028	61.704	62.364	59.248	55.773	54.914	58.073	59.154	57.522	59.725	58.181	55.564	56.325	58.676	60.461	59.766	61.783	56.458	54.607	58.774	63.91	58.585	58.635	9.095	22.354	12.896	13.733	14.327	20.371	18.752	27.296	24.601	25.37	28.454
210.64	57.862	64.424	50.483	55.271	54.152	56.783	56.821	57.463	56.039	53.459	54.382	55.147	55.509	49.229	53.406	54.611	61.228	62.076	58.855	55.665	54.476	57.831	58.592	57.414	59.638	58.15	55.409	55.938	58.392	60.388	59.427	61.444	56.247	54.415	58.361	63.516	58.334	58.174	9.618	22.377	13.403	14.698	14.429	19.721	18.805	26.896	24.642	25.725	28.436
210.86	57.312	64.108	50.025	55.085	53.735	56.679	56.531	57.166	55.64	53.314	54.382	54.949	55.348	48.897	53.033	54.184	60.836	61.848	58.586	55.289	54.318	57.64	58.433	57.053	59.465	57.898	55.003	55.579	58.101	59.965	59.135	61.155	56.046	54.336	58.062	63.243	58.223	58.158	9.442	21.792	13.493	15.361	14.657	19.738	18.26	26.952	24.109	25.211	28.24
211.08	57.151	63.794	49.744	54.768	53.564	56.76	56.215	56.927	55.066	53.072	53.982	54.693	55.144	48.655	52.716	54.144	60.437	61.587	58.321	54.868	53.994	57.416	58.155	56.738	59.1	57.605	54.766	55.411	58.019	59.815	58.817	60.71	55.767	54.077	57.426	62.985	57.968	57.904	9.902	21.657	14.035	15.894	15.197	20.117	18.569	26.891	23.791	25.356	28.375
211.3	56.995	63.256	49.372	54.482	53.126	56.623	55.819	56.623	54.768	52.723	53.686	54.481	54.872	48.263	52.182	53.809	59.986	61.252	57.985	54.648	53.683	57.066	57.856	56.256	58.77	57.257	54.408	55.052	57.486	59.738	58.513	60.48	55.447	53.656	56.992	62.741	57.696	57.525	9.331	20.112	13.625	14.78	14.789	19.44	18.111	26.535	23.355	24.747	27.751
211.52	56.825	63.109	49.136	54.223	52.97	56.278	55.543	56.424	54.476	52.62	53.262	54.265	54.544	47.97	52.032	53.63	59.632	60.944	57.828	54.636	53.267	56.729	57.445	56.023	58.512	56.971	54.003	54.936	57.045	59.322	58.357	60.085	55.214	53.298	56.84	62.569	57.348	57.265	9.164	19.307	13.774	14.998	14.489	18.822	18.009	26.231	22.964	24.295	27.883
211.74	56.659	62.843	48.909	53.826	53.115	56.065	55.118	56.08	54.173	52.301	52.881	53.89	54.436	47.677	51.612	53.184	59.533	60.517	58.055	54.47	53.033	56.821	57.052	55.587	58.295	56.865	53.59	54.752	56.859	58.984	58.136	59.786	54.789	53.087	56.503	62.509	57.034	56.979	9.344	19.176	13.94	15.99	14.817	18.37	18.245	26.174	22.843	24.523	27.866
211.96	56.46	62.336	48.683	53.556	52.901	55.618	54.645	55.553	53.707	51.959	52.43	53.279	54.187	47.289	51.279	52.74	59.158	60.106	57.835	54.056	52.795	56.426	56.847	55.216	57.953	56.645	53.233	54.436	56.538	58.485	57.838	59.579	54.465	52.929	56.149	62.179	56.792	56.455	9.157	18.52	13.943	15.54	14.497	18.15	18.025	25.612	21.985	24.2	27.568
212.18	56.325	62.28	48.109	53.051	52.586	55.264	54.093	55.11	53.355	51.589	52.14	52.867	53.886	46.968	50.932	52.402	58.791	59.772	57.33	53.895	52.324	55.839	56.569	54.909	57.676	56.276	52.83	54.138	56.18	58.094	57.471	59.343	54.17	52.706	55.587	61.9	56.61	56.191	9.14	18.341	14.306	15.487	15.075	17.92	18.333	25.902	21.745	23.831	27.598
212.4	55.974	62.004	47.968	52.621	52.285	55.111	53.899	54.69	53.169	51.172	51.698	52.377	53.588	46.669	50.534	52.183	58.336	59.479	56.925	53.66	51.993	55.672	56.3	54.578	57.545	55.987	52.798	53.924	56.079	57.794	57.337	59.053	53.889	52.336	55.301	61.72	56.261	55.688	9.925	18.752	14.142	16.236	14.936	18.602	19.125	25.731	22.346	24.17	27.93
212.62	55.919	61.829	47.532	52.507	51.863	54.899	54.065	54.475	53.079	50.922	51.476	52.081	53.548	46.389	50.334	51.807	58.137	59.058	56.437	53.394	51.66	55.395	56.344	54.361	57.224	55.677	52.637	53.581	55.878	57.695	57.205	59.125	53.843	52.126	54.979	61.444	55.975	55.45	10.295	18.904	14.777	17.053	14.786	18.819	19.581	25.963	22.86	24.45	27.736
212.84	55.748	61.721	47.29	52.207	51.595	54.777	53.948	54.318	52.973	50.857	51.221	51.609	53.383	46.175	50.142	51.685	57.901	58.75	56.003	53.106	51.265	55.164	56.172	54.107	57.129	55.397	52.363	53.341	55.568	57.422	57.089	58.84	53.612	51.922	54.705	61.139	55.696	55.364	10.708	19.351	14.406	16.69	14.953	18.783	19.518	25.921	23.202	24.402	27.841
213.06	55.581	61.537	46.934	51.931	51.351	54.153	53.455	54.123	52.639	50.574	50.766	51.381	53.098	46.066	49.895	51.541	57.396	58.527	55.655	52.853	50.906	54.792	55.685	53.72	56.79	54.976	52.109	53.039	55.277	57.084	56.84	58.439	53.378	51.678	54.397	60.754	55.458	55.259	10.148	19.187	14.041	16.276	15.086	19.016	19.053	25.409	22.748	23.565	27.586
213.28	55.264	61.17	46.599	51.59	51.054	53.691	53.278	54.021	52.436	50.257	50.372	51.169	52.889	45.824	49.631	51.381	57.399	58.323	55.259	52.586	50.668	54.41	55.361	53.433	56.65	54.644	51.735	52.707	54.925	56.716	56.468	57.996	53.074	51.504	54.139	60.469	55.092	54.78	10.088	18.859	14.308	16.672	15.614	19.203	18.924	25.598	23.103	23.795	27.263
213.5	55.139	60.85	46.296	51.149	50.592	53.247	52.92	53.714	51.941	49.868	50.05	50.9	52.553	45.442	49.249	51.053	56.97	58.382	54.983	52.333	50.353	54.141	54.956	52.938	56.379	54.3	51.424	52.352	54.526	56.494	56.219	57.751	52.785	51.22	53.546	60.147	54.793	54.402	10.196	19.163	14.685	16.943	15.971	19.203	19.3	25.809	22.42	23.907	27.39
213.72	55.126	60.812	45.963	50.925	50.184	53.196	52.672	53.598	51.84	49.671	49.749	50.507	52.339	45.359	49.088	50.973	56.813	58.232	54.848	52.317	50.209	54.036	54.679	52.643	56.001	54.244	51.156	52.103	54.417	56.372	55.928	57.642	52.624	50.812	53.28	59.848	54.453	54.193	10.443	18.783	14.849	17.252	16.511	19.464	18.933	26.213	22.537	23.719	27.182
213.94	54.721	60.345	45.754	50.627	50.077	52.962	52.409	53.276	51.563	49.083	49.552	50.177	51.997	45.229	48.894	50.653	56.556	58.027	54.542	51.865	49.845	53.772	54.398	52.33	55.811	53.979	50.915	51.76	54.247	56.111	55.63	57.346	52.331	50.583	52.863	59.653	54.249	53.804	10.545	18.352	14.953	17.709	16.62	19.313	19.428	25.951	22.519	23.647	27.206
214.16	54.354	60.032	45.447	50.238	49.61	52.503	51.932	52.666	50.968	48.635	49.135	49.649	51.713	44.846	48.433	50.411	56.18	57.688	54.226	51.506	49.642	53.262	54.012	52.131	55.246	53.638	50.58	51.349	53.919	55.871	55.386	57.057	52.193	50.199	52.487	59.078	53.815	53.52	9.664	18.3	14.949	17.611	16.397	18.635	19.517	25.091	21.989	23.049	27.044
214.38	53.873	59.761	45.07	50.011	49.359	52.269	51.716	52.333	50.642	48.455	48.615	49.325	51.539	44.51	48.196	50.222	55.826	57.616	53.99	51.409	49.509	52.976	53.755	51.784	55.02	53.295	50.3	51.106	53.772	55.559	55.296	56.724	51.966	49.909	52.086	58.818	53.425	53.116	10.277	18.446	14.88	17.761	16.803	18.522	19.774	25.068	21.961	23.452	26.785
214.6	53.528	59.589	44.734	49.95	48.918	52.127	51.441	52.093	50.482	48.301	48.371	49.159	51.354	44.34	47.963	49.76	55.673	57.373	53.767	51.201	49.138	52.579	53.546	51.47	54.806	53.1	50.108	50.979	53.618	55.36	55.154	56.599	51.844	49.802	51.811	58.553	53.278	52.823	10.327	18.285	14.813	17.94	17.02	18.298	19.145	24.889	21.712	23.131	26.407
214.82	53.157	59.09	44.358	49.643	48.643	51.747	51.162	51.84	50.181	47.941	48.099	48.742	51.153	44.155	47.59	49.473	55.326	57.057	53.579	50.87	48.662	52.201	53.349	51.034	54.58	52.959	49.71	50.685	53.243	54.917	54.892	56.25	51.62	49.457	51.639	58.211	52.987	52.393	10.127	17.903	14.6	17.698	16.298	18.257	18.918	24.316	21.393	22.776	26.11
215.04	52.859	58.778	43.978	49.277	48.395	51.554	50.666	51.407	49.688	47.536	47.776	48.421	50.802	43.952	47.445	49.206	55.152	56.592	53.228	50.493	48.309	51.882	52.913	50.793	54.322	52.546	49.231	50.472	53.074	54.584	54.503	56.083	51.201	49.142	51.254	57.946	52.725	52.273	10.294	18.158	15.073	17.716	16.297	18.173	18.894	25.024	21.364	22.927	25.722
215.25	52.63	58.401	43.672	48.831	48.091	51.199	50.116	51.107	49.139	47.082	47.429	48.15	50.596	43.562	47.081	48.798	54.81	56.209	52.943	50.093	48.13	51.356	52.753	50.487	54.021	52.259	48.764	50.365	52.711	54.198	54.149	55.666	51.193	48.715	50.898	57.574	52.454	51.977	10.088	18.185	15.158	18.194	16.618	18.383	18.666	25.116	21.446	22.656	25.436
215.47	52.125	58.092	43.416	48.564	47.766	50.902	49.729	50.726	48.907	46.904	47.18	47.818	50.349	43.396	46.81	48.527	54.576	55.887	52.79	49.862	47.768	51.123	52.376	50.04	53.737	51.908	48.327	50.01	52.377	53.959	53.971	55.304	50.988	48.312	50.685	57.277	52.193	51.821	10.046	18.01	15.265	18.311	16.638	18.499	18.216	25.502	21.517	22.708	25.131
215.69	51.555	57.674	42.976	48.14	47.417	50.632	49.332	50.277	48.27	46.574	46.71	47.508	50.152	43.087	46.566	48.35	54.151	55.539	52.621	49.508	47.201	50.796	52.166	49.593	53.515	51.772	47.928	49.826	52.146	53.699	53.652	54.992	50.513	47.93	50.201	56.957	52.07	51.45	10.334	17.892	15.323	18.77	16.609	19.009	18.469	25.641	22.253	22.717	25.058
215.91	51.149	57.149	42.636	47.656	47.039	50.303	48.763	49.911	47.964	46.08	46.411	47.168	49.7	42.819	46.166	48.167	53.861	55.049	52.393	49.01	46.849	50.478	51.784	49.144	53.066	51.314	47.322	49.536	51.923	53.473	53.44	54.704	50.152	47.637	49.89	56.729	51.774	51.257	10.164	17.474	15.227	18.855	16.976	18.686	17.9	25.344	21.738	22.288	24.832
216.13	50.816	57.051	42.563	47.409	46.821	50.132	48.456	49.571	47.696	45.832	46.118	46.869	49.413	42.541	45.999	47.974	53.57	54.813	52.286	48.974	46.441	50.195	51.815	48.837	52.936	50.927	47.161	49.225	51.671	53.119	53.335	54.632	49.965	47.46	49.583	56.503	51.566	50.971	10.643	17.776	15.293	19.223	17.215	19.043	18.085	25.635	22.174	22.181	25.034
216.35	50.618	56.542	42.407	46.934	46.608	49.978	48.236	49.333	47.473	45.53	45.856	46.737	49.19	42.369	45.714	47.677	53.459	54.571	52.088	48.626	45.99	49.991	51.625	48.668	52.649	50.869	46.836	48.88	51.327	52.954	53.125	54.336	49.743	47.253	49.344	56.276	51.304	50.653	10.053	17.783	15.131	19.166	17.378	18.846	18.24	25.083	21.723	21.654	24.989
216.57	50.485	56.224	42.226	46.696	46.335	49.813	47.939	49.107	47.047	45.145	45.815	46.691	49.016	42.166	45.466	47.381	53.294	54.341	51.995	48.379	45.639	49.775	51.562	48.415	52.364	50.678	46.782	48.806	51.019	52.666	52.887	54.352	49.517	47.167	49.005	55.893	51.109	50.488	10.579	17.287	15.275	19.65	17.732	19.056	18.164	25.429	21.686	21.472	24.832
216.79	50.066	56.132	41.818	46.464	45.846	49.392	47.541	48.728	46.832	44.853	45.412	46.476	48.876	42.089	45.219	47.059	52.841	54.042	51.712	48.026	45.384	49.501	51.369	48.097	52.091	50.384	46.664	48.564	50.767	52.492	52.645	53.918	49.297	47.078	48.761	55.52	50.705	50.199	10.763	16.981	15.56	19.923	18.142	18.479	18.404	25.202	21.288	21.649	24.881
217.01	49.827	55.601	41.476	46.264	45.352	48.904	47.085	48.329	46.406	44.647	45.262	46.088	48.727	41.853	45.013	46.832	52.417	53.822	51.647	47.876	45.064	49.19	51.079	47.787	51.729	50.023	46.348	48.218	50.481	52.173	52.216	53.722	49.098	46.751	48.381	55.273	50.493	49.772	11.038	17.162	15.407	20.11	18.43	18.564	18.238	25.489	21.139	21.504	24.683
217.23	49.637	55.177	41.238	45.978	45.088	48.67	46.787	48.011	45.987	44.457	45.02	45.961	48.605	41.463	44.843	46.611	52.077	53.785	51.354	47.703	44.905	48.726	50.811	47.589	51.427	49.786	46.139	47.835	50.074	52.099	51.88	53.412	48.92	46.541	48.109	55.02	50.187	49.663	10.631	16.754	15.618	20.375	18.191	18.684	18.214	25.532	21.368	21.232	24.538
217.45	49.311	54.945	40.955	45.656	44.765	48.215	46.399	47.617	45.523	44.145	44.676	45.585	48.096	41.243	44.469	46.104	51.733	53.443	51.168	47.372	44.523	48.546	50.603	47.258	51.227	49.573	45.852	47.472	49.705	51.86	51.533	53.004	48.777	46.247	47.766	54.729	49.872	49.483	10.204	16.656	15.347	20.176	18.234	18.649	18.115	25.416	21.21	20.913	24.334
217.67	48.953	54.775	40.695	45.565	44.46	47.814	46.21	47.331	45.131	43.938	44.401	45.306	47.78	40.938	44.145	45.772	51.526	53.223	50.949	47.075	44.15	48.334	50.414	47.008	51.006	49.249	45.685	47.209	49.404	51.694	51.324	52.779	48.555	46.073	47.602	54.489	49.651	49.283	10.347	16.484	15.34	20.3	18.269	18.607	17.916	25.383	20.918	21.082	24.04
217.89	48.728	54.602	40.375	45.203	44.327	47.645	45.822	46.974	44.809	43.512	44.023	45.025	47.602	40.629	43.821	45.531	51.14	53.012	50.826	46.661	43.948	47.99	50.147	46.82	50.769	48.945	45.553	46.813	49.043	51.393	51.222	52.455	48.437	45.809	47.377	54.058	49.341	48.997	10.441	16.615	15.216	20.252	18.42	18.756	17.898	25.162	20.451	20.823	23.889
218.11	48.291	54.269	40.157	44.927	44.012	47.36	45.349	46.554	44.597	43.322	43.711	44.614	47.421	40.313	43.618	45.332	50.814	52.829	50.742	46.061	43.755	47.912	50.047	46.394	50.462	48.561	45.241	46.669	48.926	51.135	50.953	52.256	48.273	45.429	47.231	53.669	48.929	48.604	10.328	16.85	14.822	20.547	18.984	18.462	17.891	25.321	20.193	20.84	23.804
218.33	47.898	54.179	40.078	44.641	43.699	47.175	45.083	46.469	44.486	43.218	43.543	44.595	47.116	40.131	43.465	44.997	50.54	52.6	50.588	45.876	43.494	47.759	49.864	46.268	50.269	48.369	44.806	46.459	48.791	50.859	50.806	52.21	48.104	45.234	46.777	53.431	48.788	48.284	10.776	16.962	14.792	20.998	18.967	19.076	17.99	25.404	20.164	20.735	23.397
218.55	47.649	53.867	39.706	44.423	43.268	46.882	44.704	46.163	44.185	42.884	43.156	44.579	46.933	39.897	43.201	44.782	50.208	52.515	50.361	45.481	43.053	47.661	49.549	45.99	49.945	47.872	44.469	45.997	48.444	50.612	50.377	51.855	47.805	45.044	46.617	53.177	48.592	48.164	10.872	16.87	14.849	21.281	18.911	19.095	18.41	25.644	20.341	20.731	23.636
218.77	47.521	53.53	39.457	44.064	42.947	46.566	44.398	45.987	44.036	42.565	42.794	44.406	46.536	39.625	42.893	44.577	49.912	52.328	50.131	45.026	42.942	47.435	49.398	45.67	49.793	47.546	44.132	45.677	48.06	50.412	50.164	51.62	47.573	44.847	46.45	52.838	48.391	47.709	11.082	16.917	15.122	21.484	19.065	19.008	18.653	25.209	20.117	20.548	23.607
218.99	47.193	53.463	39.282	43.817	42.732	46.328	44.153	45.596	43.643	42.105	42.623	44.163	46.241	39.505	42.726	44.433	49.538	52.117	49.91	44.626	42.798	47.141	49.194	45.292	49.667	47.26	44.04	45.581	47.964	50.213	49.908	51.415	47.449	44.796	46.315	52.7	48.272	47.642	10.886	16.945	15.239	21.338	19.379	18.868	18.693	25.082	20.105	20.074	23.473
219.21	46.765	53.107	38.874	43.42	42.413	45.89	43.583	45.275	43.233	41.817	42.173	44.008	45.848	39.061	42.27	44.182	49.077	51.775	49.771	44.332	42.391	46.92	48.917	44.988	49.327	46.903	43.817	45.353	47.622	49.925	49.439	50.968	47.145	44.528	46.018	52.234	47.891	47.16	10.753	17.088	15.408	21.419	19.398	19.085	18.811	25.044	19.842	19.801	23.507
219.43	46.246	52.895	38.668	43.287	42.109	45.615	43.194	45.127	42.838	41.65	41.868	43.713	45.712	38.922	42.087	43.898	48.91	51.43	49.627	44.098	42.237	46.848	48.617	44.743	49.037	46.637	43.527	45.231	47.309	49.723	49.223	50.637	47.062	44.289	45.863	52.036	47.779	46.877	10.873	17.249	15.274	21.133	19.416	19.06	18.773	24.887	19.651	19.818	23.558
219.64	46.116	52.784	38.484	43.157	41.943	45.492	43.121	44.922	42.472	41.404	41.714	43.506	45.441	38.819	41.912	43.755	48.693	51.403	49.499	43.898	42.163	46.677	48.531	44.625	48.792	46.263	43.234	45.029	47.218	49.47	49.109	50.612	46.912	44.071	45.699	51.746	47.656	46.74	10.809	16.974	15.366	21.321	19.521	18.665	18.895	24.754	19.657	19.768	23.308
219.86	45.761	52.529	38.248	42.868	41.65	45.35	42.924	44.678	42.11	41.165	41.625	43.516	45.445	38.88	41.797	43.623	48.721	51.375	49.199	43.821	41.954	46.524	48.246	44.363	48.655	45.897	43.018	44.745	46.861	49.303	49.138	50.487	46.835	44.013	45.469	51.528	47.522	46.625	11.154	17.097	15.507	21.59	20.077	18.463	18.931	24.217	19.375	19.612	22.986
220.08	45.608	52.297	38.063	42.822	41.251	45.214	42.541	44.353	41.836	40.757	41.512	43.27	45.21	38.665	41.599	43.249	48.418	51.163	48.98	43.582	41.793	46.418	48.028	43.852	48.569	45.641	42.804	44.524	46.727	49.063	49.027	50.286	46.592	43.908	45.204	51.497	47.291	46.368	11.088	17.328	15.291	21.787	19.906	18.449	18.811	24.293	19.888	19.714	22.98
220.3	45.213	52.044	37.692	42.571	40.842	44.747	42.093	44.14	41.473	40.41	41.032	43.113	44.889	38.316	41.311	43.08	48.328	50.815	48.545	43.207	41.431	46.142	47.679	43.487	48.172	45.274	42.565	44.197	46.52	48.695	48.713	50.035	46.35	43.614	44.727	51.122	46.99	46.185	11.327	17.335	15.569	22.093	19.94	18.243	18.641	24.446	20.096	19.643	22.846
220.52	44.96	51.776	37.462	42.297	40.631	44.568	41.778	43.963	41.236	40.13	40.842	42.841	44.901	38.221	41.095	42.872	48.204	50.617	48.443	42.919	41.126	45.992	47.438	43.211	48.034	45.163	42.316	43.867	46.226	48.492	48.5	49.894	46.191	43.478	44.489	50.902	46.48	45.904	11.577	17.383	15.549	22.195	20.423	18.388	18.896	24.744	20.335	19.792	22.88
220.74	44.735	51.569	37.348	42.154	40.407	44.461	41.612	43.787	41.122	39.961	40.838	42.613	44.819	38.074	41.062	42.853	47.928	50.454	48.32	42.728	41.038	45.929	47.196	43.215	47.813	45.11	42.131	43.558	46.1	48.308	48.225	49.812	46.143	43.42	44.312	50.788	46.238	45.866	11.614	17.204	15.287	22.374	20.44	18.316	18.846	24.609	20.203	19.678	22.893
220.96	44.466	51.241	36.914	42.051	40.189	44.136	41.055	43.419	40.716	39.562	40.489	42.433	44.464	37.772	40.609	42.515	47.793	50.026	48.024	42.203	40.753	45.626	46.91	43.053	47.596	44.865	41.671	43.334	45.891	47.969	47.886	49.583	45.795	43.151	43.881	50.349	45.92	45.445	11.85	16.766	15.512	22.187	20.594	18.181	18.667	24.577	20.364	19.704	22.733
221.18	44.096	50.931	36.61	41.721	39.944	43.845	40.712	43.203	40.446	39.255	40.217	42.125	44.368	37.539	40.266	42.137	47.354	49.934	47.786	41.919	40.375	45.36	46.624	42.776	47.424	44.521	41.456	42.824	45.687	47.819	47.686	49.242	45.496	42.879	43.51	49.907	45.639	45.154	12.041	16.6	15.501	22.3	20.677	18.235	18.81	24.3	20.055	19.732	22.728
221.4	43.721	50.752	36.249	41.441	39.411	43.452	40.345	42.709	40.289	39.056	39.826	41.877	44.113	37.197	39.986	41.634	46.908	49.529	47.696	41.486	40.033	45.13	46.242	42.411	47.207	44.326	41.146	42.444	45.464	47.534	47.471	49.047	45.298	42.518	43.23	49.484	45.382	44.81	12.228	16.294	15.503	22.245	20.873	18.108	18.877	24.013	20.052	19.82	22.892
221.62	43.549	50.486	35.905	41.245	39.042	43.211	39.914	42.371	40.003	38.622	39.36	41.561	43.852	36.926	39.666	41.38	46.594	49.259	47.38	41.138	39.737	44.791	45.891	42.055	46.997	44.106	40.775	42.112	45.176	47.323	47.179	48.779	45.1	42.102	42.907	49.207	44.889	44.345	12.301	16.332	15.536	22.3	20.904	18.232	19.055	23.981	19.915	20.225	22.783
221.84	43.477	50.336	35.611	40.932	38.9	42.912	39.644	42.095	39.663	38.596	39.135	41.329	43.644	36.715	39.468	41.025	46.345	48.981	47.209	40.886	39.479	44.383	45.666	41.784	46.812	43.961	40.505	41.922	44.857	47.228	46.875	48.64	44.79	41.805	42.571	49.033	44.578	44.141	12.605	16.573	15.553	22.648	21.33	18.553	19.324	24.241	20.071	20.207	22.8
222.06	43.09	49.921	35.44	40.614	38.549	42.602	39.204	41.848	39.284	38.406	38.99	41.116	43.511	36.532	39.274	40.667	45.989	48.832	46.859	40.501	39.402	43.971	45.349	41.654	46.628	43.632	40.22	41.61	44.548	46.973	46.505	48.442	44.609	41.474	42.323	48.812	44.302	43.823	12.642	16.494	15.651	22.646	21.679	18.469	19.287	24.337	20.067	20.299	22.98
222.28	42.922	49.565	35.187	40.441	38.323	42.476	38.998	41.675	39.162	38.087	38.791	40.954	43.286	36.396	39.059	40.35	45.775	48.794	46.773	40.312	39.131	43.851	45.133	41.335	46.54	43.455	40.065	41.432	44.2	46.804	46.354	48.3	44.564	41.325	42.09	48.619	44.108	43.72	13.357	16.309	15.828	23.161	22.08	18.844	19.715	24.693	20.277	20.645	23.091
222.5	42.813	49.367	34.983	40.239	38.139	42.417	38.697	41.444	38.887	37.864	38.474	40.848	43.222	36.202	38.881	40.115	45.519	48.68	46.454	40.197	38.958	43.758	45.02	41.105	46.474	43.179	39.812	41.095	44.086	46.606	45.978	48.167	44.595	41.277	41.908	48.566	43.897	43.578	13.493	16.576	16.121	23.101	22.271	19.286	19.879	24.757	20.348	20.895	23.047
222.71	42.532	49.109	34.702	40.007	37.993	42.108	38.476	41.31	38.686	37.625	38.427	40.646	42.933	36.056	38.789	39.92	45.261	48.499	46.407	39.952	38.794	43.452	44.83	40.791	46.353	42.908	39.763	40.91	43.923	46.442	45.885	47.967	44.526	41.095	41.597	48.492	43.859	43.471	13.791	16.713	16.318	23.246	22.79	19.694	20.156	25.03	20.448	20.889	23.325
222.93	42.324	48.93	34.534	39.676	37.759	41.927	38.246	41.223	38.335	37.542	38.195	40.454	42.643	35.899	38.703	39.611	44.964	48.543	46.202	39.751	38.648	43.195	44.648	40.649	46.265	42.655	39.488	40.906	43.625	46.298	45.609	47.862	44.436	40.948	41.4	48.336	43.573	43.311	13.753	16.905	15.948	23.362	22.75	19.512	20.024	24.813	20.254	20.899	23.526
223.15	42.134	48.814	34.383	39.552	37.505	41.799	38.08	41.07	38.222	37.438	37.997	40.447	42.601	35.79	38.542	39.525	44.867	48.402	46.05	39.619	38.469	42.962	44.536	40.482	45.936	42.479	39.371	40.703	43.459	46.203	45.539	47.77	44.394	40.806	41.238	48.148	43.487	43.203	13.935	17.061	16.285	23.316	22.763	19.465	20.083	24.877	20.457	21.012	23.85
223.37	41.747	48.618	34.184	39.213	37.301	41.541	37.736	40.778	37.868	37.132	37.804	40.319	42.495	35.574	38.28	39.267	44.724	48.356	45.917	39.376	38.291	42.692	44.332	40.185	45.713	42.241	39.173	40.434	43.225	45.951	45.27	47.594	44.211	40.596	40.906	47.925	43.143	42.997	14.083	17.265	16.625	23.613	22.929	19.653	20.312	24.768	20.503	20.831	23.875
223.59	41.546	48.47	33.898	38.946	37.141	41.328	37.404	40.522	37.78	36.917	37.558	40.118	42.232	35.441	38.179	38.905	44.42	48.331	45.757	39.188	38.021	42.529	44.125	39.962	45.519	41.92	39.01	40.086	43.152	45.898	45.03	47.42	44.058	40.47	40.706	47.701	42.861	42.817	14.077	17.185	16.496	23.706	22.954	19.538	20.619	24.754	20.612	20.86	24.044
223.81	41.321	48.236	33.519	38.757	36.887	41.053	37.235	40.208	37.524	36.673	37.179	39.919	41.965	35.214	38.026	38.844	44.196	48.219	45.482	38.871	37.774	42.342	43.909	39.65	45.254	41.666	38.917	39.825	42.999	45.818	44.835	47.39	43.877	40.363	40.56	47.556	42.575	42.451	14.138	17.068	16.523	23.927	23.158	19.609	20.842	24.686	20.516	20.866	24.054
224.03	41.066	48.161	33.363	38.62	36.791	40.931	36.953	39.978	37.417	36.598	36.927	39.9	41.87	35.057	38.01	38.601	44.018	48.153	45.503	38.669	37.719	42.198	43.663	39.475	45.056	41.481	38.761	39.567	42.857	45.74	44.66	47.295	43.991	40.292	40.337	47.382	42.432	42.192	14.158	17.153	16.577	23.67	23.024	19.242	21.007	24.649	20.407	21.02	23.845
224.25	40.842	48.087	33.243	38.589	36.632	40.82	36.873	39.828	37.37	36.505	36.976	39.827	41.678	34.805	37.844	38.448	43.819	48.014	45.481	38.446	37.589	42.144	43.679	39.42	44.964	41.354	38.662	39.463	42.606	45.631	44.586	47.272	43.836	40.19	40.248	47.383	42.285	42.09	14.359	17.471	17.016	24.195	23.497	19.751	21.396	24.836	20.774	21.282	24.024
224.47	40.571	48.038	33.25	38.328	36.488	40.687	36.702	39.597	37.092	36.261	36.73	39.671	41.468	34.71	37.597	38.277	43.644	47.752	45.277	38.265	37.4	41.887	43.494	39.339	44.736	41.017	38.467	39.323	42.409	45.479	44.569	47.229	43.761	40.027	39.964	47.249	42.078	41.809	14.849	17.858	17.305	24.107	23.676	19.845	21.158	25.362	20.766	21.557	24.429
224.69	40.34	47.628	33.06	37.922	36.307	40.356	36.407	39.266	36.832	36.015	36.535	39.452	41.298	34.519	37.424	37.963	43.51	47.724	45.176	37.926	37.295	41.666	43.266	39.11	44.529	40.807	38.305	39.076	42.134	45.152	44.347	47.008	43.777	39.935	39.777	47.05	41.911	41.634	14.83	17.972	17.552	23.903	23.878	20.137	21.342	25.472	20.82	21.709	24.297
224.91	40.126	47.438	32.828	37.729	35.891	40.043	36.175	39.112	36.622	35.856	36.317	39.217	41.142	34.311	37.293	37.665	43.26	47.55	45.02	37.669	37.021	41.382	43.26	38.902	44.376	40.627	38.165	38.963	41.86	44.999	44.124	46.82	43.658	39.68	39.572	46.84	41.799	41.469	14.711	17.869	17.538	23.887	23.883	20.058	21.217	25.583	20.701	21.677	24.194
225.12	39.863	47.268	32.669	37.457	35.701	39.879	36.02	38.908	36.402	35.523	36.062	39.007	40.875	34.172	37.109	37.273	43.016	47.486	44.854	37.37	36.749	41.225	43.141	38.675	44.177	40.477	37.952	38.698	41.737	44.852	43.952	46.742	43.634	39.48	39.418	46.684	41.629	41.269	14.694	17.773	17.154	23.86	24.081	19.883	21.275	25.61	20.721	21.558	24.211
225.34	39.612	47.233	32.546	37.232	35.444	39.661	35.661	38.706	36.235	35.359	35.789	38.781	40.711	33.945	36.846	37.111	42.761	47.237	44.625	37.126	36.529	41.025	42.921	38.624	43.989	40.323	37.79	38.522	41.551	44.679	43.692	46.509	43.42	39.103	39.29	46.5	41.374	41.112	14.696	17.724	16.939	23.763	24.252	19.608	21.111	25.386	20.608	21.471	24.062
225.56	39.363	47.039	32.428	37.02	35.194	39.414	35.45	38.575	35.979	35.197	35.642	38.584	40.468	33.73	36.687	36.971	42.616	47.02	44.497	36.831	36.18	40.873	42.735	38.276	43.602	40.172	37.668	38.316	41.355	44.504	43.478	46.287	43.114	38.804	39.054	46.289	41.158	40.875	14.647	17.621	16.878	23.795	24.137	19.493	21.155	25.566	20.138	21.543	24.028
225.78	39.324	46.979	32.173	36.693	34.92	39.187	35.263	38.458	35.786	34.982	35.539	38.5	40.248	33.524	36.542	36.822	42.492	46.936	44.566	36.657	35.946	40.801	42.631	37.985	43.435	40	37.503	38.186	41.209	44.399	43.355	46.167	42.986	38.581	38.946	46.29	41.081	40.726	14.928	17.733	17.197	23.872	24.261	19.548	20.848	25.531	20.168	21.792	23.943
226	39.242	46.996	32.094	36.65	34.929	39.09	35.037	38.41	35.636	34.933	35.49	38.375	40.22	33.505	36.505	36.702	42.357	46.845	44.451	36.592	35.757	40.858	42.62	37.856	43.332	39.931	37.277	38.082	41.217	44.162	43.329	46.089	42.853	38.449	38.869	46.328	40.975	40.52	14.817	17.978	17.25	23.81	24.672	19.64	20.984	25.542	20.09	21.836	23.729
226.22	38.959	46.709	31.812	36.324	34.662	38.869	34.7	38.125	35.331	34.718	35.232	38.13	39.925	33.257	36.287	36.503	42.019	46.809	44.329	36.301	35.481	40.467	42.471	37.655	42.989	39.635	37.086	37.845	40.96	43.883	43.115	45.831	42.574	38.224	38.628	46.215	40.817	40.304	14.998	18.05	17.265	23.857	24.802	19.306	21.071	25.72	19.934	22.142	23.855
226.44	38.735	46.579	31.577	36.09	34.512	38.614	34.589	37.899	35.071	34.451	35.055	37.92	39.87	33.159	36.033	36.343	41.686	46.601	44.11	36.153	35.181	40.251	42.245	37.377	42.884	39.354	36.872	37.606	40.721	43.707	43.02	45.646	42.418	38.047	38.428	46.11	40.671	40.151	14.95	18.012	17.068	23.732	24.532	19.274	20.802	25.49	19.772	21.726	23.75
226.66	38.583	46.427	31.402	35.99	34.229	38.341	34.356	37.686	34.934	34.203	34.88	37.734	39.592	33.054	35.964	36.226	41.529	46.521	43.988	35.937	35.067	40.105	42.099	37.073	42.693	39.148	36.7	37.354	40.564	43.526	42.938	45.505	42.365	37.895	38.197	45.92	40.564	39.986	14.693	17.724	16.878	23.501	24.537	19.259	20.728	25.306	19.593	21.58	23.658
226.88	38.497	46.312	31.368	35.889	34.136	38.198	34.374	37.708	34.786	34.226	34.952	37.74	39.461	32.987	35.803	36.173	41.401	46.536	43.842	35.76	34.903	40.011	41.861	36.884	42.633	39.09	36.607	37.119	40.35	43.369	42.779	45.348	42.238	37.727	38.213	45.788	40.371	39.781	14.715	17.73	16.824	23.586	25.097	19.066	20.922	25.343	19.701	21.863	23.513
227.1	38.361	46.209	31.209	35.604	34.077	38.076	33.996	37.433	34.374	34.006	34.666	37.676	39.216	32.693	35.584	36.006	41.277	46.338	43.751	35.63	34.757	39.895	41.846	36.558	42.538	38.941	36.392	36.987	40.197	43.23	42.652	45.172	42.188	37.612	38.082	45.518	40.327	39.699	14.738	17.765	16.852	23.627	25.065	19.244	21.004	25.267	19.805	21.714	23.599
227.31	38.126	45.859	30.941	35.349	33.781	37.848	33.69	37.139	34.039	33.752	34.41	37.397	39.053	32.462	35.343	35.77	40.986	46.262	43.636	35.389	34.456	39.73	41.574	36.31	42.258	38.578	36.179	36.611	39.894	43	42.379	45.056	42.02	37.422	37.987	45.264	40.012	39.437	14.678	17.674	16.701	23.672	25.072	19.338	20.908	25.29	19.709	21.587	23.494
227.53	37.78	45.615	30.699	35.172	33.512	37.718	33.577	37.018	33.836	33.663	34.254	37.084	38.889	32.181	35.262	35.654	40.737	46.009	43.4	35.044	34.17	39.464	41.376	36.007	42.116	38.366	35.909	36.438	39.63	42.88	42.238	44.878	41.885	37.071	37.782	45.018	39.88	39.165	14.877	17.709	16.887	23.726	25.287	19.472	20.788	25.376	19.693	21.492	23.774
227.75	37.687	45.52	30.566	35.118	33.366	37.588	33.325	36.856	33.643	33.423	34.131	37.064	38.76	31.969	35.155	35.499	40.666	45.925	43.365	34.873	33.934	39.392	41.192	35.95	41.964	38.234	35.771	36.283	39.432	42.804	42.233	44.876	41.855	36.869	37.668	44.951	39.745	39.024	14.874	17.798	16.632	23.776	25.176	19.384	20.686	25.326	19.504	21.312	23.709
227.97	37.514	45.498	30.434	35.047	33.196	37.359	33.16	36.707	33.315	33.279	33.967	36.889	38.592	31.82	34.925	35.316	40.556	45.926	43.247	34.666	33.803	39.277	41.115	35.774	41.802	38.094	35.501	36.187	39.236	42.585	42.05	44.746	41.671	36.656	37.449	44.797	39.515	38.844	14.77	17.622	16.493	23.622	25.401	19.302	20.541	25.246	19.401	21.137	23.795
228.19	37.215	45.169	30.265	34.958	32.912	37.113	32.971	36.503	33.022	33.06	33.811	36.718	38.327	31.677	34.67	35.062	40.336	45.85	43.211	34.43	33.545	39.048	40.966	35.487	41.647	37.785	35.166	35.925	39.097	42.407	41.911	44.495	41.532	36.549	37.216	44.502	39.206	38.666	14.888	17.613	16.544	23.592	25.315	19.237	20.523	25.343	19.297	21.048	23.616
228.41	37.073	44.961	30.043	34.931	32.838	36.859	32.612	36.38	32.901	32.901	33.531	36.554	38.207	31.635	34.461	34.889	40.111	45.747	43.138	34.209	33.356	38.825	40.849	35.413	41.512	37.526	35.081	35.802	39.021	42.314	41.784	44.321	41.501	36.408	37.173	44.335	38.991	38.603	14.751	17.474	16.359	23.719	25.336	19.075	20.31	25.125	19.39	21.166	23.538
228.63	36.964	44.778	29.958	34.86	32.711	36.724	32.523	36.23	32.754	32.68	33.391	36.477	38.106	31.526	34.402	34.74	39.927	45.653	43.069	34.184	33.161	38.653	40.783	35.325	41.347	37.437	34.977	35.698	38.902	42.377	41.679	44.197	41.475	36.311	37.085	44.187	38.978	38.377	14.869	17.535	16.511	23.791	25.605	19.064	20.636	25.418	19.236	21.147	23.55
228.85	36.835	44.618	29.813	34.595	32.477	36.535	32.311	36.058	32.572	32.52	33.184	36.192	37.982	31.368	34.181	34.566	39.728	45.531	42.856	33.988	32.899	38.554	40.594	35.123	41.097	37.294	34.833	35.468	38.631	42.27	41.457	44.049	41.317	36.021	36.916	43.953	38.757	38.187	14.958	17.643	16.564	23.995	25.545	19.14	20.669	25.495	19.377	21.088	23.767
229.07	36.672	44.516	29.506	34.371	32.345	36.405	32.01	35.978	32.513	32.367	33.017	36.022	37.884	31.199	34.033	34.374	39.54	45.44	42.738	33.752	32.779	38.3	40.511	34.924	40.934	37.081	34.623	35.209	38.508	42.214	41.294	43.758	41.175	35.83	36.734	43.732	38.565	38.062	14.783	17.661	16.47	23.765	25.502	19.085	20.716	25.459	19.467	20.988	23.648
229.28	36.573	44.369	29.327	34.184	32.135	36.272	31.697	35.698	32.445	32.235	32.857	35.816	37.668	31.046	33.852	34.248	39.328	45.411	42.668	33.546	32.582	38.188	40.443	34.674	40.702	36.817	34.523	34.999	38.37	42.105	41.167	43.447	41.036	35.648	36.496	43.446	38.621	37.913	14.67	17.687	16.487	23.847	25.478	19.045	20.567	25.409	19.252	20.613	23.435
229.5	36.399	44.202	29.137	34.091	31.946	36.116	31.433	35.6	32.254	32.151	32.625	35.666	37.456	30.78	33.764	34.151	39.036	45.346	42.511	33.292	32.375	37.982	40.2	34.387	40.503	36.664	34.197	34.797	38.214	41.895	40.91	43.26	40.854	35.453	36.357	43.164	38.377	37.709	14.733	17.8	16.594	24.085	25.699	19.126	20.566	25.497	19.383	20.737	23.461
229.72	36.044	43.973	29.088	33.962	31.736	35.93	31.16	35.408	32.089	32.014	32.426	35.536	37.36	30.614	33.624	34.04	38.812	45.24	42.349	33.074	32.328	37.764	40.156	34.274	40.373	36.55	34.056	34.629	38.093	41.748	40.84	43.05	40.705	35.3	36.254	42.987	38.175	37.585	14.539	17.603	16.363	24.145	25.637	18.937	20.326	25.4	19.401	20.675	23.38
229.94	35.88	43.684	28.885	33.735	31.459	35.663	30.93	35.152	31.894	31.703	32.19	35.298	37.1	30.479	33.409	33.873	38.572	45.1	42.104	32.787	32.13	37.573	39.988	34.115	40.161	36.346	33.845	34.398	37.948	41.588	40.623	42.889	40.573	35.128	35.947	42.828	37.861	37.32	14.75	17.71	16.325	24.053	25.913	18.899	20.51	25.486	19.521	20.823	23.368
230.16	35.783	43.532	28.709	33.621	31.319	35.518	30.799	34.98	31.779	31.569	31.966	35.089	36.997	30.404	33.249	33.869	38.395	44.984	42.09	32.654	31.916	37.403	39.872	33.996	40.014	36.226	33.659	34.295	37.828	41.411	40.489	42.715	40.425	34.971	35.857	42.743	37.671	37.146	15.005	17.588	16.475	24.206	26.281	18.944	20.671	25.579	19.535	20.82	23.197
230.38	35.657	43.499	28.668	33.563	31.089	35.429	30.636	34.963	31.71	31.525	31.979	34.983	37.015	30.317	33.15	33.759	38.341	45.015	41.982	32.626	31.828	37.298	39.72	33.942	39.941	36.079	33.531	34.195	37.75	41.391	40.394	42.587	40.443	34.861	35.865	42.706	37.589	37.141	14.954	17.559	16.46	24.269	26.362	18.649	20.741	25.424	19.273	20.792	23.102
230.6	35.497	43.319	28.494	33.337	30.902	35.296	30.559	34.787	31.667	31.505	31.747	34.861	36.904	30.308	33.077	33.684	38.243	44.949	41.892	32.614	31.699	37.148	39.576	33.846	39.821	36.015	33.444	33.979	37.541	41.314	40.295	42.352	40.239	34.7	35.837	42.638	37.553	37.06	14.81	17.56	16.182	24.312	26.232	18.606	20.571	25.153	19.22	20.653	22.976
230.82	35.377	43.207	28.314	33.191	30.772	35.195	30.341	34.622	31.506	31.382	31.564	34.675	36.803	30.159	32.965	33.606	38.048	44.774	41.788	32.409	31.549	36.974	39.375	33.592	39.736	35.716	33.294	33.853	37.295	41.152	40.22	42.193	40.149	34.586	35.738	42.566	37.314	37.006	14.803	17.453	16.088	24.48	26.207	18.522	20.419	25.313	19.043	20.384	22.904
231.03	35.187	43.011	28.079	33.151	30.582	35.047	30.147	34.431	31.288	31.268	31.392	34.576	36.607	29.964	32.832	33.428	37.832	44.545	41.663	32.279	31.398	36.756	39.199	33.391	39.493	35.574	33.13	33.634	37.104	41.025	40.13	42.084	39.991	34.488	35.524	42.354	37.223	36.882	14.726	17.385	16.271	24.491	26.392	18.355	20.536	25.362	19.172	20.356	22.959
231.25	35.11	42.89	28.027	33.054	30.428	34.847	30.101	34.273	31.139	31.206	31.178	34.523	36.544	29.896	32.719	33.318	37.756	44.477	41.551	32.205	31.348	36.635	39.121	33.231	39.491	35.536	33.071	33.497	37.026	40.996	40.067	41.879	40.026	34.419	35.456	42.31	37.138	36.843	14.799	17.291	16.185	24.883	26.385	18.357	20.827	25.484	19.12	20.344	22.869
231.47	34.784	42.655	27.879	32.972	30.169	34.587	29.806	34.007	30.915	30.893	31.044	34.452	36.441	29.835	32.548	33.102	37.581	44.337	41.538	32.093	31.213	36.377	39.044	33.137	39.358	35.413	32.934	33.27	36.846	40.933	39.87	41.82	39.891	34.269	35.306	42.105	36.917	36.683	14.872	17.308	16.246	24.99	26.481	18.532	20.935	25.616	19.018	20.556	22.974
231.69	34.541	42.329	27.633	32.821	29.875	34.313	29.583	33.764	30.628	30.737	30.902	34.174	36.255	29.588	32.331	32.804	37.387	44.067	41.393	31.891	30.968	36.195	38.891	32.886	39.19	35.158	32.737	32.981	36.536	40.743	39.585	41.664	39.743	34.007	35.117	41.858	36.691	36.525	15.031	17.449	16.49	25.196	26.697	18.739	21.155	25.757	19.049	20.549	23.104
231.91	34.32	42.116	27.489	32.719	29.718	34.205	29.452	33.568	30.537	30.64	30.79	34.032	36.042	29.468	32.193	32.651	37.21	43.909	41.25	31.746	30.738	36.096	38.711	32.689	39.045	34.922	32.532	32.854	36.315	40.626	39.339	41.573	39.658	33.998	34.924	41.81	36.471	36.373	15.209	17.445	16.463	25.166	26.955	18.746	21.234	25.802	19.031	20.691	23.123
232.13	34.091	41.928	27.281	32.539	29.517	33.918	29.233	33.28	30.297	30.457	30.535	33.792	35.835	29.292	32.002	32.433	36.954	43.668	41.129	31.566	30.514	35.84	38.511	32.504	38.855	34.682	32.303	32.525	36.075	40.368	39.091	41.315	39.508	33.772	34.749	41.569	36.233	36.181	15.279	17.485	16.572	25.361	26.949	18.653	21.564	26.029	19.035	20.653	23.073
232.35	33.912	41.788	27.147	32.406	29.368	33.755	29.054	33.121	30.158	30.299	30.361	33.644	35.685	29.175	31.868	32.304	36.769	43.571	41.058	31.377	30.407	35.721	38.398	32.45	38.608	34.552	32.167	32.352	35.93	40.277	39.004	41.258	39.392	33.632	34.626	41.357	36.04	36.112	15.573	17.491	16.579	25.341	27.015	18.666	21.43	26.242	18.915	20.807	23.133
232.57	33.663	41.701	27.049	32.184	29.255	33.606	28.932	32.949	29.918	30.198	30.145	33.468	35.629	29.046	31.78	32.216	36.653	43.459	40.967	31.159	30.234	35.5	38.256	32.298	38.469	34.479	32.065	32.16	35.793	40.111	38.785	41.101	39.352	33.409	34.492	41.172	35.87	36.036	15.625	17.513	16.618	25.223	27.033	18.699	21.54	26.222	19.054	20.852	23.219
232.78	33.526	41.611	26.898	32.078	29.1	33.528	28.791	32.797	29.74	30.062	30.032	33.37	35.495	29.023	31.672	32.025	36.535	43.427	40.927	31.062	30.026	35.487	38.172	32.184	38.355	34.384	31.996	31.991	35.703	40.036	38.681	40.935	39.267	33.3	34.367	41.02	35.766	35.865	15.598	17.508	16.668	25.246	27.091	18.488	21.603	26.272	19.046	20.709	23.281
233	33.338	41.616	26.878	32.036	29.011	33.426	28.79	32.785	29.721	29.955	29.961	33.265	35.434	28.944	31.556	31.916	36.418	43.467	40.868	30.988	29.974	35.373	38.176	32.113	38.347	34.23	31.938	31.91	35.611	39.931	38.609	40.873	39.204	33.301	34.301	40.927	35.791	35.749	15.489	17.594	16.471	25.366	27.114	18.525	21.672	26.304	19.026	20.724	23.386
233.22	33.101	41.502	26.654	31.804	28.821	33.212	28.583	32.625	29.546	29.884	29.774	33.078	35.318	28.769	31.292	31.785	36.2	43.39	40.71	30.746	29.799	35.113	37.987	31.866	38.228	34.121	31.74	31.718	35.341	39.803	38.44	40.682	39.124	33.139	34.103	40.749	35.661	35.582	15.539	17.634	16.467	25.343	27.351	18.592	21.717	26.315	19.075	20.82	23.415
233.44	32.886	41.379	26.456	31.646	28.596	33.028	28.361	32.425	29.339	29.79	29.572	32.956	35.146	28.581	31.065	31.732	35.939	43.312	40.545	30.551	29.646	35.003	37.879	31.667	38.074	33.946	31.542	31.543	35.183	39.599	38.279	40.494	38.988	33.052	33.957	40.731	35.486	35.459	15.463	17.668	16.327	25.318	27.194	18.605	21.808	26.353	19.177	20.747	23.46
233.66	32.707	41.253	26.278	31.446	28.381	32.807	28.167	32.258	29.134	29.499	29.344	32.795	35.037	28.445	30.971	31.53	35.831	43.23	40.477	30.407	29.506	34.818	37.686	31.469	37.984	33.782	31.459	31.396	35.022	39.476	38.158	40.383	38.915	32.833	33.788	40.628	35.308	35.314	15.553	17.56	16.37	25.248	27.142	18.649	21.931	26.415	19.084	20.671	23.293
233.88	32.614	41.195	26.186	31.32	28.289	32.663	28.038	32.187	29.015	29.418	29.264	32.639	34.962	28.403	30.87	31.49	35.702	43.116	40.45	30.389	29.357	34.748	37.582	31.412	37.846	33.623	31.382	31.259	34.95	39.408	38.074	40.246	38.809	32.717	33.651	40.444	35.224	35.228	15.581	17.524	16.497	25.352	27.391	18.708	21.957	26.43	19.363	20.784	23.346
234.1	32.439	41.148	26.11	31.226	28.264	32.545	27.924	32.032	28.952	29.315	29.204	32.574	34.863	28.299	30.83	31.352	35.636	43.036	40.369	30.29	29.272	34.67	37.532	31.261	37.843	33.549	31.24	31.174	34.811	39.277	37.948	40.158	38.767	32.678	33.57	40.342	35.13	35.004	15.553	17.4	16.361	25.456	27.438	18.592	22.022	26.304	19.335	20.57	23.447
234.31	32.24	40.99	25.983	31.098	28.145	32.365	27.746	31.902	28.708	29.13	29.046	32.545	34.698	28.202	30.782	31.267	35.461	42.833	40.284	30.075	29.031	34.531	37.394	31.12	37.691	33.399	31.172	30.96	34.695	39.202	37.774	40.056	38.726	32.559	33.381	40.173	35.049	34.93	15.919	17.474	16.613	25.686	27.837	18.854	22.16	26.333	19.51	20.671	23.681
234.53	32.084	40.822	25.794	30.971	27.95	32.217	27.535	31.722	28.53	28.983	28.892	32.497	34.534	28.121	30.597	31.143	35.352	42.65	40.103	29.888	28.961	34.37	37.289	31.013	37.544	33.223	31.056	30.891	34.629	39.081	37.638	39.939	38.66	32.395	33.118	39.91	35.008	34.843	15.929	17.264	16.677	25.832	27.928	18.974	22.206	26.33	19.618	20.671	23.528
234.75	31.973	40.607	25.678	30.838	27.9	32.035	27.434	31.641	28.353	28.866	28.792	32.359	34.451	28.081	30.538	31	35.323	42.571	40.06	29.726	28.84	34.23	37.15	30.895	37.359	33.126	30.901	30.767	34.494	38.905	37.497	39.849	38.539	32.333	33.036	39.776	34.971	34.723	16.013	17.443	16.848	26.013	28.038	18.802	22.145	26.347	19.666	20.668	23.583
234.97	31.709	40.369	25.494	30.656	27.717	31.788	27.246	31.474	28.19	28.74	28.562	32.199	34.289	27.96	30.304	30.884	35.156	42.512	39.977	29.548	28.612	34.144	36.934	30.652	37.222	32.83	30.674	30.643	34.367	38.747	37.402	39.644	38.371	32.143	32.834	39.617	34.825	34.5	15.929	17.341	16.736	26.06	28.046	18.735	22.282	26.045	19.57	20.532	23.42
235.19	31.56	40.184	25.371	30.451	27.552	31.686	27.132	31.312	27.985	28.584	28.445	32.118	34.146	27.811	30.211	30.733	35.118	42.455	39.802	29.44	28.479	33.933	36.766	30.447	37.164	32.767	30.493	30.511	34.235	38.641	37.188	39.514	38.307	32.041	32.763	39.554	34.639	34.237	16.094	17.37	16.717	26.304	28.137	18.86	22.405	26.211	19.597	20.414	23.387
235.41	31.402	40.071	25.225	30.236	27.37	31.565	27.045	31.172	27.853	28.437	28.267	31.991	34.12	27.777	30.061	30.635	35.017	42.359	39.612	29.375	28.349	33.789	36.551	30.34	36.974	32.686	30.359	30.306	34.059	38.545	37.061	39.411	38.242	31.901	32.619	39.413	34.442	34.093	16.127	17.435	16.713	26.39	28.203	18.887	22.34	26.18	19.697	20.504	23.417
235.63	31.315	40.011	25.124	30.199	27.255	31.435	26.943	31.067	27.803	28.302	28.169	31.949	33.999	27.654	29.976	30.553	34.926	42.268	39.581	29.236	28.145	33.666	36.437	30.216	36.78	32.555	30.282	30.23	33.921	38.468	37.035	39.395	38.155	31.792	32.631	39.425	34.4	33.972	16.279	17.548	16.687	26.471	28.197	18.847	22.259	26.181	19.685	20.415	23.363
235.84	31.163	39.839	24.995	30.074	27.216	31.33	26.742	30.963	27.739	28.244	28.065	31.838	33.907	27.564	29.815	30.371	34.828	42.135	39.501	29.115	28.119	33.58	36.351	30.054	36.601	32.474	30.167	30.078	33.854	38.324	36.862	39.322	38.078	31.701	32.478	39.32	34.285	33.896	16.247	17.459	16.578	26.402	28.132	18.768	22.256	26.102	19.653	20.341	23.233
236.06	31.113	39.659	24.811	30.004	27.138	31.134	26.651	30.865	27.509	28.112	27.867	31.707	33.758	27.438	29.736	30.213	34.718	42.083	39.418	28.976	27.984	33.455	36.147	29.898	36.54	32.373	30.081	29.948	33.735	38.157	36.742	39.198	37.957	31.698	32.318	39.165	34.157	33.767	16.394	17.487	16.764	26.571	28.292	18.856	22.224	26.179	19.724	20.469	23.286
236.28	30.904	39.483	24.651	29.854	26.963	31.006	26.539	30.672	27.339	27.95	27.66	31.594	33.568	27.326	29.573	30.033	34.502	41.911	39.185	28.81	27.807	33.286	36.019	29.674	36.379	32.168	29.923	29.813	33.52	37.977	36.5	39.06	37.852	31.507	32.203	39.023	34.03	33.67	16.627	17.484	16.662	26.644	28.339	18.758	22.248	26.132	19.752	20.489	23.194
236.5	30.687	39.303	24.5	29.675	26.789	30.924	26.366	30.496	27.198	27.801	27.483	31.455	33.44	27.166	29.499	29.94	34.4	41.756	38.977	28.635	27.635	33.12	35.879	29.489	36.201	32.079	29.729	29.585	33.348	37.86	36.385	38.839	37.649	31.319	32.071	38.758	33.888	33.518	16.513	17.518	16.74	26.6	28.387	18.735	22.241	26.075	19.781	20.514	23.137
236.72	30.568	39.146	24.427	29.532	26.76	30.733	26.221	30.359	27.144	27.675	27.248	31.396	33.337	27.091	29.359	29.861	34.322	41.7	38.975	28.568	27.588	33.01	35.768	29.371	36.122	31.94	29.638	29.478	33.25	37.786	36.287	38.692	37.585	31.252	31.971	38.688	33.767	33.457	16.47	17.702	16.755	26.628	28.412	18.703	22.328	26.214	19.91	20.506	23.135
236.94	30.386	38.957	24.221	29.323	26.542	30.576	26.059	30.253	26.996	27.519	27.067	31.299	33.173	26.875	29.238	29.615	34.2	41.596	38.866	28.345	27.425	32.859	35.598	29.273	35.905	31.769	29.437	29.261	33.114	37.673	36.095	38.546	37.455	31.135	31.762	38.558	33.619	33.281	16.724	17.812	16.865	26.848	28.644	18.836	22.365	26.216	20.109	20.535	23.336
237.15	30.232	38.863	24.161	29.25	26.432	30.434	25.927	30.051	26.82	27.356	27.032	31.172	33.061	26.804	29.212	29.488	33.985	41.559	38.713	28.241	27.324	32.697	35.376	29.138	35.755	31.661	29.421	29.064	33.031	37.556	35.975	38.423	37.404	31.031	31.654	38.418	33.492	33.179	16.754	17.749	16.597	26.853	28.725	18.765	22.27	26.176	20.068	20.451	23.249
237.37	30.005	38.678	23.988	29.066	26.223	30.301	25.794	29.885	26.748	27.166	26.917	31.058	32.931	26.788	29.183	29.436	33.866	41.554	38.684	28.001	27.244	32.574	35.304	29.002	35.641	31.495	29.252	28.911	32.912	37.427	35.882	38.224	37.337	30.955	31.523	38.354	33.457	33.103	16.69	17.588	16.432	26.838	28.598	18.627	22.099	25.99	19.963	20.239	23.257
237.59	29.866	38.545	23.823	28.909	26.157	30.195	25.607	29.741	26.65	27.066	26.778	30.968	32.835	26.598	29.01	29.305	33.751	41.426	38.514	27.922	27.041	32.446	35.246	28.873	35.516	31.366	29.133	28.736	32.696	37.303	35.748	38.14	37.217	30.811	31.393	38.289	33.427	32.95	16.722	17.654	16.518	26.933	28.706	18.785	22.263	26.098	19.963	20.309	23.324
237.81	29.671	38.469	23.712	28.765	25.971	30.037	25.558	29.564	26.514	26.948	26.628	30.864	32.714	26.462	28.945	29.181	33.593	41.272	38.387	27.832	26.945	32.289	35.172	28.682	35.386	31.246	29.016	28.598	32.569	37.167	35.612	37.996	37.148	30.608	31.258	38.038	33.235	32.851	16.661	17.561	16.449	26.844	28.378	18.695	22.192	25.917	19.85	20.075	23.24
238.03	29.506	38.331	23.576	28.753	25.867	29.914	25.43	29.426	26.335	26.803	26.492	30.717	32.651	26.378	28.834	29.025	33.462	41.234	38.338	27.785	26.776	32.178	34.989	28.596	35.225	31.15	28.975	28.397	32.494	36.962	35.528	37.854	37.102	30.49	31.111	37.921	33.184	32.724	16.714	17.642	16.631	27.015	28.505	18.872	22.262	26.082	19.879	20.134	23.216
238.25	29.316	38.151	23.476	28.619	25.731	29.78	25.366	29.341	26.205	26.706	26.327	30.575	32.51	26.207	28.741	29.001	33.371	41.169	38.172	27.576	26.633	32.07	34.958	28.468	35.082	31.156	28.843	28.282	32.317	36.877	35.367	37.821	36.986	30.382	30.961	37.806	33.123	32.637	16.627	17.553	16.583	26.881	28.438	18.84	22.125	25.845	19.717	20.11	23.068
238.46	29.129	38.027	23.315	28.457	25.573	29.681	25.216	29.201	25.992	26.544	26.15	30.447	32.347	26.138	28.598	28.794	33.174	41.019	37.885	27.373	26.566	31.914	34.791	28.351	34.907	30.999	28.629	28.095	32.168	36.711	35.291	37.642	36.855	30.241	30.802	37.734	32.971	32.534	16.708	17.55	16.547	26.982	28.409	18.788	22.044	25.851	19.82	20.083	23.13
238.68	28.996	37.832	23.227	28.317	25.432	29.505	25.043	29.007	25.815	26.379	25.971	30.339	32.195	26.04	28.482	28.604	33.033	40.858	37.747	27.203	26.401	31.785	34.63	28.217	34.798	30.805	28.478	27.963	31.975	36.587	35.086	37.536	36.73	30.133	30.662	37.606	32.819	32.359	16.637	17.556	16.617	26.853	28.472	18.714	21.952	25.994	19.807	20.051	23.098
238.9	28.89	37.739	23.034	28.229	25.261	29.289	24.876	28.895	25.628	26.239	25.833	30.32	32.069	25.979	28.355	28.488	32.949	40.704	37.641	27.085	26.318	31.695	34.472	28.037	34.644	30.656	28.354	27.76	31.804	36.398	34.969	37.45	36.652	29.982	30.5	37.438	32.612	32.2	16.704	17.634	16.482	26.781	28.484	18.639	21.932	25.965	19.719	19.847	23.029
239.12	28.693	37.744	22.965	28.129	25.128	29.245	24.766	28.782	25.502	26.096	25.669	30.247	31.931	25.856	28.265	28.442	32.877	40.626	37.533	26.949	26.257	31.596	34.403	27.978	34.538	30.507	28.242	27.616	31.663	36.321	34.903	37.358	36.543	29.899	30.412	37.36	32.491	32.098	16.727	17.605	16.585	26.803	28.579	18.676	21.947	25.898	19.725	19.849	23.08
239.34	28.564	37.567	22.895	27.95	24.989	29.063	24.639	28.615	25.436	25.981	25.596	30.227	31.83	25.695	28.15	28.385	32.744	40.622	37.428	26.77	26.089	31.55	34.278	27.867	34.509	30.41	28.125	27.483	31.533	36.246	34.745	37.248	36.569	29.831	30.268	37.286	32.431	31.953	16.847	17.489	16.65	26.818	28.686	18.869	22.206	25.998	19.734	19.924	23.064
239.56	28.394	37.45	22.753	27.75	24.777	28.981	24.482	28.495	25.211	25.849	25.427	30.169	31.684	25.614	28.028	28.296	32.677	40.538	37.239	26.606	25.972	31.386	34.114	27.675	34.423	30.26	28.028	27.321	31.373	36.128	34.583	37.083	36.455	29.66	30.107	37.148	32.305	31.813	16.828	17.454	16.609	26.667	28.744	18.791	22.217	25.836	19.687	19.803	23.075
239.77	28.274	37.414	22.65	27.741	24.692	28.927	24.387	28.344	25.107	25.725	25.354	30.076	31.617	25.474	27.931	28.219	32.568	40.463	37.143	26.439	25.881	31.266	33.998	27.564	34.33	30.196	27.896	27.251	31.306	36.025	34.465	36.908	36.401	29.57	29.969	37.059	32.228	31.783	16.777	17.331	16.462	26.545	28.568	18.661	22.172	25.659	19.553	19.814	23.002
239.99	28.148	37.338	22.561	27.639	24.647	28.774	24.295	28.191	24.965	25.637	25.232	30.03	31.534	25.424	27.825	28.127	32.464	40.386	37.043	26.363	25.698	31.156	33.824	27.399	34.239	30.13	27.775	27.046	31.167	35.959	34.402	36.811	36.333	29.447	29.781	36.858	32.077	31.668	16.592	17.202	16.309	26.389	28.578	18.597	22.152	25.446	19.571	19.676	22.899
240.21	27.956	37.183	22.389	27.506	24.468	28.606	24.072	28.036	24.812	25.479	25.093	29.865	31.362	25.315	27.717	27.929	32.312	40.2	36.887	26.119	25.537	31.025	33.615	27.221	34.045	29.981	27.589	26.886	30.998	35.835	34.348	36.706	36.265	29.338	29.617	36.711	31.975	31.596	16.517	17.231	16.35	26.398	28.545	18.601	22.084	25.481	19.558	19.649	23.028
240.43	27.752	37.032	22.241	27.368	24.297	28.473	23.971	27.893	24.68	25.324	24.964	29.692	31.182	25.202	27.6	27.818	32.226	40.077	36.823	25.965	25.349	30.827	33.528	27.093	33.809	29.785	27.435	26.723	30.87	35.716	34.159	36.56	36.183	29.172	29.495	36.536	31.768	31.428	16.294	17.173	16.287	26.243	28.389	18.467	21.966	25.432	19.538	19.601	23.023
240.65	27.59	36.868	22.094	27.24	24.121	28.336	23.765	27.764	24.467	25.191	24.837	29.539	31.097	25.066	27.418	27.666	32.094	39.984	36.696	25.849	25.203	30.74	33.445	26.989	33.671	29.553	27.252	26.528	30.743	35.54	34.042	36.387	36.073	29.066	29.376	36.412	31.517	31.225	16.205	16.961	16.203	26.178	28.217	18.36	21.896	25.306	19.405	19.467	22.931
240.87	27.523	36.849	22.093	27.135	23.95	28.272	23.643	27.646	24.387	25.058	24.744	29.457	30.99	24.98	27.35	27.632	32.034	39.925	36.635	25.841	25.125	30.56	33.413	26.874	33.553	29.516	27.16	26.437	30.669	35.486	33.9	36.356	36.056	28.924	29.273	36.363	31.432	31.116	16.137	16.9	16.19	26.082	28.112	18.266	21.899	25.271	19.359	19.358	22.789
241.08	27.373	36.793	22.037	27.058	23.885	28.147	23.574	27.531	24.231	24.953	24.674	29.397	30.896	24.902	27.202	27.555	31.958	39.902	36.558	25.754	25.037	30.428	33.406	26.8	33.384	29.396	27.129	26.352	30.526	35.379	33.821	36.204	35.974	28.815	29.142	36.261	31.327	31.039	16.213	16.916	16.142	26.065	28.019	18.264	21.974	25.29	19.416	19.391	22.804
241.3	27.238	36.747	21.935	27.009	23.832	28.096	23.436	27.446	24.125	24.926	24.57	29.364	30.85	24.784	27.11	27.433	31.827	39.792	36.453	25.656	24.962	30.292	33.325	26.72	33.264	29.347	27.044	26.26	30.38	35.234	33.706	36.097	35.923	28.7	29.05	36.129	31.215	30.916	16.269	16.912	16.14	26.085	28.101	18.205	21.96	25.317	19.365	19.413	22.811
241.52	27.164	36.593	21.823	26.93	23.708	28.02	23.357	27.299	23.97	24.79	24.43	29.264	30.723	24.676	26.993	27.319	31.647	39.655	36.341	25.536	24.878	30.185	33.215	26.643	33.166	29.25	26.898	26.151	30.245	35.075	33.621	36.011	35.876	28.586	28.928	36.056	31.071	30.764	16.303	16.975	16.239	26.065	28.129	18.273	22.012	25.298	19.4	19.289	22.775
241.74	27.066	36.536	21.719	26.866	23.575	27.94	23.236	27.227	23.776	24.666	24.345	29.122	30.684	24.662	26.951	27.294	31.541	39.59	36.283	25.498	24.75	30.041	33.177	26.608	33.049	29.119	26.799	26.049	30.173	35.043	33.588	35.928	35.81	28.48	28.812	35.957	31.003	30.754	16.196	16.993	16.249	25.936	28.131	18.173	22.116	25.18	19.228	19.257	22.644
241.96	26.918	36.468	21.56	26.738	23.463	27.84	23.066	27.045	23.625	24.563	24.23	29.006	30.623	24.578	26.889	27.155	31.423	39.461	36.126	25.369	24.652	29.97	33.061	26.477	32.91	28.995	26.7	25.91	29.968	34.907	33.452	35.825	35.678	28.318	28.699	35.762	30.907	30.653	16.111	16.958	16.191	25.766	28.168	18.09	22.034	25.118	19.063	19.135	22.483
242.17	26.806	36.345	21.412	26.634	23.319	27.741	22.962	26.864	23.463	24.414	24.13	28.86	30.516	24.445	26.744	26.963	31.308	39.361	36.008	25.241	24.459	29.857	32.959	26.326	32.855	28.861	26.614	25.816	29.825	34.784	33.355	35.683	35.559	28.184	28.553	35.631	30.804	30.518	15.999	17.018	16.28	25.799	28.06	18.024	22.12	25.02	19.049	19.111	22.364
242.39	26.704	36.226	21.283	26.477	23.243	27.636	22.888	26.778	23.33	24.285	24.051	28.761	30.412	24.398	26.686	26.864	31.151	39.281	35.943	25.183	24.397	29.796	32.84	26.243	32.734	28.758	26.466	25.703	29.748	34.68	33.256	35.553	35.435	28.092	28.5	35.496	30.664	30.51	16.023	17.087	16.281	25.78	28.112	18.03	22.037	24.98	19.093	19.153	22.357
242.61	26.556	36.035	21.159	26.384	23.123	27.476	22.823	26.646	23.196	24.151	23.909	28.662	30.253	24.273	26.601	26.769	31.014	39.18	35.847	25.028	24.285	29.694	32.754	26.146	32.632	28.624	26.417	25.624	29.568	34.555	33.161	35.421	35.294	27.971	28.382	35.406	30.551	30.4	16.231	17.104	16.37	25.82	28.194	18.083	21.993	25.124	19.115	19.231	22.448
242.83	26.535	35.943	21.042	26.323	23.052	27.404	22.743	26.566	23.132	24.117	23.833	28.602	30.169	24.229	26.558	26.68	31.004	39.119	35.811	24.956	24.254	29.606	32.714	26.072	32.596	28.544	26.347	25.594	29.558	34.566	33.125	35.367	35.276	27.896	28.37	35.403	30.538	30.308	16.36	17.212	16.317	25.885	28.374	18.18	21.878	25.039	19.077	19.231	22.454
243.05	26.485	35.86	21.009	26.249	22.908	27.309	22.63	26.466	23.04	23.995	23.683	28.562	30.147	24.18	26.482	26.518	30.923	39.058	35.7	24.893	24.249	29.518	32.676	25.992	32.524	28.476	26.289	25.479	29.415	34.521	33.073	35.222	35.193	27.791	28.315	35.331	30.431	30.259	16.41	17.24	16.4	25.91	28.245	18.061	21.853	25.139	19.052	19.293	22.416
243.26	26.341	35.84	20.962	26.104	22.79	27.284	22.476	26.424	22.894	23.895	23.544	28.438	30.059	24.102	26.391	26.423	30.823	39.009	35.624	24.804	24.171	29.402	32.611	25.874	32.325	28.351	26.169	25.454	29.324	34.377	32.964	35.161	35.14	27.718	28.285	35.216	30.336	30.138	16.48	17.285	16.436	26.067	28.313	18.164	21.961	25.115	19.12	19.512	22.39
243.48	26.257	35.754	20.903	25.932	22.739	27.231	22.406	26.359	22.881	23.82	23.446	28.416	30.021	24.073	26.369	26.363	30.762	38.942	35.553	24.757	24.05	29.355	32.58	25.769	32.285	28.255	26.145	25.463	29.203	34.333	32.929	35.087	35.087	27.679	28.172	35.117	30.351	30.082	16.505	17.335	16.547	26.139	28.413	18.248	21.983	25.155	19.202	19.556	22.481
243.7	26.148	35.673	20.895	25.943	22.68	27.147	22.389	26.308	22.79	23.742	23.359	28.341	29.943	23.975	26.33	26.362	30.686	38.901	35.414	24.707	24.007	29.362	32.567	25.683	32.242	28.161	26.065	25.436	29.117	34.29	32.779	34.973	35.038	27.57	28.073	35.057	30.279	30.016	16.612	17.399	16.622	26.39	28.568	18.342	21.986	25.197	19.299	19.61	22.518
243.92	26.017	35.616	20.862	25.849	22.552	27.068	22.315	26.238	22.696	23.618	23.295	28.297	29.854	23.884	26.257	26.318	30.611	38.813	35.321	24.577	23.956	29.238	32.494	25.597	32.135	28.051	25.994	25.34	29.006	34.155	32.738	34.887	35.029	27.504	27.98	34.924	30.222	29.889	16.577	17.347	16.568	26.398	28.47	18.396	21.889	25.212	19.284	19.502	22.471
244.14	25.918	35.553	20.83	25.734	22.453	26.961	22.194	26.099	22.591	23.526	23.182	28.235	29.746	23.857	26.145	26.188	30.472	38.739	35.221	24.457	23.837	29.151	32.391	25.409	32.054	27.943	25.854	25.237	28.883	34.034	32.679	34.758	34.925	27.438	27.836	34.852	30.074	29.767	16.584	17.39	16.617	26.404	28.416	18.403	21.873	25.294	19.254	19.44	22.35
244.35	25.831	35.47	20.797	25.664	22.4	26.871	22.123	26.019	22.56	23.523	23.168	28.186	29.686	23.847	26.129	26.139	30.472	38.651	35.102	24.435	23.788	29.067	32.306	25.341	31.966	27.856	25.807	25.179	28.883	34.012	32.68	34.623	34.922	27.411	27.753	34.803	30.006	29.702	16.51	17.319	16.587	26.269	28.409	18.296	21.944	25.479	19.241	19.347	22.292
244.57	25.73	35.335	20.674	25.545	22.354	26.705	22.011	25.874	22.458	23.422	23.086	28.084	29.579	23.751	26.026	26.054	30.29	38.502	34.984	24.344	23.681	28.944	32.158	25.2	31.833	27.738	25.647	25.049	28.771	33.913	32.55	34.528	34.802	27.343	27.685	34.72	29.943	29.601	16.522	17.198	16.527	26.252	28.327	18.223	21.711	25.408	19.175	19.227	22.211
244.79	25.573	35.265	20.582	25.523	22.243	26.59	21.899	25.781	22.349	23.304	22.911	27.967	29.506	23.705	25.946	25.959	30.241	38.411	34.817	24.24	23.558	28.806	32.074	25.127	31.723	27.62	25.582	24.927	28.679	33.801	32.462	34.448	34.791	27.254	27.581	34.675	29.81	29.459	16.498	17.134	16.523	26.252	28.351	18.181	21.783	25.315	19.237	19.124	22.139
245.01	25.449	35.139	20.499	25.456	22.156	26.541	21.841	25.699	22.261	23.251	22.82	27.931	29.391	23.611	25.816	25.926	30.167	38.333	34.844	24.181	23.488	28.619	32.046	25.067	31.633	27.563	25.532	24.82	28.513	33.745	32.394	34.37	34.724	27.189	27.515	34.569	29.73	29.345	16.543	17.166	16.491	26.155	28.289	18.194	21.846	25.308	19.181	19.159	22.147
245.23	25.452	35.07	20.436	25.464	22.093	26.486	21.823	25.622	22.227	23.22	22.804	27.939	29.347	23.599	25.815	25.874	30.095	38.25	34.811	24.167	23.436	28.652	31.978	24.983	31.564	27.512	25.463	24.759	28.529	33.668	32.296	34.291	34.67	27.179	27.454	34.55	29.683	29.357	16.506	17.074	16.468	26.176	28.178	18.089	21.834	25.153	19.084	19.12	22.026
245.44	25.344	34.966	20.298	25.321	21.993	26.371	21.732	25.552	22.068	23.097	22.662	27.835	29.206	23.491	25.681	25.783	30.031	38.199	34.74	24.054	23.364	28.596	31.884	24.875	31.422	27.358	25.338	24.666	28.396	33.56	32.207	34.216	34.509	27.054	27.354	34.389	29.584	29.28	16.412	16.91	16.33	26.019	28.169	17.881	21.723	25.078	18.919	19.029	21.927
245.66	25.264	34.933	20.276	25.269	21.986	26.377	21.695	25.498	21.969	23.038	22.627	27.752	29.133	23.449	25.606	25.748	29.873	38.183	34.668	23.963	23.285	28.54	31.835	24.806	31.263	27.245	25.29	24.632	28.278	33.519	32.189	34.077	34.439	26.982	27.252	34.345	29.528	29.202	16.445	16.991	16.214	26.229	28.191	17.922	21.811	25.045	19.001	19.098	22
245.88	25.181	34.936	20.181	25.21	21.945	26.258	21.574	25.47	21.872	22.975	22.513	27.665	29.063	23.366	25.523	25.679	29.766	38.077	34.57	23.858	23.184	28.436	31.752	24.7	31.154	27.153	25.204	24.584	28.185	33.472	32.081	34.022	34.437	26.871	27.162	34.253	29.456	29.074	16.529	17.119	16.194	26.332	28.305	17.898	21.747	25.105	19.041	19.107	21.907
246.1	25.093	34.84	20.162	25.212	21.863	26.218	21.554	25.445	21.855	22.913	22.437	27.662	29.03	23.372	25.465	25.63	29.731	38.043	34.517	23.838	23.207	28.368	31.66	24.668	31.101	27.165	25.155	24.556	28.141	33.429	32.019	33.984	34.38	26.822	27.114	34.159	29.427	29.013	16.553	17.092	16.281	26.407	28.352	17.911	21.868	25.173	19.124	19.145	22.016
246.32	25.078	34.727	20.087	25.131	21.766	26.129	21.579	25.346	21.773	22.879	22.337	27.588	28.912	23.298	25.406	25.635	29.676	37.988	34.42	23.75	23.187	28.327	31.589	24.613	31.058	27.08	25.111	24.524	28.084	33.383	32.041	33.948	34.272	26.759	27.061	34.043	29.357	28.972	16.584	16.983	16.274	26.341	28.237	17.79	21.75	25.129	19.057	19.084	21.969
246.53	24.909	34.635	20.016	25.13	21.667	26.019	21.49	25.184	21.68	22.768	22.235	27.459	28.803	23.191	25.309	25.547	29.579	37.885	34.338	23.655	23.151	28.233	31.493	24.502	30.974	27	25.023	24.471	27.977	33.308	31.903	33.775	34.244	26.619	26.949	33.935	29.278	28.924	16.663	17.025	16.224	26.402	28.276	17.764	21.806	25.22	19.133	19.149	22.068
246.75	24.803	34.568	19.92	25.028	21.547	25.862	21.325	25.109	21.545	22.662	22.103	27.392	28.754	23.116	25.194	25.437	29.505	37.838	34.22	23.549	23.04	28.165	31.393	24.419	30.879	26.877	24.965	24.368	27.86	33.215	31.791	33.682	34.192	26.499	26.813	33.864	29.152	28.776	16.652	16.939	16.19	26.382	28.346	17.724	21.699	25.174	19.068	19.159	21.996
246.97	24.673	34.404	19.895	25.016	21.479	25.764	21.268	25.009	21.494	22.584	22.05	27.31	28.674	23.07	25.153	25.409	29.469	37.769	34.145	23.471	22.991	28.111	31.315	24.343	30.784	26.776	24.896	24.286	27.839	33.14	31.701	33.608	34.138	26.392	26.744	33.771	29.171	28.718	16.559	16.812	16.081	26.274	28.241	17.611	21.588	25.105	18.906	18.994	21.879
247.19	24.606	34.317	19.821	24.879	21.392	25.642	21.204	24.928	21.417	22.503	21.957	27.237	28.562	22.993	25.074	25.339	29.4	37.743	34.078	23.384	22.892	27.99	31.242	24.289	30.705	26.73	24.776	24.222	27.758	33.112	31.647	33.543	34.063	26.282	26.715	33.715	29.048	28.567	16.508	16.795	16.189	26.259	28.273	17.533	21.689	25.116	18.881	18.949	21.881
247.41	24.508	34.205	19.758	24.8	21.322	25.56	21.066	24.796	21.353	22.432	21.788	27.211	28.501	22.914	25.006	25.243	29.29	37.689	33.978	23.256	22.798	27.855	31.135	24.218	30.608	26.662	24.662	24.167	27.676	33.041	31.545	33.46	33.955	26.205	26.653	33.656	28.91	28.471	16.421	16.767	16.073	26.142	28.211	17.429	21.567	24.972	18.888	18.833	21.802
247.62	24.43	34.151	19.706	24.699	21.245	25.475	20.978	24.74	21.245	22.402	21.647	27.11	28.416	22.847	24.903	25.193	29.182	37.587	33.926	23.178	22.72	27.786	31.069	24.11	30.483	26.538	24.548	24.078	27.591	32.883	31.463	33.41	33.905	26.116	26.633	33.647	28.821	28.376	16.466	16.806	16.121	26.249	28.212	17.487	21.636	25.016	18.935	18.718	21.869
247.84	24.238	34.075	19.598	24.595	21.091	25.384	20.838	24.612	21.143	22.294	21.555	27.002	28.334	22.766	24.803	25.132	29.051	37.463	33.794	23.024	22.573	27.72	30.997	24.02	30.334	26.446	24.453	23.996	27.527	32.808	31.361	33.34	33.788	26.034	26.521	33.489	28.709	28.254	16.484	16.803	16.119	26.181	28.088	17.53	21.6	25.018	18.952	18.716	21.851
248.06	24.17	34.043	19.505	24.504	20.996	25.31	20.704	24.591	21.05	22.244	21.458	26.926	28.226	22.731	24.771	25.065	28.967	37.425	33.792	22.969	22.494	27.639	30.901	23.942	30.303	26.347	24.411	23.915	27.458	32.754	31.309	33.216	33.745	25.971	26.457	33.42	28.67	28.194	16.427	16.716	16.174	26.154	28.051	17.497	21.531	25.003	18.801	18.715	21.763
248.28	24.082	33.931	19.418	24.443	20.88	25.244	20.609	24.556	20.971	22.163	21.35	26.833	28.138	22.65	24.713	25.011	28.888	37.384	33.643	22.908	22.438	27.545	30.766	23.793	30.231	26.269	24.296	23.786	27.346	32.591	31.212	33.104	33.701	25.78	26.29	33.31	28.569	28.16	16.505	16.738	16.245	26.242	28.158	17.497	21.587	25.094	18.944	18.723	21.757
248.49	23.97	33.867	19.38	24.371	20.816	25.216	20.533	24.462	20.901	22.078	21.285	26.733	28.073	22.603	24.613	24.932	28.771	37.332	33.599	22.864	22.36	27.438	30.678	23.73	30.146	26.223	24.234	23.712	27.236	32.533	31.129	32.98	33.618	25.673	26.225	33.199	28.469	28.056	16.487	16.759	16.312	26.359	28.15	17.497	21.627	25.112	18.859	18.762	21.751
248.71	23.923	33.844	19.285	24.323	20.801	25.2	20.486	24.362	20.859	22.023	21.204	26.651	28.02	22.575	24.584	24.83	28.715	37.219	33.509	22.819	22.294	27.345	30.598	23.71	30.105	26.11	24.21	23.64	27.12	32.454	31.037	32.899	33.544	25.589	26.129	33.095	28.388	27.983	16.54	16.728	16.266	26.317	28.239	17.484	21.725	24.985	18.869	18.754	21.787
248.93	23.889	33.911	19.204	24.279	20.771	25.188	20.459	24.326	20.749	21.998	21.124	26.587	28.019	22.531	24.529	24.728	28.67	37.15	33.525	22.769	22.282	27.262	30.548	23.638	30.073	26.056	24.236	23.602	27.046	32.406	30.962	32.837	33.51	25.49	26.123	33.011	28.325	27.983	16.522	16.731	16.161	26.309	28.118	17.455	21.547	24.918	18.859	18.769	21.66
249.15	23.761	33.743	19.101	24.189	20.656	25.12	20.346	24.14	20.636	21.881	20.938	26.507	27.915	22.397	24.413	24.663	28.552	37.006	33.466	22.628	22.189	27.102	30.423	23.505	29.934	25.929	24.122	23.504	26.952	32.291	30.874	32.736	33.421	25.344	26.005	32.945	28.207	27.885	16.555	16.695	16.038	26.314	28.076	17.431	21.454	24.966	18.767	18.726	21.605
249.36	23.685	33.679	18.994	24.127	20.563	25.051	20.253	24.072	20.595	21.796	20.888	26.499	27.782	22.366	24.311	24.634	28.473	36.89	33.396	22.543	22.098	27.042	30.366	23.39	29.866	25.812	24.033	23.437	26.864	32.23	30.812	32.647	33.304	25.243	25.928	32.891	28.126	27.783	16.5	16.706	16.071	26.276	28.072	17.419	21.574	24.872	18.748	18.709	21.637
249.58	23.576	33.591	18.932	24.089	20.45	24.954	20.2	24.021	20.529	21.718	20.8	26.433	27.736	22.325	24.251	24.557	28.435	36.811	33.355	22.492	22.052	26.994	30.311	23.341	29.765	25.731	23.978	23.355	26.845	32.18	30.768	32.613	33.229	25.205	25.835	32.782	28.046	27.686	16.645	16.809	16.158	26.221	28.187	17.554	21.582	24.984	18.741	18.811	21.743
249.8	23.451	33.477	18.851	23.964	20.35	24.85	20.097	23.919	20.432	21.611	20.679	26.402	27.631	22.217	24.124	24.491	28.323	36.707	33.244	22.372	21.996	26.939	30.225	23.233	29.621	25.578	23.893	23.238	26.731	32.11	30.697	32.461	33.136	25.083	25.763	32.712	27.966	27.557	16.638	16.727	16.154	26.167	28.21	17.555	21.534	24.944	18.82	18.901	21.753
250.02	23.407	33.455	18.815	23.952	20.285	24.752	20.103	23.897	20.408	21.606	20.635	26.39	27.615	22.188	24.108	24.483	28.34	36.7	33.207	22.309	21.928	26.906	30.191	23.211	29.604	25.555	23.893	23.228	26.711	32.072	30.621	32.409	33.087	25.038	25.708	32.638	27.962	27.511	16.657	16.764	16.125	26.214	28.182	17.572	21.503	25.062	18.805	18.922	21.815
250.24	23.312	33.388	18.754	23.881	20.165	24.689	19.977	23.831	20.33	21.413	20.532	26.32	27.509	22.095	24.023	24.382	28.218	36.515	33.093	22.186	21.78	26.798	30.13	23.08	29.46	25.465	23.783	23.151	26.593	31.985	30.493	32.311	32.996	24.93	25.656	32.484	27.786	27.365	16.7	16.803	16.271	26.275	28.309	17.644	21.722	25.063	18.855	19.025	21.889
250.45	23.275	33.247	18.685	23.803	20.107	24.538	19.875	23.75	20.231	21.334	20.492	26.24	27.444	21.991	23.936	24.3	28.094	36.441	32.953	22.079	21.731	26.682	30.102	22.991	29.396	25.421	23.676	23.012	26.536	31.839	30.396	32.244	32.947	24.835	25.585	32.34	27.678	27.25	16.719	16.904	16.329	26.218	28.314	17.714	21.71	25.102	18.939	19.079	21.858
250.67	23.206	33.134	18.656	23.769	20.047	24.509	19.789	23.753	20.17	21.336	20.422	26.181	27.394	21.931	23.897	24.187	28.077	36.441	32.929	22.034	21.71	26.614	30.092	22.935	29.366	25.335	23.629	22.967	26.47	31.816	30.315	32.209	32.847	24.818	25.521	32.301	27.574	27.189	16.672	16.902	16.284	26.326	28.356	17.665	21.633	25.069	18.86	19.051	21.805
250.89	23.13	33.096	18.542	23.74	19.994	24.487	19.688	23.683	20.086	21.291	20.374	26.059	27.291	21.854	23.881	24.091	27.967	36.338	32.831	21.943	21.628	26.55	30.031	22.846	29.28	25.27	23.542	22.888	26.347	31.692	30.218	32.192	32.784	24.747	25.457	32.208	27.454	27.161	16.631	16.904	16.255	26.257	28.341	17.713	21.583	24.962	18.884	19.063	21.811
251.11	23.057	32.977	18.495	23.718	19.959	24.442	19.652	23.633	20.032	21.257	20.323	26.046	27.279	21.81	23.833	24.07	27.939	36.288	32.801	21.861	21.596	26.489	29.958	22.815	29.29	25.195	23.448	22.81	26.301	31.646	30.133	32.147	32.766	24.668	25.429	32.093	27.434	27.124	16.561	16.846	16.246	26.2	28.243	17.742	21.513	24.932	18.895	19.094	21.808
251.32	22.996	32.913	18.493	23.618	19.909	24.375	19.57	23.571	19.961	21.242	20.301	26.012	27.18	21.776	23.778	23.987	27.823	36.225	32.722	21.78	21.538	26.441	29.869	22.728	29.247	25.157	23.337	22.712	26.259	31.6	30.034	32.064	32.676	24.629	25.316	31.999	27.337	27.027	16.613	16.85	16.218	26.2	28.301	17.813	21.617	25.035	18.924	19.102	21.843
251.54	22.932	32.899	18.458	23.546	19.853	24.322	19.504	23.527	19.923	21.149	20.229	25.943	27.126	21.648	23.745	23.924	27.74	36.151	32.663	21.722	21.495	26.3	29.789	22.674	29.198	25.043	23.285	22.714	26.166	31.526	29.987	31.96	32.637	24.602	25.214	31.917	27.284	26.998	16.533	16.803	16.236	26.191	28.25	17.687	21.577	25.111	18.938	19.04	21.792
251.76	22.871	32.866	18.381	23.53	19.762	24.216	19.382	23.462	19.869	21.114	20.13	25.862	27.047	21.615	23.677	23.809	27.634	36.059	32.551	21.618	21.447	26.208	29.747	22.572	29.079	24.89	23.182	22.709	26.075	31.437	29.856	31.9	32.576	24.5	25.147	31.801	27.184	26.985	16.538	16.834	16.307	26.203	28.22	17.554	21.594	25.103	18.933	19.006	21.774
251.98	22.804	32.79	18.322	23.548	19.753	24.219	19.339	23.393	19.83	21.057	20.059	25.837	26.998	21.554	23.626	23.731	27.564	36.084	32.503	21.584	21.426	26.169	29.674	22.512	29.01	24.909	23.161	22.705	25.981	31.399	29.815	31.823	32.503	24.476	25.078	31.784	27.158	26.92	16.567	16.888	16.297	26.176	28.184	17.488	21.576	25.11	19.01	18.991	21.722
252.19	22.739	32.799	18.323	23.486	19.684	24.2	19.308	23.367	19.749	21.06	19.978	25.819	26.962	21.505	23.603	23.707	27.526	36.025	32.415	21.503	21.351	26.119	29.66	22.474	28.94	24.928	23.119	22.563	25.991	31.325	29.766	31.733	32.479	24.439	25.065	31.748	27.063	26.904	16.587	16.883	16.29	26.123	28.119	17.499	21.571	25.169	19.008	18.941	21.677
252.41	22.729	32.746	18.223	23.448	19.659	24.167	19.291	23.336	19.668	21.023	19.941	25.798	26.945	21.464	23.579	23.613	27.49	35.968	32.365	21.42	21.322	26.036	29.588	22.44	28.907	24.855	23.098	22.563	25.936	31.293	29.749	31.647	32.425	24.421	25.014	31.69	27.011	26.867	16.602	16.861	16.275	26.095	28.027	17.502	21.597	25.178	18.95	18.919	21.629
252.63	22.59	32.638	18.087	23.351	19.594	24.068	19.177	23.217	19.592	20.89	19.846	25.655	26.837	21.38	23.487	23.49	27.363	35.822	32.251	21.285	21.22	25.913	29.497	22.312	28.805	24.782	23.005	22.453	25.84	31.141	29.616	31.599	32.276	24.317	24.903	31.583	26.879	26.77	16.593	16.842	16.243	26.009	28.022	17.416	21.462	25.108	18.893	18.844	21.483
252.85	22.462	32.499	17.973	23.294	19.469	24.028	19.078	23.096	19.525	20.854	19.769	25.561	26.744	21.245	23.382	23.385	27.268	35.728	32.175	21.116	21.112	25.778	29.421	22.235	28.675	24.676	22.897	22.31	25.72	31.045	29.502	31.501	32.175	24.213	24.761	31.481	26.762	26.667	16.637	16.841	16.213	25.962	28.02	17.437	21.481	25.095	18.828	18.802	21.458
253.06	22.346	32.486	17.911	23.208	19.365	23.967	18.978	22.985	19.434	20.787	19.664	25.481	26.65	21.183	23.378	23.267	27.204	35.645	32.075	21.021	21.022	25.711	29.341	22.182	28.617	24.658	22.822	22.238	25.595	30.958	29.429	31.432	32.134	24.178	24.702	31.382	26.7	26.567	16.65	16.839	16.17	25.9	28.029	17.421	21.497	25.123	18.856	18.859	21.411
253.28	22.31	32.455	17.899	23.159	19.318	23.941	18.953	22.981	19.404	20.732	19.646	25.48	26.617	21.194	23.309	23.228	27.187	35.645	32.105	20.966	21.01	25.67	29.313	22.153	28.638	24.655	22.734	22.244	25.567	30.925	29.364	31.468	32.077	24.185	24.691	31.324	26.662	26.538	16.555	16.789	16.065	25.898	27.86	17.307	21.437	25.152	18.842	18.781	21.322
253.5	22.235	32.387	17.821	23.086	19.239	23.881	18.901	22.945	19.374	20.687	19.599	25.424	26.569	21.101	23.292	23.171	27.088	35.547	32.074	20.916	20.953	25.581	29.273	22.073	28.496	24.64	22.665	22.181	25.489	30.853	29.311	31.421	32.002	24.168	24.642	31.297	26.557	26.461	16.61	16.789	16.042	25.882	27.851	17.328	21.541	25.203	18.869	18.809	21.313
253.72	22.125	32.315	17.731	23.007	19.18	23.794	18.81	22.91	19.266	20.628	19.549	25.314	26.517	21.056	23.221	23.103	27.015	35.423	31.993	20.845	20.906	25.475	29.19	22.026	28.393	24.531	22.596	22.108	25.412	30.782	29.188	31.34	31.928	24.055	24.588	31.188	26.457	26.425	16.585	16.781	16.03	25.877	27.796	17.305	21.425	25.149	18.835	18.747	21.206
253.93	22.095	32.241	17.715	22.964	19.16	23.767	18.775	22.851	19.23	20.596	19.5	25.256	26.489	21.004	23.152	23.035	27.017	35.386	31.974	20.809	20.896	25.466	29.139	21.984	28.379	24.51	22.553	22.018	25.382	30.734	29.129	31.314	31.884	24.03	24.556	31.121	26.452	26.376	16.656	16.879	16.111	26.001	27.874	17.365	21.394	25.115	18.939	18.833	21.176
254.15	21.992	32.21	17.625	22.926	19.119	23.739	18.736	22.803	19.168	20.539	19.392	25.147	26.417	20.947	23.135	22.958	26.983	35.352	31.901	20.781	20.848	25.477	29.04	21.904	28.3	24.46	22.497	22.034	25.338	30.654	29.103	31.252	31.857	23.988	24.502	31.046	26.382	26.303	16.756	16.901	16.07	25.961	27.912	17.406	21.418	25.104	18.93	18.824	21.116
254.37	21.886	32.121	17.516	22.815	19.048	23.59	18.607	22.682	19.059	20.45	19.276	25.035	26.291	20.882	23.018	22.914	26.893	35.275	31.787	20.649	20.769	25.352	28.985	21.783	28.214	24.363	22.4	21.95	25.299	30.538	28.986	31.099	31.78	23.881	24.38	30.944	26.299	26.185	16.814	16.99	16.076	26.065	27.855	17.51	21.401	25.243	19.049	18.807	21.161
254.59	21.818	32.064	17.457	22.801	18.961	23.575	18.597	22.633	19.002	20.358	19.253	24.975	26.245	20.804	23.007	22.901	26.841	35.209	31.785	20.555	20.731	25.311	28.928	21.7	28.138	24.251	22.326	21.913	25.245	30.44	28.935	31.05	31.762	23.842	24.324	30.901	26.253	26.089	16.731	16.993	15.968	25.982	27.821	17.591	21.38	25.271	19.014	18.71	21.128
254.8	21.779	31.984	17.481	22.795	18.945	23.51	18.576	22.634	19.013	20.272	19.172	24.942	26.244	20.784	22.973	22.877	26.851	35.182	31.749	20.488	20.685	25.292	28.9	21.678	28.105	24.24	22.347	21.928	25.245	30.395	28.881	30.996	31.727	23.768	24.267	30.873	26.189	26.019	16.698	16.939	15.937	25.909	27.799	17.518	21.35	25.274	18.973	18.752	21.034
255.02	21.728	31.965	17.403	22.749	18.919	23.475	18.471	22.559	18.992	20.226	19.105	24.879	26.183	20.714	22.948	22.835	26.795	35.164	31.712	20.468	20.636	25.251	28.848	21.619	28.104	24.198	22.322	21.915	25.147	30.355	28.862	30.954	31.65	23.715	24.272	30.831	26.118	25.963	16.606	16.84	15.761	25.828	27.677	17.425	21.153	25.19	18.901	18.677	20.899
255.24	21.66	32.013	17.381	22.728	18.888	23.43	18.422	22.502	18.974	20.227	19.088	24.831	26.161	20.733	22.926	22.823	26.799	35.137	31.696	20.455	20.6	25.229	28.808	21.602	28.1	24.159	22.316	21.926	25.128	30.308	28.832	30.936	31.659	23.685	24.225	30.759	26.114	25.914	16.695	16.896	15.779	25.905	27.698	17.466	21.232	25.11	18.937	18.717	20.985
255.46	21.57	31.947	17.283	22.674	18.82	23.362	18.382	22.405	18.861	20.099	19.038	24.739	26.097	20.687	22.835	22.722	26.725	35.044	31.651	20.328	20.516	25.115	28.718	21.503	28.024	24.062	22.282	21.847	25.046	30.229	28.73	30.869	31.56	23.597	24.164	30.641	26.026	25.832	16.724	16.929	15.756	25.911	27.69	17.58	21.211	25.111	18.984	18.663	20.992
255.67	21.54	31.928	17.232	22.66	18.682	23.285	18.355	22.37	18.773	20.065	19.029	24.722	26.017	20.693	22.802	22.721	26.699	35.022	31.578	20.287	20.481	24.977	28.678	21.497	27.973	23.953	22.269	21.75	24.999	30.167	28.675	30.845	31.556	23.52	24.094	30.561	25.949	25.746	16.698	16.866	15.73	25.802	27.632	17.613	21.171	25.073	18.959	18.653	20.956
255.89	21.468	31.912	17.203	22.648	18.641	23.234	18.336	22.33	18.726	19.999	19.025	24.757	25.982	20.673	22.754	22.643	26.635	35.015	31.478	20.296	20.492	24.945	28.614	21.457	27.921	23.907	22.235	21.699	24.948	30.129	28.609	30.741	31.517	23.427	24.032	30.505	25.858	25.708	16.647	16.83	15.693	25.772	27.583	17.569	21.059	25.004	18.924	18.641	20.874
256.11	21.391	31.849	17.206	22.625	18.58	23.187	18.318	22.281	18.67	19.937	18.954	24.738	25.942	20.598	22.711	22.582	26.568	34.976	31.44	20.227	20.459	24.913	28.528	21.391	27.832	23.851	22.203	21.665	24.93	30.08	28.548	30.693	31.468	23.373	24	30.519	25.789	25.665	16.655	16.804	15.665	25.709	27.472	17.576	20.896	24.853	18.821	18.578	20.862
256.32	21.354	31.809	17.161	22.583	18.537	23.149	18.219	22.265	18.636	19.899	18.943	24.737	25.922	20.535	22.678	22.547	26.567	34.926	31.407	20.187	20.42	24.894	28.498	21.388	27.757	23.828	22.121	21.666	24.839	30.015	28.495	30.609	31.449	23.332	23.957	30.435	25.77	25.663	16.558	16.794	15.63	25.662	27.469	17.517	20.776	24.844	18.742	18.514	20.806
256.54	21.272	31.753	17.124	22.499	18.48	23.071	18.14	22.193	18.537	19.803	18.885	24.672	25.809	20.491	22.62	22.534	26.503	34.913	31.386	20.102	20.394	24.852	28.41	21.346	27.695	23.746	22.07	21.561	24.756	29.952	28.389	30.492	31.379	23.286	23.914	30.385	25.691	25.577	16.576	16.743	15.589	25.595	27.472	17.484	20.754	24.815	18.716	18.534	20.752
256.76	21.193	31.695	17.077	22.443	18.452	23.035	18.128	22.122	18.457	19.739	18.839	24.686	25.768	20.46	22.569	22.462	26.445	34.857	31.423	20.08	20.408	24.791	28.383	21.362	27.68	23.759	22.022	21.515	24.742	29.919	28.377	30.397	31.347	23.27	23.857	30.349	25.664	25.534	16.542	16.707	15.54	25.627	27.404	17.464	20.779	24.829	18.644	18.512	20.666
256.98	21.133	31.627	17.044	22.393	18.425	23.025	18.114	22.017	18.396	19.675	18.764	24.619	25.713	20.412	22.486	22.416	26.397	34.803	31.391	20.02	20.364	24.747	28.349	21.317	27.617	23.7	21.993	21.469	24.679	29.811	28.295	30.322	31.256	23.214	23.803	30.301	25.59	25.479	16.596	16.649	15.561	25.635	27.333	17.412	20.85	24.835	18.655	18.545	20.666
257.19	21.079	31.598	16.985	22.356	18.345	22.981	18.052	21.95	18.341	19.588	18.722	24.557	25.659	20.376	22.46	22.358	26.286	34.733	31.304	20.004	20.299	24.698	28.281	21.245	27.567	23.64	21.949	21.406	24.622	29.78	28.21	30.286	31.235	23.144	23.725	30.197	25.553	25.449	16.673	16.71	15.541	25.605	27.329	17.397	20.863	24.853	18.612	18.502	20.673
257.41	21.008	31.542	16.905	22.327	18.32	22.976	18.029	21.92	18.298	19.563	18.675	24.496	25.593	20.349	22.438	22.327	26.213	34.671	31.242	19.977	20.243	24.63	28.263	21.203	27.532	23.572	21.916	21.372	24.599	29.775	28.185	30.213	31.18	23.101	23.716	30.164	25.521	25.43	16.628	16.703	15.529	25.532	27.288	17.377	20.857	24.813	18.623	18.48	20.689
257.63	20.897	31.459	16.822	22.242	18.275	22.867	17.922	21.854	18.217	19.485	18.627	24.443	25.501	20.272	22.369	22.244	26.116	34.558	31.174	19.853	20.157	24.5	28.209	21.115	27.462	23.481	21.868	21.262	24.518	29.67	28.124	30.122	31.085	23.068	23.64	30.109	25.447	25.351	16.607	16.703	15.417	25.503	27.242	17.337	20.82	24.701	18.558	18.512	20.632
257.85	20.832	31.43	16.763	22.169	18.21	22.847	17.863	21.782	18.164	19.462	18.553	24.389	25.435	20.203	22.278	22.16	26.061	34.503	31.113	19.815	20.09	24.459	28.124	21.101	27.393	23.403	21.795	21.212	24.445	29.618	28.069	30.023	31.034	22.995	23.601	29.998	25.332	25.314	16.603	16.685	15.393	25.502	27.273	17.297	20.802	24.688	18.557	18.538	20.62
258.06	20.798	31.384	16.761	22.113	18.216	22.795	17.782	21.756	18.126	19.451	18.508	24.311	25.354	20.166	22.239	22.1	26.012	34.459	31.063	19.742	20.031	24.402	28.102	21.033	27.359	23.369	21.748	21.174	24.41	29.545	28	29.942	30.959	22.918	23.573	29.943	25.268	25.269	16.647	16.696	15.342	25.411	27.22	17.274	20.715	24.664	18.57	18.563	20.582
258.28	20.777	31.367	16.754	22.042	18.148	22.738	17.682	21.656	18.082	19.383	18.452	24.251	25.293	20.15	22.168	21.995	25.929	34.391	30.965	19.658	19.949	24.347	28.024	21	27.303	23.304	21.702	21.093	24.332	29.488	27.952	29.884	30.901	22.834	23.532	29.87	25.187	25.212	16.612	16.761	15.393	25.405	27.265	17.327	20.806	24.723	18.661	18.571	20.668
258.5	20.708	31.303	16.741	21.969	18.107	22.673	17.669	21.606	18.006	19.346	18.394	24.21	25.264	20.109	22.121	22.01	25.851	34.373	30.913	19.605	19.916	24.33	27.987	20.939	27.257	23.232	21.677	21.019	24.289	29.425	27.884	29.809	30.842	22.764	23.517	29.809	25.133	25.156	16.623	16.765	15.405	25.365	27.279	17.307	20.756	24.704	18.623	18.574	20.677
258.71	20.646	31.273	16.722	21.943	18.062	22.642	17.628	21.494	17.938	19.306	18.341	24.18	25.199	20.061	22.078	21.978	25.79	34.319	30.843	19.535	19.906	24.283	27.895	20.887	27.22	23.158	21.648	20.961	24.236	29.426	27.847	29.772	30.741	22.722	23.4	29.698	25.043	25.108	16.657	16.855	15.447	25.378	27.369	17.288	20.751	24.789	18.62	18.613	20.709
258.93	20.556	31.173	16.671	21.883	18.007	22.588	17.573	21.452	17.874	19.239	18.281	24.101	25.123	20.01	22.002	21.945	25.672	34.286	30.797	19.501	19.874	24.227	27.816	20.824	27.161	23.096	21.602	20.851	24.156	29.379	27.811	29.687	30.712	22.647	23.385	29.619	24.994	25.037	16.594	16.777	15.273	25.276	27.284	17.214	20.667	24.65	18.567	18.573	20.658
259.15	20.55	31.146	16.622	21.862	17.982	22.574	17.567	21.447	17.884	19.237	18.269	24.07	25.114	19.991	22.003	21.921	25.62	34.221	30.788	19.513	19.852	24.257	27.718	20.802	27.121	23.031	21.597	20.798	24.121	29.367	27.803	29.632	30.649	22.589	23.352	29.605	24.954	25.027	16.619	16.768	15.241	25.186	27.249	17.221	20.68	24.635	18.562	18.582	20.688
259.37	20.506	31.135	16.584	21.818	17.948	22.509	17.541	21.439	17.85	19.185	18.188	24.058	25.062	19.924	21.959	21.819	25.591	34.174	30.707	19.463	19.8	24.216	27.694	20.771	27.075	22.99	21.572	20.782	24.122	29.307	27.727	29.589	30.628	22.557	23.309	29.608	24.927	24.986	16.641	16.759	15.227	25.195	27.276	17.186	20.73	24.587	18.559	18.602	20.754
259.58	20.48	31.107	16.587	21.804	17.897	22.454	17.508	21.438	17.837	19.154	18.152	24.01	25.04	19.91	21.929	21.828	25.528	34.12	30.679	19.44	19.784	24.178	27.684	20.745	27.025	22.917	21.576	20.742	24.055	29.292	27.689	29.541	30.645	22.546	23.296	29.624	24.851	24.952	16.569	16.731	15.208	25.15	27.229	17.119	20.719	24.494	18.488	18.603	20.71
259.8	20.459	31.127	16.551	21.814	17.923	22.396	17.515	21.4	17.801	19.15	18.127	23.977	25.007	19.848	21.896	21.753	25.502	34.122	30.594	19.407	19.716	24.116	27.695	20.705	26.977	22.906	21.553	20.703	23.991	29.23	27.647	29.465	30.618	22.508	23.254	29.561	24.804	24.9	16.606	16.768	15.257	25.076	27.198	17.203	20.723	24.485	18.521	18.606	20.675
260.02	20.426	31.037	16.434	21.783	17.853	22.378	17.49	21.353	17.73	19.13	18.098	23.976	24.941	19.846	21.842	21.677	25.482	34.077	30.513	19.338	19.707	24.044	27.642	20.676	26.874	22.878	21.527	20.681	23.927	29.159	27.59	29.382	30.545	22.422	23.212	29.499	24.736	24.83	16.583	16.7	15.24	25.107	27.088	17.152	20.718	24.501	18.459	18.669	20.614
260.23	20.367	31.057	16.416	21.815	17.825	22.305	17.488	21.304	17.688	19.106	18.092	23.916	24.893	19.79	21.79	21.631	25.371	34.01	30.504	19.283	19.671	24.02	27.588	20.628	26.846	22.812	21.492	20.687	23.868	29.074	27.547	29.309	30.489	22.374	23.148	29.459	24.669	24.767	16.619	16.647	15.229	25.064	27.078	17.178	20.683	24.543	18.52	18.657	20.546
260.45	20.277	30.996	16.327	21.769	17.716	22.224	17.393	21.262	17.624	19.078	18.018	23.821	24.85	19.724	21.737	21.576	25.294	33.944	30.409	19.196	19.612	23.951	27.481	20.588	26.774	22.753	21.378	20.599	23.813	29.007	27.464	29.191	30.444	22.278	23.086	29.372	24.583	24.678	16.552	16.678	15.224	25.007	27.082	17.196	20.63	24.513	18.518	18.648	20.55
260.67	20.194	30.864	16.268	21.703	17.679	22.161	17.329	21.178	17.557	19.015	17.962	23.729	24.734	19.631	21.663	21.549	25.23	33.874	30.367	19.121	19.53	23.846	27.391	20.516	26.677	22.655	21.285	20.455	23.739	28.909	27.412	29.083	30.345	22.186	22.95	29.277	24.513	24.609	16.512	16.716	15.211	24.907	27.037	17.277	20.585	24.526	18.57	18.628	20.602
260.89	20.151	30.861	16.282	21.707	17.73	22.217	17.338	21.182	17.536	18.96	17.899	23.711	24.7	19.643	21.67	21.495	25.236	33.794	30.335	19.063	19.545	23.832	27.405	20.568	26.687	22.641	21.278	20.421	23.734	28.894	27.403	29.038	30.306	22.184	22.949	29.228	24.485	24.608	16.457	16.695	15.229	24.876	27.041	17.273	20.609	24.417	18.569	18.602	20.552
261.1	20.106	30.862	16.214	21.663	17.678	22.173	17.342	21.132	17.485	18.901	17.808	23.674	24.622	19.637	21.611	21.471	25.165	33.73	30.262	18.994	19.442	23.795	27.345	20.468	26.672	22.591	21.248	20.374	23.716	28.805	27.385	28.98	30.266	22.124	22.899	29.15	24.428	24.545	16.481	16.743	15.159	24.835	27.012	17.154	20.577	24.408	18.485	18.588	20.474
261.32	20.079	30.803	16.194	21.655	17.659	22.107	17.336	21.108	17.453	18.889	17.756	23.626	24.587	19.627	21.575	21.481	25.146	33.706	30.219	18.969	19.421	23.748	27.308	20.455	26.638	22.584	21.223	20.345	23.71	28.749	27.354	28.951	30.233	22.076	22.908	29.09	24.407	24.484	16.517	16.755	15.216	24.829	27.067	17.211	20.603	24.403	18.515	18.589	20.48
261.54	20.069	30.738	16.159	21.589	17.625	22.094	17.31	21.081	17.441	18.85	17.717	23.567	24.56	19.601	21.536	21.469	25.101	33.621	30.162	18.967	19.39	23.704	27.239	20.41	26.589	22.545	21.147	20.298	23.652	28.675	27.299	28.924	30.19	22.013	22.859	29.039	24.367	24.454	16.485	16.731	15.167	24.835	27.084	17.162	20.59	24.388	18.507	18.547	20.5
261.75	19.992	30.691	16.103	21.539	17.564	22.041	17.246	20.998	17.383	18.817	17.67	23.514	24.498	19.554	21.487	21.413	25.014	33.545	30.078	18.924	19.298	23.677	27.161	20.312	26.521	22.507	21.083	20.247	23.597	28.606	27.182	28.86	30.129	21.973	22.789	29.024	24.327	24.392	16.484	16.742	15.179	24.854	27.082	17.175	20.599	24.385	18.617	18.546	20.534
261.97	20.028	30.653	16.085	21.502	17.587	22.036	17.272	21.01	17.342	18.802	17.661	23.543	24.481	19.541	21.466	21.401	25.003	33.507	30.043	18.943	19.3	23.625	27.092	20.313	26.537	22.487	21.073	20.187	23.526	28.589	27.165	28.82	30.11	21.959	22.762	28.994	24.36	24.381	16.457	16.727	15.218	24.852	27.046	17.17	20.612	24.39	18.619	18.539	20.532
262.19	19.948	30.564	16.009	21.417	17.505	21.924	17.154	20.927	17.229	18.676	17.554	23.439	24.408	19.443	21.392	21.314	24.905	33.391	29.922	18.838	19.227	23.512	26.964	20.211	26.396	22.389	20.988	20.1	23.379	28.482	27.018	28.716	30.014	21.856	22.698	28.933	24.233	24.289	16.448	16.752	15.21	24.803	27.061	17.106	20.615	24.363	18.655	18.553	20.532
262.4	19.884	30.513	15.971	21.346	17.481	21.894	17.127	20.93	17.173	18.63	17.526	23.37	24.369	19.382	21.341	21.267	24.878	33.316	29.85	18.829	19.203	23.453	26.906	20.168	26.326	22.317	20.94	20.09	23.344	28.425	26.961	28.659	29.989	21.8	22.63	28.872	24.191	24.235	16.43	16.73	15.126	24.722	27.027	17.082	20.486	24.321	18.636	18.526	20.464
262.62	19.844	30.507	15.954	21.315	17.431	21.86	17.118	20.855	17.107	18.616	17.51	23.312	24.352	19.332	21.331	21.222	24.778	33.253	29.806	18.778	19.155	23.41	26.829	20.129	26.263	22.266	20.913	20.036	23.319	28.382	26.898	28.612	29.969	21.773	22.584	28.809	24.117	24.213	16.359	16.652	15.097	24.717	26.936	17.072	20.419	24.352	18.59	18.533	20.439
262.84	19.815	30.415	15.905	21.278	17.36	21.816	17.066	20.849	17.107	18.614	17.473	23.238	24.329	19.257	21.292	21.199	24.765	33.207	29.757	18.772	19.107	23.374	26.771	20.114	26.237	22.219	20.837	19.971	23.251	28.318	26.823	28.583	29.907	21.717	22.547	28.765	24.061	24.126	16.513	16.728	15.164	24.803	26.993	17.177	20.506	24.421	18.73	18.674	20.554
263.06	19.813	30.412	15.898	21.26	17.344	21.82	17.088	20.81	17.069	18.591	17.484	23.192	24.312	19.249	21.305	21.193	24.748	33.203	29.707	18.779	19.104	23.297	26.728	20.055	26.261	22.187	20.839	19.91	23.237	28.277	26.838	28.583	29.897	21.667	22.521	28.752	24.073	24.12	16.549	16.726	15.156	24.741	26.94	17.187	20.45	24.384	18.783	18.72	20.529
263.27	19.784	30.374	15.848	21.168	17.28	21.744	17.022	20.775	17.033	18.522	17.424	23.141	24.232	19.191	21.24	21.169	24.689	33.193	29.651	18.735	19.058	23.203	26.681	20.005	26.217	22.112	20.789	19.809	23.181	28.209	26.804	28.519	29.811	21.598	22.435	28.671	24.026	24.097	16.552	16.7	15.131	24.738	26.909	17.113	20.4	24.383	18.763	18.617	20.507
263.49	19.716	30.3	15.82	21.114	17.244	21.691	16.989	20.746	16.987	18.497	17.392	23.102	24.173	19.161	21.211	21.15	24.641	33.142	29.589	18.695	19.022	23.16	26.598	19.927	26.178	22.103	20.739	19.707	23.115	28.187	26.743	28.436	29.733	21.587	22.395	28.584	23.965	24.055	16.588	16.639	15.074	24.681	26.868	17.118	20.421	24.366	18.726	18.515	20.448
263.71	19.677	30.244	15.794	21.086	17.209	21.65	16.923	20.688	16.929	18.463	17.355	23.031	24.099	19.086	21.141	21.072	24.555	33.064	29.534	18.622	18.939	23.07	26.578	19.878	26.075	22.089	20.693	19.683	23.081	28.15	26.66	28.356	29.662	21.524	22.351	28.549	23.913	24.007	16.596	16.612	15.097	24.655	26.829	17.076	20.402	24.406	18.736	18.503	20.47
263.92	19.616	30.193	15.751	21.014	17.167	21.606	16.918	20.642	16.903	18.43	17.336	22.996	24.071	19.027	21.096	21.039	24.506	33.036	29.519	18.56	18.894	23.002	26.526	19.847	25.98	22.037	20.622	19.629	23.019	28.099	26.603	28.306	29.603	21.458	22.291	28.452	23.871	23.929	16.586	16.602	15.082	24.66	26.858	17.015	20.453	24.35	18.651	18.473	20.414
264.14	19.604	30.134	15.766	20.994	17.147	21.627	16.889	20.619	16.891	18.427	17.328	22.954	24.056	18.98	21.072	20.998	24.441	33.019	29.524	18.535	18.912	22.954	26.506	19.837	25.956	21.984	20.595	19.652	22.961	28.073	26.523	28.242	29.565	21.438	22.276	28.445	23.832	23.863	16.558	16.521	15.049	24.668	26.867	17.011	20.38	24.255	18.628	18.373	20.329
264.36	19.587	30.179	15.733	20.988	17.123	21.599	16.875	20.552	16.904	18.401	17.315	22.927	23.98	18.97	21.078	20.967	24.382	33.002	29.453	18.534	18.9	22.911	26.496	19.823	25.896	21.971	20.578	19.608	22.947	28.052	26.534	28.207	29.561	21.409	22.25	28.411	23.837	23.869	16.467	16.469	15.038	24.639	26.828	17.05	20.347	24.177	18.573	18.363	20.276
264.57	19.517	30.105	15.676	20.928	17.087	21.533	16.83	20.496	16.84	18.349	17.251	22.843	23.897	18.915	21.01	20.869	24.328	32.976	29.352	18.497	18.844	22.869	26.464	19.749	25.868	21.888	20.52	19.551	22.863	27.976	26.472	28.145	29.521	21.336	22.207	28.361	23.824	23.779	16.435	16.461	15.04	24.576	26.805	17.045	20.272	24.128	18.573	18.285	20.185
264.79	19.461	30.106	15.646	20.847	17.03	21.48	16.84	20.446	16.811	18.289	17.225	22.807	23.876	18.902	21.003	20.845	24.244	32.96	29.303	18.489	18.826	22.843	26.432	19.702	25.845	21.829	20.522	19.523	22.803	27.965	26.444	28.124	29.489	21.264	22.215	28.351	23.779	23.755	16.41	16.47	15.035	24.574	26.74	17.093	20.324	24.137	18.526	18.238	20.185
265.01	19.431	30.088	15.613	20.812	16.977	21.429	16.808	20.394	16.752	18.276	17.148	22.753	23.826	18.848	20.972	20.823	24.239	32.886	29.289	18.416	18.801	22.769	26.412	19.649	25.806	21.771	20.485	19.499	22.765	27.894	26.377	28.082	29.471	21.21	22.177	28.306	23.723	23.714	16.354	16.398	15.036	24.518	26.628	17.055	20.289	24.159	18.514	18.205	20.128
265.22	19.391	30.056	15.582	20.809	16.954	21.423	16.787	20.38	16.697	18.25	17.114	22.725	23.783	18.827	20.944	20.803	24.233	32.869	29.238	18.395	18.799	22.74	26.402	19.628	25.759	21.732	20.449	19.482	22.684	27.856	26.331	27.995	29.405	21.179	22.162	28.319	23.666	23.682	16.315	16.49	15.04	24.457	26.632	17.084	20.286	24.149	18.45	18.181	20.086
265.44	19.317	29.994	15.552	20.74	16.918	21.385	16.769	20.374	16.651	18.27	17.135	22.733	23.75	18.796	20.921	20.78	24.206	32.877	29.226	18.379	18.77	22.728	26.423	19.608	25.747	21.688	20.458	19.432	22.687	27.831	26.32	27.933	29.337	21.153	22.164	28.313	23.623	23.684	16.258	16.438	15.065	24.439	26.621	16.988	20.232	24.175	18.458	18.105	20
265.66	19.275	29.967	15.543	20.73	16.884	21.357	16.746	20.349	16.645	18.237	17.152	22.692	23.684	18.769	20.857	20.775	24.131	32.861	29.18	18.328	18.738	22.726	26.391	19.555	25.666	21.644	20.427	19.367	22.685	27.771	26.296	27.871	29.326	21.102	22.156	28.256	23.586	23.633	16.24	16.394	15.08	24.475	26.541	16.971	20.213	24.147	18.415	18.063	19.974
265.87	19.301	29.951	15.527	20.74	16.87	21.33	16.725	20.303	16.645	18.232	17.159	22.646	23.609	18.745	20.789	20.732	24.158	32.819	29.156	18.337	18.701	22.7	26.359	19.494	25.605	21.63	20.384	19.351	22.663	27.722	26.268	27.809	29.289	21.084	22.116	28.224	23.566	23.649	16.249	16.382	15.047	24.484	26.556	16.937	20.146	24.116	18.46	18.059	19.936
266.09	19.226	29.935	15.518	20.68	16.824	21.287	16.695	20.257	16.581	18.202	17.101	22.591	23.571	18.683	20.741	20.669	24.087	32.736	29.063	18.281	18.679	22.645	26.285	19.482	25.544	21.574	20.293	19.3	22.631	27.679	26.19	27.733	29.23	21.013	22.049	28.159	23.498	23.594	16.141	16.402	15.057	24.405	26.568	16.862	20.098	24.044	18.463	18.032	19.855
266.31	19.17	29.869	15.488	20.63	16.787	21.226	16.657	20.212	16.544	18.159	17.104	22.55	23.494	18.627	20.702	20.605	24.062	32.714	29.053	18.26	18.646	22.596	26.241	19.46	25.472	21.551	20.277	19.277	22.55	27.605	26.161	27.686	29.178	20.941	22.013	28.08	23.418	23.536	16.155	16.327	15.021	24.421	26.556	16.807	20.082	24.039	18.443	17.951	19.844
266.52	19.106	29.818	15.422	20.579	16.737	21.178	16.581	20.117	16.496	18.102	17.039	22.524	23.469	18.55	20.583	20.537	24.001	32.611	28.968	18.209	18.584	22.528	26.162	19.395	25.35	21.483	20.16	19.189	22.446	27.532	26.056	27.591	29.085	20.904	21.95	27.979	23.303	23.458	16.059	16.323	14.97	24.427	26.485	16.717	19.984	24.015	18.376	17.906	19.764
266.74	19.055	29.785	15.369	20.551	16.671	21.106	16.539	20.045	16.484	18.063	17.01	22.472	23.431	18.504	20.557	20.481	23.98	32.514	28.939	18.167	18.527	22.488	26.098	19.325	25.306	21.458	20.139	19.124	22.412	27.467	26.007	27.576	29.035	20.865	21.915	27.873	23.254	23.435	16.004	16.257	14.981	24.409	26.454	16.657	19.942	23.964	18.328	17.856	19.733
266.96	19.004	29.716	15.342	20.509	16.623	21.057	16.486	20.002	16.441	18.014	16.95	22.383	23.355	18.468	20.498	20.418	23.914	32.477	28.92	18.101	18.442	22.408	26.053	19.265	25.3	21.427	20.086	19.071	22.312	27.409	25.929	27.487	28.986	20.814	21.874	27.805	23.209	23.349	15.988	16.177	14.885	24.32	26.421	16.594	19.888	23.862	18.227	17.749	19.673
267.17	18.99	29.683	15.295	20.48	16.564	20.999	16.446	19.96	16.406	17.974	16.882	22.324	23.275	18.43	20.471	20.356	23.834	32.404	28.86	18.067	18.406	22.365	25.999	19.248	25.217	21.396	20.031	19.01	22.268	27.371	25.895	27.421	28.935	20.737	21.846	27.76	23.18	23.268	15.987	16.13	14.856	24.267	26.408	16.564	19.892	23.901	18.231	17.798	19.653
267.39	18.907	29.584	15.234	20.41	16.517	20.924	16.376	19.903	16.319	17.928	16.828	22.273	23.195	18.36	20.406	20.304	23.757	32.321	28.765	17.978	18.317	22.276	25.925	19.18	25.131	21.325	19.934	18.935	22.174	27.282	25.824	27.316	28.843	20.683	21.763	27.662	23.109	23.188	16.047	16.162	14.899	24.234	26.406	16.599	19.835	23.936	18.233	17.831	19.621
267.61	18.846	29.534	15.205	20.356	16.464	20.9	16.282	19.848	16.241	17.882	16.792	22.219	23.139	18.312	20.352	20.224	23.727	32.203	28.698	17.891	18.268	22.206	25.89	19.123	25.076	21.288	19.867	18.871	22.129	27.221	25.762	27.221	28.785	20.601	21.703	27.559	23.041	23.132	16.037	16.089	14.885	24.178	26.357	16.567	19.75	23.923	18.18	17.775	19.547
267.82	18.8	29.492	15.182	20.307	16.445	20.822	16.25	19.795	16.189	17.834	16.773	22.18	23.095	18.264	20.3	20.17	23.682	32.12	28.637	17.853	18.174	22.127	25.845	19.043	25.042	21.232	19.816	18.843	22.058	27.16	25.688	27.146	28.723	20.525	21.662	27.5	22.987	23.097	16.073	16.082	14.845	24.16	26.325	16.62	19.698	23.893	18.103	17.713	19.561
268.04	18.714	29.402	15.099	20.211	16.374	20.762	16.151	19.718	16.092	17.762	16.647	22.091	23.041	18.221	20.234	20.113	23.636	32.081	28.51	17.786	18.108	22.051	25.773	18.927	24.93	21.113	19.743	18.753	21.997	27.1	25.591	27.011	28.663	20.424	21.583	27.373	22.919	23.032	16.061	16.051	14.794	24.026	26.247	16.559	19.633	23.842	18.051	17.608	19.552
268.26	18.694	29.355	15.024	20.199	16.295	20.727	16.079	19.678	16.053	17.745	16.609	22.033	23.001	18.139	20.185	20.048	23.594	32.037	28.45	17.731	18.051	21.974	25.712	18.861	24.861	21.079	19.677	18.679	21.953	27.051	25.5	26.931	28.592	20.34	21.542	27.316	22.847	22.986	15.988	16.005	14.774	24.031	26.14	16.537	19.69	23.761	18.037	17.561	19.475
268.47	18.696	29.36	15.006	20.229	16.28	20.731	16.053	19.691	16.029	17.688	16.579	22.035	22.965	18.11	20.148	20.041	23.574	31.986	28.403	17.73	18.011	21.916	25.686	18.83	24.832	21.062	19.653	18.676	21.927	27.034	25.471	26.883	28.532	20.31	21.505	27.29	22.796	22.96	15.981	15.928	14.723	24.052	26.106	16.468	19.63	23.82	17.982	17.541	19.486
268.69	18.641	29.334	14.972	20.224	16.31	20.706	16	19.68	16.003	17.655	16.55	22.024	22.926	18.079	20.108	20.001	23.532	31.909	28.353	17.714	17.992	21.886	25.615	18.781	24.782	21.025	19.621	18.595	21.923	26.991	25.467	26.838	28.496	20.275	21.494	27.234	22.736	22.947	16.007	15.912	14.745	24.099	26.081	16.449	19.6	23.789	17.965	17.528	19.457
268.91	18.617	29.298	14.939	20.194	16.289	20.649	15.939	19.621	15.935	17.598	16.507	21.986	22.912	18.035	20.069	19.955	23.462	31.839	28.285	17.668	17.946	21.797	25.535	18.733	24.718	20.963	19.54	18.492	21.823	26.958	25.42	26.764	28.439	20.236	21.429	27.148	22.677	22.882	15.931	15.842	14.731	23.984	25.978	16.381	19.477	23.684	17.881	17.491	19.397
269.12	18.581	29.248	14.894	20.177	16.267	20.618	15.947	19.587	15.905	17.557	16.534	21.989	22.891	18.032	20.051	19.918	23.42	31.843	28.273	17.668	17.922	21.791	25.508	18.684	24.695	20.899	19.506	18.441	21.785	26.927	25.419	26.698	28.445	20.227	21.378	27.097	22.644	22.848	15.927	15.813	14.754	23.93	25.949	16.348	19.441	23.653	17.821	17.459	19.393
269.34	18.538	29.197	14.854	20.152	16.221	20.581	15.895	19.522	15.856	17.485	16.467	21.908	22.84	17.959	19.997	19.839	23.364	31.787	28.172	17.613	17.876	21.709	25.429	18.658	24.683	20.817	19.43	18.339	21.725	26.894	25.371	26.694	28.425	20.184	21.327	27.035	22.601	22.808	15.931	15.826	14.775	23.888	25.929	16.345	19.403	23.586	17.821	17.43	19.37
269.56	18.473	29.185	14.844	20.143	16.23	20.547	15.841	19.492	15.814	17.473	16.417	21.911	22.843	17.909	19.954	19.779	23.307	31.717	28.114	17.584	17.872	21.674	25.368	18.641	24.627	20.79	19.368	18.277	21.715	26.86	25.32	26.634	28.383	20.173	21.27	26.978	22.531	22.734	15.864	15.825	14.766	23.864	25.879	16.334	19.484	23.528	17.797	17.362	19.374
269.77	18.427	29.154	14.791	20.083	16.179	20.525	15.806	19.421	15.775	17.467	16.351	21.844	22.762	17.846	19.884	19.746	23.259	31.688	28.101	17.512	17.826	21.603	25.308	18.575	24.585	20.701	19.321	18.224	21.669	26.81	25.28	26.545	28.338	20.113	21.218	26.893	22.461	22.7	15.867	15.745	14.775	23.883	25.809	16.29	19.495	23.499	17.819	17.392	19.386
269.99	18.407	29.178	14.788	20.108	16.18	20.491	15.805	19.413	15.78	17.444	16.329	21.841	22.767	17.838	19.851	19.721	23.247	31.66	28.073	17.516	17.801	21.62	25.311	18.557	24.578	20.684	19.292	18.208	21.67	26.801	25.266	26.53	28.306	20.085	21.189	26.874	22.434	22.687	15.804	15.665	14.733	23.786	25.757	16.3	19.484	23.467	17.798	17.311	19.34
270.21	18.387	29.15	14.795	20.104	16.163	20.482	15.801	19.416	15.792	17.46	16.313	21.79	22.75	17.807	19.844	19.716	23.265	31.635	28.06	17.498	17.804	21.592	25.302	18.54	24.53	20.662	19.281	18.198	21.666	26.772	25.232	26.479	28.275	20.063	21.153	26.876	22.428	22.666	15.843	15.654	14.738	23.801	25.817	16.311	19.506	23.468	17.82	17.351	19.342
270.42	18.367	29.14	14.783	20.051	16.168	20.475	15.811	19.407	15.762	17.466	16.303	21.775	22.708	17.805	19.817	19.71	23.21	31.569	28.037	17.467	17.773	21.545	25.275	18.546	24.529	20.656	19.28	18.202	21.647	26.75	25.21	26.453	28.242	20.014	21.125	26.84	22.404	22.642	15.856	15.68	14.756	23.835	25.874	16.344	19.567	23.456	17.893	17.366	19.324
270.64	18.325	29.077	14.728	20.023	16.13	20.412	15.726	19.326	15.742	17.377	16.193	21.676	22.674	17.75	19.772	19.63	23.176	31.522	28.031	17.476	17.764	21.447	25.272	18.532	24.458	20.6	19.205	18.154	21.614	26.695	25.141	26.411	28.195	19.996	21.041	26.845	22.385	22.623	15.921	15.623	14.763	23.824	25.794	16.374	19.6	23.432	17.87	17.294	19.346
270.86	18.286	29.046	14.678	20.008	16.098	20.374	15.719	19.297	15.743	17.337	16.174	21.631	22.698	17.765	19.744	19.597	23.109	31.525	27.983	17.422	17.703	21.399	25.212	18.491	24.392	20.558	19.175	18.093	21.583	26.667	25.077	26.396	28.144	19.961	21.02	26.831	22.322	22.555	15.885	15.676	14.754	23.781	25.779	16.333	19.596	23.401	17.902	17.297	19.303
271.07	18.252	29.031	14.659	20.003	16.065	20.35	15.69	19.271	15.74	17.317	16.133	21.598	22.678	17.738	19.726	19.542	23.081	31.514	27.965	17.401	17.667	21.332	25.19	18.438	24.362	20.486	19.144	18.075	21.549	26.61	25.08	26.354	28.133	19.908	20.991	26.805	22.321	22.532	15.793	15.657	14.69	23.752	25.737	16.244	19.527	23.306	17.872	17.259	19.243
271.29	18.238	29.024	14.654	19.942	16.078	20.334	15.606	19.189	15.722	17.239	16.067	21.599	22.663	17.742	19.707	19.487	23.09	31.513	27.933	17.403	17.676	21.29	25.187	18.419	24.336	20.492	19.121	18.052	21.524	26.571	25.053	26.297	28.107	19.896	20.965	26.796	22.28	22.521	15.816	15.642	14.677	23.679	25.723	16.212	19.513	23.276	17.842	17.222	19.223
271.51	18.199	28.97	14.616	19.881	16.032	20.301	15.562	19.143	15.702	17.212	16.06	21.547	22.568	17.721	19.673	19.419	23.048	31.462	27.893	17.355	17.682	21.214	25.123	18.382	24.311	20.435	19.076	18.009	21.481	26.523	24.976	26.2	28.032	19.857	20.91	26.718	22.228	22.491	15.78	15.577	14.698	23.644	25.708	16.172	19.471	23.24	17.91	17.227	19.197
271.72	18.105	28.923	14.588	19.824	15.982	20.292	15.523	19.086	15.687	17.171	16.003	21.5	22.525	17.664	19.604	19.404	22.947	31.369	27.869	17.289	17.63	21.138	25.062	18.316	24.26	20.368	19.029	17.955	21.416	26.493	24.931	26.124	27.979	19.822	20.861	26.668	22.183	22.401	15.868	15.616	14.806	23.69	25.683	16.212	19.532	23.262	17.942	17.296	19.164
271.94	18.084	28.921	14.546	19.787	15.969	20.272	15.491	19.045	15.694	17.175	15.976	21.449	22.48	17.631	19.593	19.355	22.942	31.307	27.796	17.281	17.604	21.138	25.037	18.31	24.245	20.341	18.997	17.89	21.41	26.469	24.888	26.106	27.978	19.816	20.806	26.661	22.145	22.381	15.911	15.693	14.846	23.751	25.707	16.224	19.551	23.289	18.005	17.371	19.195
272.15	18.069	28.878	14.521	19.747	15.925	20.293	15.494	18.998	15.697	17.145	15.96	21.41	22.463	17.603	19.586	19.327	22.92	31.245	27.784	17.303	17.569	21.14	25.021	18.269	24.215	20.341	18.948	17.847	21.362	26.445	24.864	26.045	27.939	19.815	20.758	26.619	22.122	22.342	15.942	15.708	14.898	23.738	25.727	16.246	19.573	23.336	18.039	17.339	19.239
272.37	18.054	28.9	14.466	19.734	15.901	20.255	15.455	18.948	15.689	17.124	15.949	21.378	22.426	17.574	19.527	19.268	22.885	31.209	27.737	17.259	17.54	21.088	24.969	18.221	24.182	20.297	18.901	17.771	21.34	26.388	24.851	26.014	27.908	19.787	20.73	26.576	22.072	22.332	15.917	15.683	14.854	23.746	25.632	16.221	19.54	23.239	18.107	17.281	19.221
272.59	18.013	28.894	14.472	19.707	15.869	20.242	15.407	18.928	15.698	17.073	15.925	21.382	22.399	17.59	19.509	19.258	22.876	31.182	27.738	17.235	17.51	21.05	24.972	18.177	24.148	20.277	18.893	17.751	21.344	26.378	24.847	25.968	27.907	19.756	20.69	26.529	22.08	22.293	15.883	15.636	14.809	23.685	25.588	16.193	19.53	23.196	18.061	17.297	19.125
272.8	17.963	28.86	14.461	19.685	15.855	20.204	15.412	18.889	15.64	17.024	15.892	21.336	22.341	17.566	19.447	19.186	22.827	31.112	27.718	17.204	17.468	21.045	24.911	18.176	24.119	20.236	18.862	17.728	21.313	26.31	24.803	25.958	27.847	19.707	20.682	26.516	22.067	22.247	15.889	15.586	14.845	23.68	25.614	16.15	19.461	23.182	18.041	17.307	19.12
273.02	17.942	28.841	14.46	19.664	15.85	20.183	15.443	18.875	15.592	17.005	15.875	21.328	22.33	17.575	19.46	19.173	22.788	31.084	27.698	17.167	17.472	20.988	24.836	18.156	24.108	20.232	18.831	17.721	21.291	26.29	24.806	25.946	27.826	19.673	20.689	26.563	22.037	22.24	15.897	15.555	14.856	23.68	25.622	16.167	19.449	23.19	18.083	17.286	19.16
273.24	17.902	28.809	14.449	19.63	15.837	20.165	15.441	18.847	15.631	16.974	15.902	21.329	22.368	17.567	19.442	19.174	22.76	31.043	27.664	17.186	17.455	20.995	24.813	18.144	24.108	20.2	18.848	17.741	21.263	26.275	24.801	25.931	27.824	19.687	20.675	26.586	22.062	22.242	15.949	15.585	14.875	23.642	25.636	16.153	19.493	23.212	18.044	17.276	19.168
273.45	17.902	28.802	14.414	19.606	15.812	20.141	15.447	18.841	15.601	16.955	15.913	21.292	22.334	17.536	19.447	19.111	22.768	31.01	27.622	17.176	17.413	20.983	24.773	18.123	24.087	20.168	18.833	17.715	21.207	26.239	24.756	25.909	27.827	19.665	20.638	26.543	22.053	22.211	16.015	15.559	14.908	23.659	25.655	16.202	19.537	23.232	18.018	17.301	19.208
273.67	17.878	28.806	14.428	19.637	15.814	20.181	15.424	18.855	15.606	16.987	15.938	21.302	22.338	17.525	19.433	19.08	22.75	30.983	27.609	17.185	17.418	20.948	24.767	18.133	24.081	20.161	18.836	17.723	21.193	26.221	24.74	25.897	27.803	19.628	20.679	26.538	22.046	22.186	15.977	15.529	14.905	23.671	25.549	16.149	19.464	23.224	18.003	17.246	19.186
273.89	17.857	28.796	14.413	19.598	15.796	20.177	15.395	18.837	15.552	16.962	15.921	21.283	22.257	17.495	19.413	19.009	22.703	30.929	27.553	17.145	17.367	20.922	24.713	18.07	24.036	20.112	18.818	17.655	21.143	26.226	24.704	25.863	27.802	19.568	20.61	26.465	21.999	22.172	15.945	15.54	14.858	23.617	25.485	16.122	19.395	23.218	17.971	17.25	19.206
274.1	17.811	28.746	14.348	19.558	15.757	20.14	15.347	18.795	15.468	16.928	15.856	21.237	22.158	17.422	19.375	18.98	22.651	30.875	27.488	17.089	17.329	20.896	24.688	17.979	23.931	20.042	18.76	17.605	21.089	26.154	24.636	25.793	27.746	19.515	20.538	26.4	21.951	22.123	15.878	15.464	14.849	23.543	25.411	16.097	19.314	23.172	17.984	17.23	19.142
274.32	17.794	28.714	14.296	19.556	15.717	20.105	15.287	18.758	15.396	16.91	15.85	21.2	22.12	17.368	19.315	18.965	22.587	30.825	27.454	17.012	17.28	20.839	24.665	17.92	23.883	19.958	18.715	17.592	21.052	26.121	24.596	25.76	27.699	19.472	20.492	26.332	21.864	22.097	15.89	15.459	14.868	23.522	25.423	16.128	19.408	23.222	17.97	17.273	19.171
274.53	17.764	28.702	14.283	19.503	15.703	20.115	15.278	18.74	15.366	16.892	15.866	21.171	22.11	17.353	19.306	18.963	22.543	30.805	27.402	16.995	17.257	20.817	24.632	17.909	23.877	19.954	18.682	17.567	21.057	26.083	24.551	25.699	27.662	19.419	20.46	26.284	21.855	22.076	15.912	15.446	14.878	23.521	25.436	16.129	19.402	23.196	17.981	17.261	19.172
274.75	17.787	28.709	14.295	19.47	15.707	20.079	15.264	18.747	15.331	16.886	15.868	21.122	22.127	17.344	19.291	18.97	22.574	30.785	27.381	16.961	17.258	20.804	24.622	17.895	23.88	19.916	18.7	17.56	21.071	26.074	24.517	25.685	27.647	19.402	20.47	26.298	21.845	22.042	15.963	15.512	14.898	23.53	25.457	16.197	19.404	23.216	17.977	17.272	19.206
274.97	17.766	28.685	14.253	19.465	15.674	20.073	15.186	18.72	15.314	16.827	15.834	21.054	22.09	17.304	19.266	18.938	22.529	30.763	27.34	16.878	17.216	20.766	24.593	17.842	23.853	19.857	18.647	17.499	21.033	26.038	24.448	25.676	27.606	19.361	20.436	26.211	21.824	21.984	15.975	15.548	14.897	23.492	25.459	16.174	19.36	23.226	18.025	17.33	19.25
275.18	17.829	28.7	14.257	19.444	15.708	20.099	15.23	18.728	15.315	16.859	15.824	21.037	22.072	17.304	19.264	18.924	22.517	30.765	27.337	16.876	17.217	20.776	24.588	17.8	23.856	19.811	18.644	17.543	21.016	26.025	24.44	25.66	27.586	19.327	20.427	26.199	21.85	21.982	15.937	15.532	14.885	23.456	25.422	16.128	19.264	23.226	17.992	17.27	19.199
275.4	17.84	28.721	14.256	19.42	15.719	20.125	15.233	18.726	15.318	16.861	15.823	21.076	22.035	17.303	19.282	18.942	22.497	30.785	27.347	16.866	17.221	20.79	24.579	17.793	23.85	19.774	18.648	17.572	21.038	26.028	24.436	25.665	27.595	19.332	20.417	26.208	21.845	21.955	15.919	15.514	14.893	23.479	25.368	16.094	19.168	23.191	17.973	17.245	19.194
275.62	17.861	28.733	14.245	19.421	15.713	20.089	15.227	18.756	15.302	16.834	15.822	21.049	22.04	17.273	19.287	18.938	22.486	30.737	27.312	16.835	17.211	20.785	24.596	17.799	23.826	19.793	18.648	17.539	21.048	25.98	24.438	25.641	27.593	19.283	20.39	26.157	21.834	21.949	15.936	15.501	14.881	23.501	25.391	16.139	19.193	23.196	17.936	17.233	19.213
275.83	17.854	28.75	14.24	19.433	15.717	20.106	15.261	18.774	15.342	16.849	15.819	21.066	22.039	17.269	19.296	18.958	22.51	30.766	27.315	16.824	17.227	20.786	24.595	17.793	23.835	19.788	18.638	17.543	21.052	25.99	24.429	25.635	27.602	19.282	20.41	26.157	21.836	21.952	15.924	15.501	14.842	23.455	25.396	16.142	19.131	23.188	17.91	17.203	19.208
276.05	17.834	28.737	14.196	19.423	15.705	20.084	15.223	18.774	15.321	16.814	15.794	21.056	22.006	17.261	19.266	18.91	22.489	30.746	27.297	16.811	17.182	20.762	24.546	17.737	23.815	19.762	18.608	17.521	21.029	25.963	24.36	25.582	27.59	19.218	20.386	26.149	21.825	21.929	15.917	15.519	14.845	23.478	25.426	16.154	19.167	23.193	17.968	17.203	19.21
276.26	17.818	28.72	14.189	19.434	15.711	20.049	15.203	18.729	15.296	16.811	15.784	21.05	21.952	17.243	19.251	18.862	22.448	30.742	27.288	16.8	17.175	20.735	24.52	17.703	23.766	19.76	18.575	17.494	21	25.956	24.349	25.547	27.591	19.199	20.36	26.146	21.808	21.888	15.899	15.491	14.821	23.477	25.407	16.157	19.134	23.231	17.947	17.181	19.16
276.48	17.77	28.673	14.158	19.381	15.669	20.017	15.166	18.712	15.313	16.793	15.765	21.021	21.93	17.18	19.208	18.836	22.426	30.678	27.258	16.781	17.164	20.682	24.489	17.688	23.739	19.719	18.518	17.466	20.943	25.938	24.303	25.482	27.573	19.163	20.319	26.115	21.742	21.888	15.889	15.48	14.794	23.478	25.397	16.238	19.092	23.151	17.953	17.184	19.151
276.7	17.736	28.645	14.117	19.343	15.649	20.009	15.117	18.662	15.261	16.768	15.746	20.995	21.864	17.164	19.183	18.8	22.384	30.633	27.227	16.741	17.105	20.661	24.425	17.612	23.676	19.69	18.471	17.4	20.889	25.912	24.247	25.449	27.563	19.132	20.259	26.095	21.67	21.871	15.959	15.492	14.807	23.494	25.441	16.211	19.109	23.121	17.97	17.185	19.151
276.91	17.728	28.614	14.096	19.349	15.604	19.992	15.102	18.613	15.231	16.728	15.713	20.97	21.801	17.133	19.175	18.772	22.378	30.589	27.181	16.73	17.069	20.63	24.373	17.593	23.639	19.642	18.446	17.34	20.91	25.898	24.22	25.448	27.543	19.06	20.198	26.068	21.611	21.86	15.995	15.461	14.792	23.48	25.394	16.197	19.089	23.168	17.971	17.159	19.151
277.13	17.707	28.564	14.088	19.289	15.582	19.961	15.08	18.571	15.21	16.684	15.714	20.931	21.828	17.122	19.162	18.705	22.369	30.555	27.154	16.687	17.001	20.549	24.36	17.568	23.612	19.588	18.426	17.331	20.856	25.912	24.192	25.444	27.54	18.994	20.181	26.024	21.551	21.816	16.086	15.495	14.845	23.512	25.49	16.22	19.117	23.176	17.98	17.192	19.19
277.34	17.67	28.563	14.087	19.298	15.597	19.958	15.08	18.597	15.219	16.683	15.738	20.925	21.808	17.093	19.163	18.684	22.335	30.541	27.12	16.685	16.983	20.545	24.339	17.555	23.614	19.573	18.416	17.31	20.853	25.894	24.182	25.405	27.525	18.972	20.177	25.982	21.518	21.801	16.15	15.532	14.821	23.554	25.517	16.221	19.104	23.188	18.004	17.247	19.255
277.56	17.728	28.548	14.089	19.352	15.617	19.983	15.053	18.647	15.183	16.659	15.808	20.961	21.823	17.087	19.161	18.685	22.316	30.572	27.043	16.684	16.977	20.577	24.304	17.568	23.628	19.6	18.399	17.329	20.834	25.849	24.156	25.365	27.556	18.943	20.247	25.984	21.574	21.767	16.21	15.476	14.842	23.468	25.445	16.332	19.023	23.205	18.016	17.18	19.314
277.78	17.708	28.524	14.061	19.354	15.576	19.976	15.023	18.659	15.147	16.615	15.782	20.93	21.802	17.054	19.115	18.685	22.283	30.536	27.004	16.663	16.948	20.543	24.29	17.539	23.589	19.565	18.376	17.294	20.819	25.857	24.113	25.351	27.52	18.887	20.194	25.934	21.563	21.77	16.242	15.528	14.884	23.518	25.46	16.401	19.074	23.223	18.032	17.235	19.306
277.99	17.694	28.528	14.025	19.36	15.558	19.971	15.015	18.622	15.138	16.581	15.779	20.886	21.782	17.029	19.105	18.635	22.277	30.52	26.986	16.649	16.935	20.477	24.265	17.542	23.56	19.55	18.339	17.271	20.788	25.847	24.089	25.279	27.485	18.872	20.172	25.911	21.548	21.742	16.22	15.519	14.869	23.433	25.401	16.368	18.974	23.209	17.968	17.182	19.219
278.21	17.675	28.528	14.05	19.373	15.593	19.971	15.055	18.618	15.172	16.598	15.801	20.877	21.804	17.011	19.102	18.612	22.272	30.539	27.004	16.682	16.908	20.465	24.255	17.534	23.552	19.546	18.328	17.259	20.768	25.844	24.097	25.256	27.504	18.877	20.196	25.953	21.508	21.727	16.198	15.549	14.837	23.433	25.41	16.319	18.964	23.242	17.968	17.189	19.273
278.42	17.64	28.531	14	19.343	15.547	19.972	15.015	18.579	15.138	16.533	15.767	20.837	21.755	16.971	19.063	18.571	22.197	30.49	26.959	16.645	16.858	20.441	24.217	17.48	23.5	19.514	18.281	17.21	20.693	25.81	24.062	25.212	27.512	18.81	20.109	25.909	21.458	21.673	16.275	15.579	14.879	23.489	25.457	16.407	19.037	23.327	18.028	17.26	19.273
278.64	17.672	28.544	13.988	19.345	15.544	19.971	14.992	18.553	15.115	16.522	15.75	20.828	21.754	16.946	19.065	18.568	22.175	30.448	26.942	16.607	16.859	20.388	24.205	17.473	23.506	19.521	18.258	17.171	20.666	25.805	23.997	25.21	27.515	18.752	20.108	25.888	21.433	21.645	16.288	15.601	14.879	23.517	25.497	16.395	19.036	23.398	17.978	17.257	19.294
278.86	17.656	28.548	13.99	19.364	15.535	19.984	14.945	18.539	15.104	16.484	15.735	20.806	21.768	16.933	19.026	18.569	22.14	30.405	26.935	16.567	16.835	20.392	24.164	17.443	23.459	19.464	18.23	17.129	20.662	25.777	24.002	25.197	27.529	18.734	20.098	25.856	21.408	21.67	16.292	15.626	14.912	23.526	25.539	16.369	19.016	23.393	17.969	17.302	19.339
279.07	17.648	28.571	13.963	19.369	15.518	19.96	14.939	18.531	15.078	16.486	15.743	20.8	21.72	16.915	19.018	18.539	22.1	30.407	26.966	16.53	16.797	20.349	24.168	17.408	23.481	19.447	18.197	17.114	20.647	25.756	23.994	25.191	27.532	18.703	20.066	25.821	21.401	21.628	16.334	15.592	14.929	23.555	25.518	16.371	19.035	23.436	17.943	17.308	19.322
279.29	17.63	28.574	13.958	19.392	15.499	19.982	14.953	18.535	15.066	16.469	15.755	20.78	21.726	16.933	19.003	18.516	22.08	30.42	26.948	16.535	16.803	20.34	24.188	17.407	23.484	19.445	18.199	17.116	20.641	25.751	23.971	25.161	27.528	18.726	20.038	25.797	21.392	21.604	16.338	15.58	14.88	23.495	25.503	16.344	19.03	23.402	17.943	17.307	19.348
279.5	17.585	28.568	13.909	19.388	15.449	19.97	14.946	18.509	15.023	16.423	15.725	20.729	21.711	16.878	18.989	18.477	22.05	30.385	26.931	16.503	16.766	20.288	24.183	17.378	23.464	19.394	18.199	17.082	20.597	25.711	23.943	25.106	27.515	18.705	20.01	25.746	21.354	21.553	16.383	15.626	14.891	23.543	25.558	16.367	19.056	23.435	18.026	17.339	19.432
279.72	17.556	28.592	13.898	19.338	15.42	19.971	14.886	18.486	15.005	16.423	15.733	20.696	21.702	16.858	18.939	18.433	22.03	30.376	26.897	16.475	16.746	20.272	24.151	17.325	23.415	19.337	18.167	17.041	20.566	25.704	23.912	25.064	27.509	18.669	19.992	25.71	21.333	21.537	16.372	15.604	14.894	23.569	25.542	16.362	19.045	23.454	17.988	17.32	19.382
279.94	17.582	28.613	13.902	19.363	15.427	19.964	14.871	18.506	15.012	16.452	15.749	20.684	21.704	16.852	18.945	18.482	22.045	30.376	26.935	16.516	16.724	20.296	24.145	17.357	23.439	19.339	18.177	17.043	20.565	25.746	23.924	25.027	27.523	18.685	20.003	25.728	21.309	21.553	16.362	15.607	14.887	23.576	25.547	16.412	19.08	23.526	17.997	17.32	19.433
280.15	17.588	28.627	13.855	19.375	15.423	19.935	14.858	18.521	14.999	16.423	15.699	20.64	21.696	16.841	18.943	18.458	22.031	30.371	26.902	16.496	16.679	20.281	24.134	17.343	23.453	19.309	18.172	17.012	20.557	25.705	23.914	25.02	27.514	18.691	19.963	25.727	21.276	21.553	16.394	15.613	14.917	23.572	25.566	16.428	19.103	23.53	18.034	17.278	19.457
280.37	17.527	28.653	13.816	19.371	15.388	19.913	14.87	18.52	14.972	16.415	15.692	20.583	21.666	16.811	18.907	18.444	22.006	30.311	26.867	16.459	16.661	20.252	24.13	17.317	23.404	19.267	18.139	16.992	20.534	25.686	23.887	24.984	27.497	18.657	19.928	25.697	21.243	21.5	16.44	15.578	14.886	23.572	25.584	16.451	19.022	23.508	17.987	17.266	19.422
280.58	17.536	28.692	13.836	19.393	15.407	19.898	14.864	18.497	14.984	16.423	15.705	20.583	21.663	16.824	18.886	18.464	22	30.325	26.86	16.452	16.655	20.22	24.162	17.285	23.397	19.274	18.121	16.999	20.503	25.689	23.897	24.959	27.503	18.634	19.932	25.683	21.229	21.496	16.381	15.491	14.826	23.467	25.543	16.371	18.953	23.496	17.915	17.23	19.354
280.8	17.535	28.702	13.856	19.389	15.401	19.896	14.877	18.533	14.995	16.436	15.683	20.604	21.646	16.819	18.887	18.453	22.024	30.3	26.87	16.412	16.638	20.208	24.179	17.262	23.408	19.275	18.104	17.052	20.478	25.698	23.885	24.94	27.5	18.623	19.93	25.673	21.243	21.486	16.389	15.502	14.876	23.488	25.566	16.349	19.011	23.541	17.979	17.24	19.371
281.02	17.544	28.712	13.852	19.432	15.413	19.902	14.852	18.538	14.965	16.431	15.685	20.583	21.631	16.779	18.869	18.42	22.04	30.284	26.832	16.444	16.623	20.196	24.149	17.245	23.385	19.288	18.105	17.063	20.467	25.698	23.863	24.942	27.506	18.596	19.924	25.672	21.187	21.456	16.353	15.489	14.933	23.449	25.579	16.369	19.038	23.575	17.994	17.248	19.379
281.23	17.503	28.685	13.808	19.425	15.364	19.87	14.817	18.495	14.904	16.393	15.673	20.556	21.603	16.792	18.867	18.398	21.996	30.262	26.799	16.394	16.605	20.157	24.152	17.224	23.403	19.251	18.052	17.053	20.481	25.69	23.855	24.914	27.508	18.589	19.896	25.631	21.131	21.446	16.332	15.503	14.928	23.497	25.57	16.351	19.024	23.569	18.014	17.24	19.377
281.45	17.486	28.66	13.77	19.409	15.346	19.852	14.746	18.466	14.868	16.363	15.657	20.535	21.572	16.773	18.818	18.377	21.918	30.225	26.776	16.341	16.572	20.153	24.127	17.2	23.381	19.228	18.01	16.981	20.444	25.681	23.838	24.883	27.491	18.574	19.843	25.612	21.098	21.429	16.334	15.486	14.875	23.5	25.621	16.3	19.056	23.562	18.037	17.242	19.413
281.66	17.502	28.667	13.764	19.388	15.334	19.848	14.728	18.464	14.879	16.374	15.647	20.519	21.528	16.778	18.812	18.373	21.903	30.218	26.779	16.303	16.606	20.13	24.15	17.188	23.38	19.211	17.993	16.994	20.458	25.713	23.826	24.889	27.483	18.566	19.86	25.615	21.078	21.425	16.298	15.468	14.861	23.47	25.61	16.241	19.018	23.505	18.034	17.174	19.429
281.88	17.508	28.696	13.741	19.385	15.326	19.839	14.69	18.453	14.859	16.346	15.651	20.495	21.512	16.78	18.789	18.327	21.881	30.196	26.77	16.302	16.569	20.092	24.106	17.188	23.359	19.18	17.972	16.986	20.456	25.693	23.806	24.836	27.488	18.529	19.829	25.583	21.055	21.39	16.285	15.496	14.857	23.521	25.639	16.248	19.072	23.58	18.104	17.194	19.507
282.1	17.502	28.658	13.732	19.383	15.322	19.825	14.681	18.44	14.86	16.355	15.634	20.459	21.501	16.746	18.795	18.32	21.844	30.189	26.777	16.282	16.531	20.065	24.105	17.156	23.303	19.167	17.967	16.956	20.403	25.695	23.757	24.804	27.516	18.538	19.803	25.569	21.039	21.344	16.295	15.489	14.842	23.561	25.701	16.257	19.067	23.576	18.115	17.184	19.517
282.31	17.488	28.673	13.709	19.383	15.313	19.828	14.648	18.436	14.831	16.339	15.608	20.444	21.499	16.72	18.797	18.334	21.807	30.172	26.77	16.25	16.522	20.018	24.098	17.167	23.299	19.173	17.958	16.931	20.416	25.689	23.74	24.799	27.523	18.526	19.813	25.554	21.022	21.336	16.294	15.462	14.855	23.576	25.709	16.223	19.062	23.516	18.074	17.196	19.483
282.53	17.492	28.676	13.734	19.38	15.336	19.838	14.691	18.42	14.85	16.351	15.59	20.401	21.474	16.702	18.79	18.316	21.779	30.202	26.756	16.24	16.485	20.017	24.079	17.169	23.315	19.146	17.951	16.935	20.418	25.723	23.721	24.769	27.524	18.526	19.797	25.562	21.043	21.32	16.313	15.484	14.919	23.634	25.723	16.26	19.085	23.577	18.141	17.26	19.536
282.74	17.497	28.636	13.716	19.37	15.338	19.818	14.663	18.413	14.828	16.329	15.6	20.391	21.441	16.685	18.778	18.261	21.735	30.184	26.742	16.232	16.452	19.999	24.069	17.109	23.282	19.109	17.919	16.894	20.394	25.71	23.687	24.756	27.532	18.475	19.775	25.504	21.002	21.304	16.308	15.498	14.906	23.658	25.741	16.284	19.09	23.607	18.179	17.287	19.517
282.96	17.498	28.684	13.733	19.396	15.345	19.835	14.659	18.467	14.828	16.357	15.617	20.38	21.465	16.684	18.794	18.238	21.719	30.174	26.788	16.251	16.468	19.963	24.07	17.104	23.282	19.116	17.965	16.905	20.41	25.72	23.7	24.751	27.522	18.46	19.772	25.497	20.994	21.316	16.305	15.482	14.887	23.658	25.714	16.264	19.042	23.604	18.176	17.272	19.567
283.17	17.503	28.696	13.702	19.407	15.334	19.806	14.666	18.448	14.809	16.325	15.596	20.383	21.482	16.659	18.782	18.186	21.671	30.168	26.792	16.232	16.428	19.932	24.072	17.056	23.261	19.089	17.915	16.878	20.392	25.703	23.669	24.751	27.528	18.463	19.779	25.48	20.996	21.309	16.312	15.525	14.861	23.728	25.702	16.247	19	23.657	18.21	17.219	19.552
283.39	17.517	28.708	13.752	19.437	15.354	19.817	14.664	18.503	14.807	16.344	15.599	20.385	21.495	16.672	18.805	18.191	21.636	30.176	26.826	16.277	16.43	19.961	24.083	17.06	23.253	19.096	17.928	16.891	20.403	25.712	23.68	24.763	27.545	18.47	19.79	25.484	20.994	21.293	16.324	15.541	14.89	23.766	25.795	16.249	18.995	23.72	18.23	17.23	19.586
283.61	17.515	28.722	13.717	19.462	15.338	19.85	14.642	18.501	14.789	16.325	15.6	20.368	21.489	16.652	18.782	18.174	21.635	30.145	26.834	16.279	16.452	19.953	24.074	17.081	23.262	19.074	17.901	16.862	20.398	25.714	23.666	24.761	27.557	18.462	19.82	25.49	20.983	21.291	16.364	15.572	14.957	23.777	25.819	16.24	18.969	23.784	18.24	17.248	19.598
283.82	17.515	28.754	13.735	19.468	15.346	19.878	14.634	18.51	14.827	16.318	15.599	20.372	21.49	16.651	18.789	18.195	21.623	30.189	26.831	16.291	16.444	19.923	24.085	17.066	23.262	19.063	17.914	16.841	20.405	25.715	23.613	24.687	27.549	18.456	19.786	25.46	20.923	21.259	16.408	15.59	14.967	23.808	25.852	16.243	19.006	23.814	18.278	17.253	19.565
284.04	17.504	28.754	13.723	19.451	15.353	19.883	14.614	18.513	14.81	16.32	15.591	20.366	21.486	16.647	18.769	18.17	21.585	30.182	26.823	16.293	16.426	19.928	24.05	17.043	23.264	19.08	17.9	16.828	20.387	25.689	23.612	24.651	27.542	18.453	19.742	25.446	20.89	21.247	16.435	15.616	15.005	23.805	25.857	16.273	19.024	23.822	18.297	17.252	19.556
284.25	17.531	28.767	13.695	19.435	15.327	19.885	14.614	18.51	14.777	16.326	15.565	20.346	21.451	16.634	18.766	18.164	21.524	30.189	26.853	16.243	16.4	19.88	24.029	16.995	23.254	19.09	17.892	16.802	20.395	25.689	23.589	24.664	27.548	18.436	19.72	25.439	20.89	21.256	16.429	15.635	15.014	23.782	25.893	16.294	19.02	23.8	18.313	17.261	19.552
284.47	17.514	28.74	13.635	19.41	15.343	19.873	14.59	18.492	14.726	16.32	15.512	20.314	21.411	16.605	18.739	18.113	21.497	30.171	26.809	16.166	16.367	19.89	24.006	16.984	23.228	19.054	17.847	16.761	20.349	25.668	23.548	24.64	27.568	18.403	19.682	25.411	20.826	21.225	16.401	15.628	15.026	23.822	25.895	16.287	18.983	23.846	18.318	17.271	19.538
284.68	17.515	28.763	13.607	19.421	15.336	19.902	14.558	18.473	14.738	16.314	15.494	20.296	21.425	16.608	18.746	18.1	21.459	30.175	26.802	16.15	16.361	19.884	23.981	16.972	23.237	19.04	17.814	16.749	20.344	25.681	23.525	24.645	27.567	18.392	19.675	25.362	20.811	21.193	16.376	15.632	15.039	23.796	25.935	16.289	18.958	23.898	18.314	17.273	19.578
284.9	17.515	28.745	13.592	19.377	15.315	19.895	14.544	18.474	14.731	16.294	15.491	20.301	21.421	16.598	18.728	18.089	21.44	30.183	26.806	16.119	16.331	19.874	23.966	16.966	23.247	19.019	17.794	16.715	20.317	25.671	23.539	24.643	27.569	18.392	19.665	25.369	20.8	21.19	16.318	15.584	15.005	23.743	25.891	16.297	18.955	23.885	18.342	17.208	19.552
285.12	17.494	28.737	13.598	19.351	15.3	19.867	14.518	18.476	14.714	16.296	15.482	20.277	21.382	16.593	18.714	18.062	21.41	30.177	26.818	16.088	16.304	19.87	23.935	16.932	23.241	18.989	17.794	16.693	20.301	25.676	23.517	24.596	27.566	18.367	19.659	25.329	20.779	21.181	16.302	15.605	15.01	23.802	25.922	16.305	18.967	23.892	18.352	17.225	19.557
285.33	17.501	28.753	13.615	19.34	15.304	19.876	14.539	18.481	14.74	16.32	15.512	20.292	21.372	16.588	18.697	18.043	21.402	30.174	26.8	16.107	16.332	19.892	23.926	16.9	23.236	19.001	17.799	16.695	20.284	25.673	23.477	24.579	27.585	18.371	19.623	25.313	20.792	21.165	16.31	15.617	14.988	23.798	25.927	16.34	18.944	23.922	18.383	17.196	19.585
285.55	17.488	28.701	13.589	19.329	15.277	19.858	14.531	18.463	14.719	16.289	15.484	20.259	21.344	16.554	18.664	18.02	21.368	30.155	26.805	16.054	16.294	19.838	23.876	16.888	23.253	18.958	17.774	16.712	20.273	25.674	23.458	24.555	27.596	18.336	19.616	25.265	20.728	21.143	16.354	15.632	15.01	23.772	25.898	16.367	18.951	23.93	18.425	17.191	19.625
285.76	17.504	28.721	13.591	19.329	15.269	19.863	14.528	18.49	14.741	16.296	15.487	20.256	21.345	16.554	18.666	18.006	21.361	30.131	26.823	16.04	16.291	19.825	23.848	16.866	23.245	18.942	17.756	16.684	20.258	25.663	23.436	24.554	27.606	18.325	19.614	25.256	20.699	21.12	16.377	15.622	14.968	23.771	25.958	16.392	18.918	23.93	18.422	17.167	19.678
285.98	17.481	28.758	13.542	19.308	15.248	19.838	14.5	18.472	14.718	16.287	15.48	20.239	21.321	16.514	18.639	18.007	21.355	30.111	26.823	15.993	16.246	19.789	23.847	16.816	23.238	18.915	17.757	16.655	20.211	25.641	23.39	24.547	27.599	18.297	19.582	25.239	20.669	21.065	16.416	15.619	14.976	23.809	26.016	16.401	18.965	23.98	18.477	17.175	19.654
286.19	17.473	28.8	13.553	19.298	15.246	19.854	14.484	18.459	14.709	16.285	15.508	20.233	21.325	16.513	18.624	17.983	21.359	30.098	26.82	15.965	16.274	19.767	23.831	16.777	23.188	18.92	17.726	16.626	20.201	25.675	23.37	24.548	27.635	18.287	19.565	25.243	20.642	21.073	16.362	15.631	14.96	23.819	26.041	16.36	18.981	24.002	18.529	17.15	19.66
286.41	17.443	28.801	13.53	19.281	15.216	19.825	14.455	18.472	14.687	16.26	15.502	20.212	21.308	16.491	18.598	17.962	21.311	30.069	26.82	15.935	16.235	19.728	23.814	16.733	23.155	18.894	17.707	16.605	20.134	25.655	23.33	24.484	27.645	18.264	19.525	25.171	20.593	21.07	16.35	15.655	14.953	23.842	26.009	16.366	19.018	23.976	18.56	17.128	19.667
286.62	17.434	28.816	13.506	19.291	15.216	19.809	14.416	18.493	14.67	16.249	15.504	20.176	21.272	16.462	18.588	17.959	21.289	30.053	26.826	15.934	16.191	19.716	23.8	16.698	23.118	18.87	17.667	16.614	20.137	25.659	23.305	24.485	27.665	18.254	19.507	25.161	20.574	21.071	16.378	15.643	14.936	23.82	26.059	16.417	19.01	23.95	18.573	17.134	19.689
286.84	17.458	28.837	13.487	19.348	15.245	19.781	14.44	18.502	14.68	16.269	15.526	20.185	21.298	16.467	18.609	17.958	21.3	30.057	26.854	15.925	16.175	19.709	23.806	16.713	23.152	18.906	17.681	16.599	20.138	25.714	23.299	24.502	27.686	18.242	19.491	25.168	20.595	21.075	16.378	15.609	14.915	23.809	26.038	16.379	18.99	23.982	18.536	17.102	19.736
287.06	17.447	28.851	13.48	19.375	15.216	19.796	14.419	18.521	14.656	16.269	15.53	20.173	21.309	16.453	18.568	17.947	21.296	30.053	26.875	15.898	16.177	19.682	23.803	16.686	23.121	18.889	17.645	16.554	20.149	25.688	23.286	24.478	27.712	18.211	19.495	25.147	20.571	21.056	16.385	15.548	14.849	23.76	25.986	16.353	18.978	23.933	18.469	17.057	19.684
287.27	17.456	28.855	13.423	19.349	15.207	19.787	14.37	18.508	14.639	16.242	15.529	20.144	21.283	16.464	18.526	17.884	21.262	30.034	26.871	15.832	16.151	19.669	23.785	16.645	23.101	18.846	17.63	16.494	20.103	25.641	23.257	24.459	27.704	18.2	19.492	25.121	20.533	21.038	16.428	15.574	14.873	23.782	25.994	16.393	19.057	23.988	18.449	17.072	19.73
287.49	17.439	28.866	13.403	19.346	15.215	19.802	14.335	18.494	14.633	16.228	15.533	20.106	21.257	16.451	18.539	17.879	21.226	30.021	26.866	15.816	16.117	19.656	23.786	16.608	23.111	18.843	17.609	16.48	20.067	25.668	23.244	24.427	27.709	18.168	19.466	25.119	20.514	21.028	16.436	15.588	14.897	23.815	26.041	16.398	19.069	23.999	18.468	17.097	19.727
287.7	17.451	28.872	13.395	19.347	15.214	19.813	14.324	18.508	14.629	16.229	15.543	20.1	21.252	16.448	18.518	17.864	21.201	30.012	26.867	15.801	16.119	19.649	23.788	16.64	23.081	18.835	17.626	16.496	20.066	25.68	23.238	24.439	27.725	18.147	19.47	25.122	20.535	21.025	16.408	15.552	14.857	23.797	26.03	16.353	19.021	23.95	18.45	17.064	19.738
287.92	17.464	28.904	13.383	19.354	15.217	19.813	14.32	18.5	14.597	16.195	15.558	20.093	21.22	16.419	18.512	17.837	21.153	30.017	26.9	15.764	16.081	19.621	23.796	16.642	23.072	18.821	17.604	16.477	20.042	25.659	23.224	24.432	27.718	18.117	19.451	25.091	20.508	21.004	16.465	15.582	14.855	23.863	26.083	16.381	18.995	23.918	18.485	17.088	19.731
288.13	17.474	28.926	13.401	19.345	15.222	19.847	14.321	18.504	14.604	16.214	15.535	20.087	21.219	16.422	18.51	17.786	21.131	30.032	26.907	15.727	16.084	19.612	23.806	16.662	23.09	18.808	17.594	16.491	20.046	25.674	23.237	24.434	27.747	18.105	19.446	25.081	20.47	21.005	16.49	15.63	14.863	23.91	26.105	16.426	19.027	23.978	18.547	17.12	19.743
288.35	17.476	28.909	13.358	19.316	15.25	19.868	14.321	18.491	14.583	16.199	15.552	20.074	21.194	16.395	18.497	17.764	21.095	30.025	26.933	15.732	16.074	19.601	23.816	16.644	23.081	18.799	17.566	16.485	20.048	25.642	23.215	24.438	27.737	18.074	19.436	25.057	20.47	21.02	16.468	15.683	14.839	23.964	26.085	16.445	19.004	24.039	18.519	17.105	19.753
288.56	17.49	28.959	13.365	19.322	15.266	19.869	14.311	18.49	14.57	16.194	15.565	20.06	21.187	16.382	18.5	17.75	21.051	29.995	26.888	15.71	16.061	19.622	23.805	16.64	23.091	18.788	17.559	16.481	20.068	25.648	23.206	24.431	27.777	18.061	19.407	25.069	20.463	21.032	16.443	15.722	14.866	23.984	26.098	16.447	18.988	24.042	18.556	17.099	19.775
288.78	17.445	28.983	13.373	19.313	15.265	19.879	14.301	18.502	14.579	16.195	15.535	20.034	21.185	16.365	18.493	17.716	21.042	29.994	26.899	15.682	16.041	19.571	23.804	16.64	23.08	18.754	17.568	16.462	20.06	25.653	23.199	24.416	27.801	18.038	19.386	25.061	20.428	20.977	16.41	15.687	14.868	23.958	26.118	16.453	18.981	24.095	18.553	17.093	19.763
288.99	17.411	28.998	13.366	19.313	15.239	19.867	14.269	18.488	14.559	16.17	15.55	20.018	21.177	16.347	18.482	17.693	21.007	29.974	26.861	15.659	16.009	19.54	23.788	16.637	23.056	18.736	17.554	16.432	20.041	25.665	23.179	24.405	27.819	18.006	19.357	25.026	20.413	20.957	16.414	15.746	14.864	24.024	26.16	16.508	19.003	24.126	18.631	17.104	19.75
289.21	17.398	29.015	13.327	19.317	15.213	19.872	14.249	18.485	14.56	16.147	15.549	20.024	21.175	16.318	18.493	17.653	21.014	29.978	26.863	15.617	15.99	19.517	23.8	16.608	23.047	18.741	17.525	16.399	20.038	25.657	23.138	24.412	27.855	17.991	19.351	24.992	20.394	20.955	16.448	15.754	14.915	23.938	26.203	16.524	19.033	24.177	18.659	17.085	19.804
289.43	17.389	29.014	13.33	19.324	15.21	19.907	14.25	18.49	14.569	16.136	15.571	20.031	21.152	16.318	18.494	17.667	21.027	29.97	26.885	15.647	16.001	19.508	23.813	16.589	23.053	18.746	17.529	16.383	20.037	25.654	23.144	24.404	27.859	17.982	19.345	24.988	20.372	20.94	16.435	15.708	14.942	23.942	26.207	16.493	19.041	24.167	18.645	17.054	19.844
289.64	17.383	28.996	13.301	19.312	15.199	19.888	14.225	18.469	14.527	16.123	15.559	19.994	21.109	16.289	18.467	17.607	20.997	29.931	26.871	15.594	15.958	19.483	23.815	16.577	23.024	18.688	17.482	16.353	20.005	25.619	23.11	24.376	27.864	17.94	19.294	24.974	20.324	20.902	16.447	15.729	14.952	23.965	26.224	16.478	19.055	24.227	18.674	17.037	19.827
289.86	17.337	29.019	13.312	19.314	15.201	19.906	14.181	18.471	14.529	16.099	15.578	19.999	21.142	16.284	18.478	17.542	20.975	29.902	26.916	15.579	15.912	19.449	23.805	16.556	23.021	18.679	17.47	16.323	19.986	25.616	23.092	24.375	27.919	17.957	19.262	24.984	20.312	20.888	16.407	15.755	14.896	23.971	26.229	16.493	19.022	24.198	18.711	17.004	19.788
290.07	17.339	29.045	13.321	19.301	15.206	19.915	14.165	18.475	14.523	16.092	15.582	19.985	21.162	16.263	18.492	17.525	20.969	29.915	26.906	15.572	15.884	19.442	23.794	16.527	23.035	18.665	17.45	16.311	19.968	25.599	23.128	24.372	27.929	17.925	19.248	24.975	20.301	20.882	16.384	15.764	14.902	24.032	26.262	16.488	19.002	24.174	18.703	16.959	19.767
290.29	17.351	29.027	13.303	19.275	15.189	19.949	14.163	18.457	14.531	16.086	15.584	19.973	21.161	16.244	18.516	17.497	20.939	29.89	26.916	15.545	15.877	19.406	23.764	16.517	23.008	18.632	17.439	16.281	19.929	25.586	23.121	24.359	27.928	17.913	19.235	24.946	20.291	20.855	16.38	15.762	14.897	24.043	26.226	16.474	19.043	24.159	18.72	16.934	19.8
290.5	17.374	29.056	13.273	19.263	15.191	19.97	14.146	18.492	14.508	16.099	15.569	19.99	21.162	16.239	18.507	17.467	20.927	29.892	26.941	15.507	15.856	19.388	23.791	16.51	23.038	18.642	17.435	16.247	19.91	25.594	23.11	24.366	27.951	17.902	19.216	24.942	20.27	20.861	16.37	15.76	14.884	24.074	26.24	16.453	19.052	24.15	18.729	16.954	19.784
290.72	17.349	29.077	13.243	19.282	15.185	20.01	14.133	18.484	14.49	16.087	15.579	19.961	21.164	16.233	18.49	17.439	20.89	29.858	26.959	15.491	15.829	19.377	23.767	16.49	23.019	18.617	17.444	16.228	19.883	25.575	23.075	24.345	27.974	17.898	19.187	24.909	20.274	20.886	16.395	15.783	14.844	24.05	26.277	16.448	19.062	24.174	18.754	16.969	19.817
290.93	17.342	29.102	13.224	19.285	15.173	20.034	14.143	18.514	14.486	16.114	15.612	19.951	21.154	16.227	18.502	17.432	20.883	29.838	26.964	15.481	15.855	19.383	23.76	16.47	23.022	18.619	17.481	16.202	19.892	25.595	23.12	24.366	28.007	17.901	19.207	24.866	20.267	20.886	16.454	15.829	14.892	24.162	26.316	16.466	19.121	24.264	18.805	17.035	19.898
291.15	17.354	29.104	13.204	19.274	15.164	20.038	14.139	18.504	14.501	16.095	15.648	19.966	21.167	16.219	18.516	17.421	20.868	29.862	26.987	15.478	15.839	19.39	23.753	16.495	23.051	18.651	17.498	16.218	19.89	25.617	23.12	24.329	28.039	17.882	19.177	24.839	20.263	20.886	16.431	15.769	14.835	24.144	26.282	16.404	19.056	24.244	18.818	17	19.878
291.36	17.375	29.126	13.198	19.279	15.184	20.055	14.144	18.522	14.515	16.119	15.642	19.965	21.169	16.203	18.537	17.401	20.857	29.879	27.008	15.468	15.857	19.389	23.75	16.464	23.06	18.625	17.51	16.226	19.888	25.626	23.137	24.311	28.1	17.879	19.199	24.847	20.264	20.918	16.416	15.78	14.847	24.178	26.359	16.466	19.103	24.291	18.827	17.005	19.916
291.58	17.373	29.109	13.219	19.288	15.18	20.077	14.11	18.509	14.512	16.119	15.657	19.954	21.156	16.178	18.505	17.358	20.837	29.854	26.998	15.445	15.842	19.386	23.75	16.465	23.031	18.636	17.493	16.202	19.862	25.627	23.112	24.328	28.12	17.853	19.167	24.801	20.232	20.915	16.446	15.79	14.903	24.164	26.411	16.438	19.125	24.331	18.857	16.998	19.978
291.79	17.371	29.127	13.24	19.277	15.187	20.104	14.103	18.537	14.52	16.161	15.678	19.979	21.164	16.194	18.496	17.354	20.814	29.834	27.043	15.446	15.828	19.38	23.796	16.479	23.038	18.612	17.51	16.194	19.859	25.675	23.128	24.333	28.152	17.883	19.192	24.802	20.202	20.896	16.481	15.742	14.89	24.171	26.42	16.464	19.137	24.347	18.843	16.989	19.987
292.01	17.38	29.136	13.227	19.315	15.199	20.117	14.106	18.544	14.508	16.152	15.692	20	21.143	16.185	18.505	17.349	20.82	29.83	27.062	15.414	15.822	19.364	23.806	16.477	23.021	18.617	17.534	16.181	19.865	25.686	23.123	24.337	28.195	17.87	19.175	24.803	20.187	20.921	16.471	15.736	14.929	24.165	26.458	16.496	19.192	24.419	18.872	17.002	19.994
292.22	17.374	29.142	13.26	19.314	15.186	20.109	14.05	18.558	14.514	16.176	15.69	20.001	21.131	16.189	18.495	17.352	20.786	29.841	27.052	15.405	15.813	19.35	23.8	16.439	23.001	18.602	17.522	16.206	19.872	25.699	23.147	24.364	28.19	17.871	19.17	24.839	20.194	20.925	16.477	15.734	14.955	24.2	26.481	16.499	19.198	24.445	18.91	17.029	20.06
292.44	17.357	29.094	13.248	19.303	15.167	20.111	14.008	18.532	14.493	16.156	15.661	19.975	21.102	16.158	18.481	17.348	20.772	29.825	27.038	15.371	15.766	19.341	23.755	16.406	22.973	18.581	17.474	16.163	19.853	25.679	23.119	24.337	28.203	17.848	19.136	24.807	20.17	20.88	16.515	15.723	15.001	24.215	26.539	16.502	19.26	24.501	18.909	17.011	20.095
292.65	17.363	29.119	13.244	19.313	15.186	20.121	14.005	18.547	14.491	16.175	15.695	19.947	21.108	16.166	18.494	17.355	20.778	29.841	27.018	15.362	15.759	19.347	23.759	16.391	22.964	18.577	17.476	16.148	19.846	25.689	23.111	24.324	28.251	17.859	19.155	24.796	20.152	20.882	16.563	15.757	15.053	24.191	26.54	16.509	19.283	24.516	18.958	17.061	20.116
292.87	17.355	29.15	13.267	19.331	15.216	20.128	14.008	18.581	14.462	16.204	15.684	19.922	21.108	16.148	18.504	17.358	20.751	29.843	27.036	15.364	15.747	19.319	23.787	16.4	22.983	18.607	17.485	16.137	19.876	25.688	23.099	24.348	28.279	17.863	19.16	24.785	20.166	20.889	16.606	15.813	15.073	24.25	26.582	16.518	19.262	24.584	19.038	17.092	20.163
293.09	17.353	29.176	13.255	19.322	15.22	20.143	13.965	18.585	14.433	16.204	15.697	19.896	21.08	16.132	18.509	17.341	20.727	29.848	27.035	15.349	15.718	19.326	23.774	16.354	22.969	18.585	17.473	16.113	19.833	25.688	23.088	24.335	28.301	17.835	19.151	24.774	20.146	20.878	16.573	15.818	15.08	24.269	26.558	16.467	19.265	24.586	19.055	17.026	20.148
293.3	17.368	29.161	13.24	19.349	15.228	20.176	13.965	18.592	14.44	16.209	15.701	19.867	21.09	16.128	18.504	17.34	20.714	29.874	27.062	15.347	15.716	19.297	23.75	16.332	22.986	18.592	17.482	16.098	19.822	25.68	23.087	24.358	28.311	17.825	19.149	24.768	20.145	20.885	16.548	15.795	15.045	24.227	26.509	16.436	19.266	24.562	19.03	16.952	20.093
293.52	17.34	29.155	13.216	19.329	15.222	20.186	13.925	18.572	14.396	16.168	15.695	19.863	21.057	16.109	18.471	17.306	20.68	29.847	27.059	15.318	15.705	19.274	23.749	16.275	22.954	18.556	17.456	16.053	19.779	25.68	23.063	24.334	28.35	17.813	19.148	24.762	20.105	20.87	16.558	15.763	15.088	24.248	26.523	16.417	19.263	24.565	19.018	16.962	20.103
293.73	17.367	29.155	13.232	19.347	15.224	20.199	13.939	18.589	14.392	16.176	15.722	19.872	21.068	16.122	18.46	17.32	20.687	29.883	27.078	15.333	15.721	19.278	23.763	16.284	22.962	18.566	17.468	16.072	19.797	25.683	23.075	24.381	28.367	17.84	19.149	24.771	20.124	20.879	16.547	15.77	15.078	24.233	26.529	16.425	19.226	24.571	19.061	16.934	20.074
293.95	17.373	29.208	13.25	19.384	15.239	20.26	13.969	18.608	14.431	16.192	15.733	19.893	21.054	16.121	18.472	17.334	20.704	29.892	27.123	15.339	15.731	19.297	23.774	16.295	22.978	18.603	17.497	16.091	19.792	25.72	23.078	24.419	28.389	17.857	19.151	24.785	20.14	20.9	16.562	15.754	15.075	24.283	26.567	16.409	19.229	24.568	19.047	16.915	20.101
294.16	17.366	29.207	13.218	19.385	15.215	20.214	13.941	18.581	14.396	16.168	15.716	19.903	21.046	16.104	18.446	17.296	20.662	29.873	27.106	15.28	15.7	19.263	23.738	16.271	22.917	18.572	17.462	16.052	19.77	25.696	23.068	24.404	28.412	17.808	19.139	24.749	20.114	20.886	16.618	15.77	15.144	24.311	26.584	16.446	19.312	24.637	19.068	16.944	20.183
294.38	17.358	29.216	13.246	19.38	15.221	20.182	13.939	18.59	14.397	16.155	15.697	19.914	21.042	16.098	18.444	17.292	20.649	29.897	27.099	15.26	15.695	19.243	23.741	16.279	22.911	18.548	17.445	16.024	19.791	25.719	23.067	24.377	28.436	17.792	19.143	24.723	20.094	20.873	16.665	15.777	15.182	24.351	26.584	16.425	19.323	24.684	19.084	16.937	20.191
294.59	17.36	29.252	13.229	19.377	15.218	20.189	13.922	18.594	14.384	16.131	15.702	19.889	21.062	16.083	18.436	17.269	20.618	29.907	27.08	15.255	15.677	19.219	23.742	16.28	22.894	18.543	17.437	15.992	19.767	25.731	23.077	24.384	28.458	17.769	19.13	24.723	20.053	20.861	16.68	15.77	15.196	24.376	26.631	16.432	19.323	24.688	19.084	16.93	20.223
294.81	17.372	29.288	13.236	19.41	15.221	20.215	13.93	18.612	14.402	16.136	15.704	19.89	21.085	16.079	18.447	17.295	20.652	29.942	27.13	15.263	15.677	19.212	23.75	16.291	22.93	18.535	17.438	16.003	19.776	25.769	23.091	24.393	28.483	17.762	19.137	24.755	20.05	20.877	16.684	15.783	15.212	24.39	26.627	16.445	19.28	24.652	19.075	16.929	20.235
295.02	17.346	29.301	13.221	19.411	15.23	20.207	13.913	18.608	14.391	16.142	15.708	19.871	21.096	16.08	18.442	17.278	20.638	29.95	27.139	15.231	15.645	19.209	23.752	16.273	22.924	18.548	17.413	15.954	19.751	25.77	23.08	24.389	28.509	17.739	19.14	24.733	20.04	20.864	16.657	15.756	15.175	24.36	26.65	16.426	19.254	24.631	19.068	16.894	20.231
295.24	17.328	29.292	13.213	19.396	15.248	20.224	13.907	18.605	14.399	16.136	15.733	19.863	21.073	16.05	18.442	17.27	20.644	29.955	27.159	15.214	15.627	19.187	23.729	16.271	22.933	18.567	17.4	15.938	19.751	25.793	23.072	24.389	28.525	17.723	19.134	24.721	20.057	20.837	16.6	15.701	15.143	24.301	26.646	16.398	19.24	24.575	19.074	16.879	20.24
295.45	17.346	29.33	13.22	19.389	15.253	20.22	13.9	18.652	14.401	16.136	15.734	19.854	21.083	16.048	18.471	17.29	20.652	29.947	27.196	15.213	15.624	19.207	23.723	16.279	22.971	18.55	17.385	15.924	19.772	25.814	23.069	24.405	28.561	17.722	19.128	24.726	20.037	20.845	16.616	15.653	15.168	24.327	26.64	16.394	19.223	24.617	19.029	16.857	20.267
295.67	17.361	29.319	13.212	19.411	15.261	20.228	13.9	18.663	14.412	16.122	15.752	19.871	21.06	16.027	18.46	17.296	20.651	29.951	27.218	15.207	15.627	19.226	23.704	16.277	22.993	18.539	17.381	15.921	19.765	25.816	23.048	24.425	28.583	17.709	19.093	24.71	20.028	20.837	16.626	15.671	15.181	24.362	26.667	16.398	19.244	24.639	19.066	16.89	20.31
295.88	17.343	29.354	13.222	19.411	15.251	20.257	13.886	18.676	14.422	16.125	15.774	19.862	21.059	16.02	18.459	17.307	20.638	29.969	27.233	15.216	15.622	19.227	23.725	16.275	23	18.547	17.373	15.902	19.745	25.847	23.034	24.441	28.588	17.688	19.101	24.699	19.995	20.85	16.658	15.699	15.186	24.421	26.74	16.407	19.26	24.689	19.119	16.881	20.343
296.1	17.349	29.347	13.225	19.436	15.243	20.278	13.871	18.697	14.416	16.122	15.771	19.881	21.073	15.993	18.436	17.313	20.622	29.986	27.254	15.228	15.639	19.22	23.696	16.271	22.979	18.517	17.347	15.885	19.758	25.873	23.044	24.419	28.621	17.678	19.103	24.68	19.987	20.862	16.656	15.694	15.171	24.425	26.729	16.422	19.263	24.723	19.107	16.883	20.359
296.31	17.352	29.342	13.224	19.418	15.274	20.282	13.857	18.711	14.397	16.096	15.775	19.869	21.073	16.006	18.456	17.318	20.617	29.997	27.268	15.219	15.635	19.209	23.679	16.262	22.987	18.51	17.346	15.876	19.752	25.888	23.048	24.438	28.669	17.659	19.13	24.676	19.987	20.849	16.682	15.72	15.201	24.429	26.791	16.439	19.276	24.76	19.155	16.918	20.382
296.53	17.374	29.343	13.237	19.449	15.285	20.307	13.852	18.74	14.39	16.105	15.792	19.881	21.088	16.001	18.441	17.334	20.621	30.032	27.283	15.24	15.62	19.197	23.679	16.254	22.99	18.496	17.341	15.871	19.767	25.888	23.056	24.443	28.687	17.643	19.117	24.679	19.994	20.873	16.689	15.712	15.213	24.493	26.79	16.437	19.214	24.784	19.186	16.957	20.39
296.74	17.366	29.356	13.22	19.455	15.289	20.32	13.862	18.751	14.399	16.116	15.821	19.865	21.081	15.974	18.441	17.339	20.62	30.021	27.285	15.242	15.599	19.19	23.687	16.23	22.964	18.488	17.342	15.865	19.748	25.894	23.075	24.417	28.712	17.634	19.124	24.668	19.984	20.879	16.678	15.714	15.251	24.547	26.835	16.469	19.216	24.76	19.22	16.995	20.451
296.96	17.391	29.399	13.237	19.46	15.295	20.346	13.87	18.755	14.395	16.121	15.827	19.863	21.086	15.989	18.443	17.326	20.636	30.03	27.285	15.208	15.596	19.199	23.664	16.216	22.989	18.482	17.329	15.868	19.742	25.905	23.074	24.411	28.75	17.619	19.123	24.648	19.976	20.886	16.709	15.683	15.258	24.585	26.858	16.485	19.207	24.768	19.216	16.994	20.456
297.17	17.4	29.4	13.224	19.449	15.304	20.357	13.843	18.752	14.407	16.119	15.809	19.858	21.065	15.959	18.435	17.312	20.631	30.04	27.28	15.189	15.576	19.207	23.657	16.209	22.993	18.473	17.314	15.867	19.741	25.928	23.07	24.424	28.763	17.611	19.086	24.635	19.965	20.878	16.76	15.698	15.303	24.595	26.923	16.528	19.255	24.791	19.257	17.014	20.503
297.39	17.44	29.465	13.219	19.476	15.298	20.379	13.845	18.771	14.421	16.119	15.853	19.883	21.083	15.963	18.474	17.344	20.62	30.057	27.298	15.198	15.565	19.223	23.66	16.21	22.981	18.486	17.357	15.877	19.754	25.935	23.093	24.414	28.788	17.596	19.078	24.655	19.959	20.905	16.746	15.652	15.288	24.584	26.908	16.533	19.279	24.868	19.252	17.016	20.519
297.6	17.462	29.481	13.24	19.481	15.318	20.399	13.823	18.786	14.443	16.114	15.871	19.922	21.093	15.972	18.466	17.347	20.603	30.06	27.319	15.17	15.555	19.209	23.688	16.228	22.99	18.48	17.364	15.85	19.765	25.933	23.089	24.417	28.812	17.579	19.078	24.648	19.975	20.914	16.729	15.662	15.293	24.572	26.887	16.508	19.286	24.889	19.304	17.006	20.567
297.82	17.474	29.492	13.226	19.488	15.321	20.42	13.846	18.825	14.459	16.128	15.879	19.96	21.113	15.961	18.493	17.352	20.59	30.062	27.336	15.192	15.541	19.214	23.672	16.233	22.991	18.485	17.386	15.854	19.751	25.949	23.111	24.456	28.832	17.597	19.069	24.652	19.978	20.945	16.705	15.629	15.295	24.59	26.91	16.488	19.287	24.892	19.268	17.036	20.561
298.03	17.489	29.529	13.228	19.488	15.346	20.448	13.831	18.842	14.467	16.154	15.875	19.965	21.121	15.973	18.507	17.34	20.582	30.068	27.352	15.198	15.535	19.204	23.674	16.214	23.009	18.484	17.395	15.865	19.738	25.971	23.097	24.468	28.858	17.577	19.06	24.655	19.974	20.973	16.732	15.613	15.324	24.571	26.917	16.492	19.267	24.892	19.278	17.014	20.581
298.25	17.481	29.544	13.218	19.462	15.337	20.442	13.808	18.838	14.447	16.158	15.866	19.958	21.099	15.955	18.507	17.328	20.557	30.043	27.375	15.174	15.516	19.18	23.663	16.177	22.98	18.455	17.37	15.819	19.713	25.962	23.116	24.454	28.887	17.578	19.053	24.627	19.935	20.966	16.742	15.612	15.335	24.592	26.945	16.491	19.243	24.908	19.321	17.023	20.605
298.46	17.453	29.547	13.187	19.445	15.304	20.435	13.808	18.838	14.434	16.149	15.863	19.964	21.083	15.954	18.487	17.311	20.556	30.031	27.389	15.147	15.496	19.152	23.659	16.17	22.955	18.41	17.331	15.776	19.697	25.96	23.099	24.428	28.921	17.553	19.018	24.574	19.908	20.97	16.75	15.637	15.386	24.625	26.967	16.499	19.311	24.963	19.336	17.048	20.673
298.68	17.443	29.519	13.166	19.449	15.292	20.427	13.799	18.845	14.404	16.141	15.863	19.963	21.087	15.927	18.482	17.291	20.524	30.032	27.387	15.112	15.47	19.103	23.656	16.159	22.952	18.403	17.301	15.736	19.685	25.946	23.09	24.412	28.949	17.534	19.025	24.559	19.876	20.995	16.728	15.623	15.368	24.615	26.97	16.477	19.289	25.008	19.335	17.016	20.634
298.89	17.45	29.538	13.166	19.472	15.293	20.455	13.771	18.856	14.428	16.183	15.886	19.966	21.09	15.91	18.493	17.309	20.524	30.048	27.392	15.106	15.478	19.122	23.665	16.149	22.934	18.419	17.296	15.726	19.701	25.973	23.104	24.414	28.992	17.543	19.042	24.547	19.887	21.009	16.71	15.618	15.35	24.604	26.958	16.447	19.278	25.021	19.318	17.045	20.633
299.11	17.471	29.536	13.176	19.479	15.313	20.461	13.753	18.851	14.416	16.186	15.878	19.941	21.08	15.903	18.482	17.283	20.514	30.062	27.393	15.08	15.453	19.135	23.662	16.141	22.945	18.426	17.269	15.739	19.688	25.995	23.089	24.417	29.014	17.541	19.047	24.523	19.888	21.042	16.701	15.628	15.328	24.641	26.976	16.485	19.282	25.043	19.348	17.018	20.626
299.32	17.489	29.557	13.159	19.463	15.293	20.5	13.729	18.869	14.408	16.188	15.869	19.923	21.078	15.882	18.475	17.298	20.504	30.057	27.432	15.07	15.414	19.13	23.663	16.127	22.967	18.426	17.244	15.727	19.687	26.003	23.099	24.426	29.024	17.55	19.039	24.517	19.879	21.082	16.695	15.616	15.31	24.639	26.966	16.464	19.277	24.996	19.368	16.988	20.633
299.53	17.476	29.561	13.139	19.476	15.295	20.492	13.724	18.905	14.41	16.192	15.874	19.92	21.042	15.876	18.464	17.283	20.519	30.033	27.457	15.056	15.408	19.102	23.668	16.128	22.954	18.435	17.23	15.71	19.659	26.013	23.082	24.406	29.045	17.562	19.03	24.478	19.862	21.075	16.719	15.639	15.335	24.702	27.012	16.497	19.358	25.103	19.415	17.051	20.679
299.75	17.495	29.591	13.126	19.482	15.297	20.505	13.754	18.908	14.391	16.202	15.895	19.897	21.053	15.891	18.455	17.262	20.523	30.04	27.468	15.059	15.405	19.094	23.682	16.112	22.954	18.415	17.222	15.687	19.681	26.037	23.059	24.424	29.063	17.56	19.051	24.476	19.852	21.093	16.705	15.606	15.312	24.68	27.034	16.476	19.338	25.1	19.44	17.076	20.66
299.96	17.481	29.607	13.127	19.493	15.308	20.54	13.739	18.925	14.39	16.214	15.877	19.899	21.08	15.868	18.452	17.256	20.519	30.032	27.468	15.069	15.367	19.079	23.666	16.076	22.955	18.42	17.209	15.682	19.672	26.021	23.085	24.42	29.076	17.549	19.044	24.484	19.85	21.078	16.71	15.638	15.302	24.67	27.045	16.489	19.345	25.121	19.425	17.046	20.71
300.18	17.486	29.615	13.097	19.499	15.292	20.515	13.691	18.911	14.37	16.179	15.858	19.878	21.046	15.819	18.456	17.229	20.505	30.011	27.449	15.023	15.326	19.051	23.647	16.004	22.912	18.374	17.18	15.644	19.644	26.002	23.052	24.406	29.084	17.506	19.037	24.455	19.812	21.061	16.723	15.631	15.332	24.662	27.075	16.492	19.322	25.135	19.45	17.052	20.752
300.39	17.513	29.662	13.102	19.528	15.308	20.562	13.708	18.96	14.397	16.222	15.906	19.92	21.063	15.85	18.483	17.233	20.521	30.045	27.49	15.053	15.34	19.069	23.665	16.022	22.953	18.409	17.217	15.665	19.661	26.043	23.066	24.427	29.135	17.513	19.055	24.484	19.826	21.103	16.714	15.657	15.339	24.685	27.112	16.52	19.335	25.156	19.482	17.086	20.793
300.61	17.489	29.671	13.097	19.548	15.335	20.567	13.694	18.978	14.389	16.229	15.903	19.924	21.062	15.828	18.453	17.244	20.507	30.055	27.514	15.012	15.322	19.061	23.644	15.989	22.939	18.413	17.209	15.649	19.659	26.027	23.072	24.423	29.142	17.505	19.039	24.503	19.791	21.083	16.694	15.638	15.357	24.728	27.103	16.509	19.351	25.139	19.501	17.063	20.823
300.82	17.485	29.681	13.089	19.549	15.338	20.552	13.668	18.968	14.381	16.22	15.922	19.927	21.068	15.838	18.452	17.224	20.472	30.044	27.527	14.994	15.322	19.042	23.639	15.982	22.929	18.402	17.187	15.629	19.637	26.018	23.074	24.419	29.178	17.483	19.035	24.502	19.775	21.062	16.693	15.635	15.358	24.76	27.107	16.531	19.299	25.174	19.537	17.04	20.819
301.04	17.496	29.714	13.114	19.58	15.354	20.591	13.675	18.965	14.382	16.248	15.93	19.937	21.073	15.85	18.484	17.238	20.463	30.07	27.536	15.025	15.342	19.055	23.658	16.006	22.974	18.405	17.187	15.648	19.666	26.033	23.089	24.415	29.23	17.469	19.033	24.511	19.765	21.06	16.689	15.615	15.363	24.776	27.071	16.535	19.332	25.184	19.55	17.014	20.841
301.25	17.516	29.731	13.106	19.617	15.35	20.584	13.672	18.981	14.381	16.244	15.933	19.944	21.07	15.853	18.494	17.244	20.453	30.068	27.556	15.014	15.338	19.026	23.672	15.97	22.968	18.393	17.207	15.646	19.668	26.025	23.077	24.42	29.254	17.467	19.011	24.534	19.775	21.058	16.72	15.659	15.382	24.808	27.078	16.577	19.365	25.193	19.559	16.989	20.849
301.47	17.53	29.76	13.099	19.662	15.359	20.617	13.722	19.008	14.404	16.265	15.98	19.994	21.091	15.872	18.527	17.258	20.464	30.087	27.573	15.042	15.358	19.052	23.68	15.981	22.967	18.41	17.22	15.654	19.672	26.059	23.092	24.428	29.282	17.483	19.001	24.544	19.789	21.056	16.715	15.652	15.417	24.862	27.107	16.642	19.399	25.235	19.587	16.979	20.869
301.68	17.55	29.763	13.102	19.697	15.378	20.659	13.733	19.043	14.4	16.273	16.004	19.987	21.087	15.851	18.565	17.294	20.462	30.082	27.598	15.043	15.351	19.061	23.687	15.969	22.99	18.42	17.214	15.669	19.695	26.062	23.072	24.424	29.317	17.49	19.007	24.547	19.785	21.078	16.716	15.641	15.412	24.856	27.083	16.634	19.339	25.233	19.579	16.982	20.838
301.9	17.563	29.758	13.076	19.69	15.38	20.647	13.701	19.038	14.397	16.263	16.002	19.988	21.07	15.831	18.542	17.239	20.45	30.043	27.598	15.034	15.328	19.028	23.678	15.949	22.987	18.4	17.179	15.65	19.651	26.069	23.037	24.402	29.326	17.48	18.974	24.544	19.751	21.075	16.712	15.67	15.439	24.866	27.092	16.686	19.413	25.281	19.616	17.009	20.857
302.11	17.58	29.782	13.055	19.701	15.384	20.65	13.684	19.06	14.409	16.262	16.008	19.984	21.074	15.826	18.559	17.231	20.454	30.034	27.59	15.038	15.312	19.044	23.696	15.954	22.993	18.39	17.175	15.668	19.634	26.067	23.033	24.392	29.348	17.442	18.998	24.572	19.773	21.076	16.701	15.63	15.41	24.907	27.077	16.699	19.39	25.288	19.655	16.99	20.843
302.33	17.612	29.824	13.08	19.742	15.405	20.673	13.714	19.099	14.416	16.302	16.037	20.006	21.094	15.841	18.591	17.232	20.473	30.079	27.593	15.034	15.314	19.061	23.737	15.978	23.017	18.415	17.204	15.697	19.662	26.086	23.038	24.385	29.385	17.459	18.995	24.585	19.782	21.078	16.719	15.658	15.455	24.956	27.138	16.675	19.438	25.341	19.709	17.008	20.884
302.54	17.619	29.835	13.118	19.751	15.418	20.693	13.713	19.132	14.419	16.323	16.055	20.02	21.104	15.853	18.591	17.253	20.475	30.109	27.597	15.038	15.328	19.06	23.77	15.978	23.027	18.426	17.223	15.689	19.684	26.106	23.064	24.424	29.412	17.482	19.011	24.562	19.784	21.092	16.715	15.643	15.465	24.984	27.186	16.66	19.432	25.351	19.727	16.983	20.886
302.75	17.603	29.844	13.116	19.748	15.401	20.711	13.698	19.119	14.407	16.318	16.078	20	21.096	15.872	18.581	17.254	20.431	30.096	27.612	15.018	15.309	19.053	23.759	15.954	23.021	18.397	17.203	15.669	19.639	26.111	23.073	24.402	29.419	17.471	18.984	24.526	19.732	21.07	16.718	15.655	15.466	24.986	27.189	16.651	19.447	25.349	19.754	16.974	20.867
302.97	17.61	29.866	13.101	19.758	15.416	20.746	13.702	19.141	14.425	16.319	16.089	20.013	21.077	15.87	18.59	17.235	20.423	30.109	27.627	14.984	15.287	19.043	23.75	15.948	22.998	18.384	17.191	15.646	19.627	26.108	23.082	24.408	29.436	17.46	18.958	24.489	19.725	21.07	16.755	15.713	15.497	25.043	27.232	16.654	19.483	25.372	19.745	16.975	20.918
303.18	17.607	29.882	13.13	19.759	15.409	20.762	13.715	19.17	14.455	16.323	16.117	20.016	21.08	15.893	18.595	17.26	20.412	30.113	27.647	14.999	15.313	19.049	23.733	15.942	23.001	18.403	17.199	15.635	19.651	26.114	23.074	24.442	29.469	17.454	18.962	24.502	19.722	21.079	16.727	15.713	15.474	25.042	27.21	16.621	19.473	25.368	19.743	16.955	20.922
303.4	17.609	29.901	13.174	19.755	15.43	20.773	13.729	19.196	14.451	16.325	16.13	20.023	21.102	15.881	18.599	17.273	20.413	30.119	27.695	14.994	15.288	19.067	23.738	15.948	23.011	18.416	17.178	15.628	19.645	26.14	23.068	24.461	29.514	17.481	18.982	24.491	19.695	21.108	16.745	15.738	15.51	25.036	27.263	16.652	19.469	25.401	19.783	16.951	20.926
303.61	17.608	29.895	13.168	19.73	15.428	20.794	13.711	19.203	14.457	16.304	16.116	20.015	21.093	15.869	18.591	17.25	20.417	30.148	27.689	14.974	15.283	19.068	23.717	15.939	22.999	18.411	17.15	15.606	19.644	26.154	23.042	24.458	29.534	17.467	18.979	24.484	19.678	21.119	16.768	15.756	15.527	25.091	27.299	16.673	19.475	25.417	19.8	16.977	20.948
303.83	17.625	29.888	13.163	19.741	15.452	20.805	13.721	19.192	14.458	16.316	16.116	19.995	21.077	15.856	18.585	17.219	20.39	30.141	27.718	14.983	15.273	19.066	23.707	15.913	23.006	18.396	17.153	15.581	19.621	26.161	23.041	24.449	29.558	17.448	18.977	24.473	19.683	21.111	16.76	15.746	15.505	25.119	27.293	16.652	19.469	25.428	19.8	17.009	20.953
304.04	17.669	29.938	13.198	19.8	15.485	20.84	13.745	19.227	14.47	16.325	16.14	20.034	21.094	15.878	18.632	17.225	20.417	30.166	27.753	15.012	15.297	19.077	23.735	15.937	23.03	18.418	17.177	15.628	19.648	26.203	23.029	24.505	29.601	17.456	19.037	24.491	19.691	21.148	16.788	15.72	15.483	25.182	27.3	16.663	19.463	25.448	19.801	17.015	20.955
304.26	17.705	29.963	13.207	19.817	15.494	20.848	13.755	19.237	14.497	16.347	16.18	20.048	21.104	15.877	18.647	17.234	20.4	30.213	27.773	15.013	15.294	19.093	23.735	15.932	23.045	18.424	17.174	15.637	19.668	26.228	23.023	24.508	29.65	17.452	19.031	24.485	19.681	21.147	16.794	15.732	15.503	25.225	27.313	16.655	19.48	25.476	19.833	17.032	20.989
304.47	17.726	29.962	13.223	19.822	15.5	20.869	13.717	19.249	14.502	16.376	16.199	20.049	21.132	15.871	18.646	17.227	20.423	30.209	27.793	15.015	15.312	19.098	23.743	15.953	23.043	18.424	17.176	15.62	19.669	26.232	23.012	24.507	29.675	17.448	19.059	24.503	19.683	21.163	16.811	15.712	15.519	25.233	27.31	16.698	19.511	25.499	19.889	17.044	21.031
304.69	17.73	29.994	13.218	19.831	15.48	20.895	13.709	19.263	14.492	16.378	16.207	20.051	21.138	15.848	18.659	17.199	20.409	30.204	27.811	15.001	15.289	19.097	23.744	15.933	23.049	18.39	17.159	15.608	19.65	26.231	23.012	24.5	29.689	17.442	19.046	24.514	19.669	21.143	16.824	15.709	15.489	25.244	27.295	16.705	19.551	25.494	19.888	17.08	21.037
304.9	17.728	30.031	13.231	19.862	15.505	20.914	13.715	19.283	14.498	16.39	16.227	20.064	21.135	15.872	18.676	17.205	20.422	30.226	27.833	14.996	15.287	19.118	23.761	15.921	23.072	18.383	17.17	15.608	19.684	26.24	23.02	24.507	29.724	17.447	19.037	24.533	19.677	21.154	16.824	15.711	15.503	25.19	27.268	16.727	19.54	25.489	19.887	17.056	21.017
305.11	17.752	30.057	13.238	19.875	15.51	20.929	13.741	19.294	14.493	16.376	16.225	20.057	21.136	15.881	18.685	17.191	20.421	30.24	27.843	14.982	15.295	19.111	23.765	15.905	23.075	18.391	17.173	15.616	19.681	26.246	23.028	24.495	29.75	17.426	19.013	24.53	19.671	21.162	16.832	15.69	15.516	25.196	27.275	16.665	19.545	25.502	19.851	17.067	21.006
305.33	17.733	30.09	13.23	19.882	15.508	20.935	13.721	19.288	14.486	16.363	16.215	20.05	21.118	15.883	18.665	17.167	20.423	30.241	27.857	14.963	15.269	19.089	23.761	15.874	23.05	18.392	17.148	15.595	19.672	26.243	22.999	24.465	29.756	17.417	18.997	24.527	19.634	21.149	16.821	15.67	15.519	25.177	27.272	16.648	19.513	25.493	19.824	17.042	21
305.54	17.75	30.123	13.222	19.904	15.534	20.961	13.752	19.305	14.502	16.379	16.247	20.041	21.118	15.907	18.674	17.165	20.42	30.261	27.873	14.97	15.263	19.081	23.789	15.878	23.071	18.411	17.147	15.59	19.712	26.246	23.023	24.479	29.807	17.403	19.012	24.508	19.636	21.157	16.795	15.663	15.51	25.149	27.256	16.666	19.502	25.492	19.812	16.995	20.998
305.76	17.784	30.153	13.225	19.931	15.536	20.975	13.756	19.321	14.523	16.398	16.257	20.05	21.108	15.921	18.677	17.162	20.414	30.263	27.884	14.965	15.264	19.079	23.803	15.87	23.075	18.455	17.158	15.576	19.723	26.273	23.045	24.49	29.832	17.409	19.027	24.505	19.638	21.165	16.788	15.646	15.523	25.173	27.265	16.671	19.514	25.49	19.825	17.025	21.026
305.97	17.761	30.17	13.209	19.956	15.552	20.968	13.75	19.355	14.541	16.392	16.251	20.055	21.103	15.918	18.667	17.153	20.401	30.288	27.889	14.968	15.246	19.059	23.791	15.86	23.073	18.442	17.153	15.559	19.707	26.285	23.035	24.483	29.856	17.388	19.019	24.497	19.626	21.166	16.839	15.704	15.538	25.177	27.326	16.692	19.524	25.534	19.869	17.036	21.062
306.19	17.763	30.203	13.233	19.984	15.576	20.987	13.753	19.398	14.54	16.416	16.273	20.086	21.101	15.937	18.682	17.147	20.401	30.303	27.913	15.007	15.287	19.063	23.828	15.871	23.066	18.465	17.159	15.568	19.728	26.319	23.061	24.493	29.914	17.38	19.025	24.501	19.64	21.17	16.769	15.666	15.525	25.154	27.322	16.627	19.495	25.512	19.818	16.983	21.027
306.4	17.731	30.221	13.215	19.977	15.569	20.978	13.711	19.386	14.534	16.392	16.245	20.088	21.091	15.928	18.661	17.119	20.366	30.275	27.919	14.953	15.251	19.073	23.823	15.852	23.021	18.436	17.123	15.544	19.699	26.288	23.037	24.456	29.907	17.357	18.995	24.464	19.61	21.14	16.753	15.657	15.541	25.196	27.315	16.633	19.506	25.541	19.812	16.97	21.052
306.62	17.731	30.233	13.215	20	15.591	20.989	13.72	19.392	14.53	16.39	16.255	20.113	21.089	15.936	18.683	17.112	20.372	30.263	27.943	14.94	15.241	19.061	23.814	15.854	23.026	18.441	17.134	15.561	19.711	26.319	23.017	24.451	29.931	17.355	18.989	24.464	19.599	21.114	16.754	15.65	15.551	25.2	27.31	16.632	19.515	25.547	19.858	16.993	21.064
306.83	17.742	30.247	13.203	20.012	15.586	21.002	13.688	19.399	14.52	16.39	16.248	20.105	21.088	15.926	18.679	17.079	20.343	30.261	27.96	14.94	15.225	19.037	23.818	15.817	23.036	18.429	17.113	15.547	19.692	26.315	23.012	24.425	29.956	17.331	18.982	24.453	19.59	21.083	16.731	15.667	15.573	25.215	27.34	16.633	19.494	25.568	19.877	16.996	21.098
307.04	17.762	30.251	13.187	20.01	15.593	21.006	13.694	19.404	14.5	16.38	16.235	20.108	21.096	15.922	18.68	17.075	20.339	30.274	27.983	14.913	15.216	19.047	23.794	15.824	23.027	18.415	17.099	15.53	19.683	26.301	23.005	24.421	29.964	17.329	18.973	24.435	19.563	21.094	16.728	15.714	15.575	25.248	27.37	16.665	19.512	25.593	19.92	17.014	21.078
307.26	17.767	30.268	13.183	20.023	15.603	21.023	13.684	19.424	14.487	16.388	16.252	20.098	21.086	15.91	18.693	17.075	20.335	30.234	27.996	14.922	15.186	19.051	23.782	15.837	23.041	18.402	17.1	15.527	19.676	26.301	23.013	24.435	29.987	17.318	18.981	24.445	19.552	21.099	16.722	15.698	15.546	25.225	27.354	16.66	19.496	25.616	19.962	16.998	21.101
307.47	17.767	30.304	13.17	20.043	15.622	21.019	13.683	19.426	14.491	16.406	16.286	20.098	21.093	15.925	18.698	17.104	20.314	30.213	28.004	14.93	15.167	19.068	23.794	15.828	23.055	18.417	17.097	15.513	19.672	26.293	23.021	24.44	30.011	17.316	19.007	24.446	19.552	21.112	16.736	15.721	15.548	25.218	27.401	16.634	19.494	25.653	19.981	17.018	21.145
307.69	17.761	30.286	13.181	20.046	15.618	21.024	13.681	19.44	14.479	16.413	16.285	20.106	21.085	15.902	18.673	17.073	20.307	30.2	28.025	14.902	15.154	19.051	23.779	15.82	23.073	18.369	17.062	15.501	19.64	26.294	22.982	24.422	30.016	17.291	18.979	24.433	19.55	21.104	16.756	15.773	15.563	25.244	27.4	16.639	19.51	25.661	20.009	17.041	21.19
307.9	17.776	30.306	13.186	20.048	15.631	21.055	13.671	19.448	14.476	16.414	16.276	20.111	21.081	15.901	18.676	17.092	20.315	30.193	28.048	14.884	15.149	19.029	23.768	15.827	23.059	18.38	17.068	15.492	19.638	26.3	22.982	24.423	30.012	17.27	18.97	24.421	19.513	21.114	16.74	15.765	15.543	25.222	27.38	16.654	19.517	25.684	19.994	17.048	21.206
308.12	17.778	30.304	13.172	20.042	15.648	21.064	13.66	19.472	14.475	16.433	16.288	20.097	21.073	15.879	18.683	17.072	20.317	30.176	28.06	14.879	15.142	19.01	23.737	15.811	23.035	18.372	17.045	15.449	19.626	26.278	22.964	24.397	30.021	17.286	18.957	24.387	19.489	21.108	16.746	15.763	15.541	25.235	27.401	16.656	19.52	25.684	20.014	17.079	21.234
308.33	17.808	30.317	13.15	20.046	15.662	21.095	13.648	19.493	14.479	16.421	16.322	20.104	21.081	15.887	18.682	17.06	20.301	30.166	28.069	14.883	15.133	19.043	23.739	15.821	23.027	18.381	17.034	15.464	19.629	26.278	22.972	24.406	30.03	17.295	18.95	24.401	19.477	21.101	16.744	15.779	15.52	25.228	27.42	16.663	19.527	25.671	20.016	17.078	21.221
308.54	17.837	30.329	13.16	20.044	15.681	21.124	13.635	19.509	14.487	16.424	16.332	20.111	21.082	15.89	18.684	17.059	20.266	30.169	28.076	14.881	15.107	19.033	23.722	15.805	23.034	18.38	17.039	15.446	19.649	26.269	22.976	24.421	30.062	17.292	18.941	24.386	19.471	21.108	16.769	15.779	15.528	25.276	27.414	16.64	19.519	25.711	20.018	17.06	21.27
308.76	17.832	30.328	13.134	20.058	15.693	21.129	13.606	19.492	14.461	16.386	16.326	20.073	21.047	15.877	18.679	17.012	20.226	30.152	28.07	14.849	15.083	19.001	23.711	15.775	23.007	18.362	17.019	15.418	19.611	26.25	22.941	24.397	30.082	17.283	18.932	24.359	19.461	21.094	16.828	15.803	15.526	25.307	27.433	16.686	19.515	25.728	20.07	17.086	21.353
308.97	17.823	30.329	13.117	20.07	15.694	21.121	13.594	19.502	14.452	16.379	16.301	20.076	21.041	15.853	18.668	16.987	20.225	30.126	28.071	14.852	15.058	18.985	23.705	15.769	23.017	18.34	17.006	15.389	19.588	26.245	22.919	24.385	30.083	17.278	18.923	24.343	19.455	21.082	16.836	15.801	15.52	25.286	27.471	16.691	19.484	25.733	20.096	17.099	21.389
309.19	17.796	30.32	13.086	20.046	15.672	21.118	13.577	19.506	14.41	16.362	16.264	20.063	21.027	15.836	18.68	16.955	20.152	30.107	28.048	14.8	15.025	18.968	23.671	15.737	23	18.286	16.991	15.361	19.572	26.248	22.909	24.355	30.093	17.237	18.886	24.299	19.42	21.047	16.847	15.774	15.505	25.274	27.454	16.693	19.502	25.72	20.079	17.116	21.398
309.4	17.804	30.326	13.084	20.044	15.702	21.124	13.573	19.519	14.397	16.372	16.256	20.074	21.012	15.836	18.675	16.955	20.152	30.119	28.064	14.791	15.03	18.969	23.678	15.718	22.996	18.297	16.991	15.345	19.578	26.252	22.897	24.337	30.107	17.245	18.889	24.304	19.419	21.055	16.837	15.757	15.49	25.281	27.426	16.675	19.48	25.704	20.077	17.109	21.395
309.62	17.801	30.331	13.056	20.041	15.707	21.119	13.559	19.52	14.382	16.371	16.231	20.054	20.995	15.819	18.672	16.939	20.123	30.077	28.066	14.747	15.001	18.95	23.661	15.678	22.976	18.26	16.962	15.306	19.576	26.26	22.873	24.312	30.089	17.234	18.864	24.291	19.421	21.043	16.805	15.715	15.473	25.28	27.382	16.647	19.478	25.699	20.081	17.068	21.385
309.83	17.801	30.357	13.073	20.055	15.711	21.155	13.553	19.53	14.378	16.38	16.242	20.039	20.964	15.823	18.711	16.927	20.117	30.103	28.07	14.744	14.995	18.951	23.672	15.698	22.994	18.26	16.97	15.319	19.585	26.259	22.873	24.292	30.129	17.205	18.865	24.282	19.435	21.029	16.807	15.679	15.446	25.264	27.366	16.649	19.49	25.658	20.098	17.042	21.383
310.04	17.81	30.373	13.063	20.063	15.734	21.201	13.567	19.549	14.372	16.375	16.237	20.05	20.935	15.845	18.692	16.935	20.1	30.133	28.059	14.719	14.994	18.923	23.657	15.666	22.99	18.254	16.961	15.318	19.568	26.288	22.853	24.274	30.158	17.187	18.833	24.292	19.426	21.007	16.839	15.693	15.421	25.249	27.372	16.657	19.504	25.693	20.122	17.033	21.389
310.26	17.793	30.376	13.035	20.049	15.74	21.198	13.535	19.549	14.369	16.379	16.229	20.04	20.925	15.814	18.691	16.926	20.102	30.117	28.047	14.698	14.991	18.913	23.647	15.652	22.957	18.225	16.951	15.295	19.563	26.278	22.833	24.263	30.15	17.177	18.829	24.276	19.405	21.01	16.845	15.719	15.454	25.271	27.369	16.666	19.506	25.75	20.174	17.061	21.395
310.47	17.77	30.378	13.05	20.071	15.749	21.231	13.533	19.581	14.349	16.388	16.257	20.028	20.943	15.819	18.681	16.906	20.108	30.107	28.069	14.681	14.989	18.905	23.638	15.621	22.961	18.22	16.952	15.302	19.547	26.273	22.817	24.262	30.195	17.197	18.829	24.245	19.41	21.022	16.84	15.721	15.431	25.271	27.378	16.655	19.478	25.747	20.171	17.042	21.42
310.69	17.793	30.411	13.062	20.078	15.774	21.285	13.553	19.609	14.358	16.417	16.263	20.031	20.938	15.834	18.697	16.913	20.108	30.098	28.085	14.681	15.005	18.899	23.649	15.603	22.961	18.221	16.966	15.29	19.549	26.27	22.816	24.264	30.238	17.187	18.839	24.256	19.424	21.021	16.82	15.706	15.436	25.256	27.378	16.654	19.457	25.78	20.194	17.036	21.418
310.9	17.806	30.432	13.075	20.101	15.79	21.274	13.596	19.643	14.372	16.438	16.284	20.052	20.948	15.863	18.717	16.896	20.095	30.124	28.108	14.706	15.012	18.909	23.649	15.611	22.975	18.229	16.989	15.302	19.538	26.279	22.838	24.27	30.271	17.186	18.839	24.28	19.443	21.048	16.807	15.746	15.467	25.263	27.406	16.659	19.501	25.807	20.253	17.023	21.45
311.11	17.807	30.441	13.068	20.128	15.799	21.309	13.599	19.679	14.378	16.451	16.279	20.053	20.944	15.847	18.735	16.891	20.076	30.119	28.109	14.697	15.041	18.914	23.65	15.623	22.984	18.221	16.985	15.302	19.539	26.262	22.864	24.287	30.278	17.196	18.836	24.285	19.444	21.052	16.791	15.729	15.488	25.287	27.419	16.645	19.526	25.847	20.249	17.056	21.471
311.33	17.844	30.467	13.064	20.132	15.826	21.302	13.603	19.696	14.378	16.458	16.298	20.058	20.943	15.845	18.758	16.883	20.065	30.091	28.142	14.694	15.038	18.925	23.64	15.637	22.997	18.223	16.98	15.296	19.534	26.239	22.857	24.284	30.324	17.198	18.833	24.28	19.433	21.045	16.822	15.757	15.511	25.341	27.434	16.647	19.539	25.878	20.307	17.066	21.489
311.54	17.833	30.467	13.038	20.108	15.827	21.289	13.612	19.678	14.341	16.441	16.284	20.055	20.905	15.819	18.759	16.863	20.051	30.081	28.127	14.663	15.022	18.918	23.628	15.61	22.981	18.196	16.98	15.28	19.509	26.211	22.846	24.249	30.327	17.192	18.817	24.253	19.428	21.049	16.811	15.748	15.48	25.347	27.454	16.607	19.505	25.879	20.315	17.041	21.486
311.76	17.81	30.491	13.03	20.121	15.825	21.315	13.602	19.692	14.333	16.449	16.302	20.039	20.902	15.801	18.743	16.843	20.046	30.057	28.149	14.648	15.015	18.923	23.607	15.592	22.98	18.177	16.957	15.27	19.507	26.201	22.835	24.243	30.346	17.171	18.823	24.231	19.429	21.053	16.829	15.776	15.468	25.332	27.429	16.639	19.511	25.851	20.355	17.036	21.473
311.97	17.843	30.512	13.021	20.109	15.819	21.336	13.604	19.688	14.337	16.472	16.317	20.041	20.887	15.794	18.745	16.829	20.045	30.083	28.162	14.645	15.01	18.93	23.622	15.593	22.966	18.178	16.959	15.272	19.487	26.208	22.81	24.243	30.361	17.177	18.812	24.241	19.444	21.042	16.823	15.781	15.443	25.311	27.435	16.612	19.535	25.824	20.386	17.031	21.499
312.18	17.834	30.518	13.023	20.105	15.796	21.331	13.591	19.709	14.355	16.471	16.34	20.031	20.86	15.78	18.736	16.826	20.055	30.071	28.14	14.645	15.005	18.913	23.626	15.578	22.972	18.175	16.98	15.29	19.493	26.205	22.804	24.223	30.354	17.151	18.819	24.242	19.451	21.039	16.84	15.803	15.443	25.335	27.465	16.647	19.559	25.841	20.414	17.022	21.513
312.4	17.834	30.519	13.029	20.106	15.787	21.345	13.578	19.715	14.331	16.482	16.326	20.038	20.851	15.764	18.725	16.816	20.058	30.059	28.129	14.622	14.982	18.888	23.611	15.556	22.954	18.17	16.952	15.288	19.473	26.2	22.782	24.236	30.366	17.138	18.809	24.231	19.439	21.03	16.824	15.851	15.464	25.355	27.461	16.693	19.595	25.876	20.446	17.034	21.516
312.61	17.831	30.557	13.02	20.133	15.815	21.363	13.586	19.722	14.34	16.507	16.341	20.048	20.86	15.762	18.726	16.817	20.059	30.046	28.154	14.62	14.992	18.883	23.624	15.554	22.957	18.181	16.971	15.305	19.461	26.195	22.78	24.209	30.392	17.153	18.797	24.239	19.423	21.038	16.805	15.863	15.474	25.385	27.499	16.688	19.584	25.873	20.473	17.03	21.522
312.83	17.846	30.555	13.015	20.162	15.799	21.358	13.612	19.737	14.34	16.52	16.357	20.028	20.839	15.775	18.737	16.813	20.053	30.04	28.154	14.615	14.975	18.871	23.636	15.548	22.97	18.176	16.968	15.331	19.467	26.196	22.775	24.218	30.443	17.151	18.808	24.239	19.414	21.052	16.812	15.838	15.476	25.372	27.526	16.671	19.542	25.889	20.478	17.063	21.489
313.04	17.844	30.558	13.006	20.167	15.785	21.352	13.594	19.722	14.337	16.482	16.359	20.023	20.819	15.766	18.734	16.785	20.028	30.015	28.126	14.592	14.963	18.83	23.615	15.545	22.936	18.175	16.957	15.321	19.431	26.207	22.742	24.224	30.462	17.151	18.797	24.225	19.393	21.055	16.826	15.843	15.462	25.344	27.514	16.65	19.484	25.917	20.462	17.015	21.462
313.25	17.836	30.564	12.985	20.152	15.793	21.351	13.578	19.731	14.332	16.498	16.365	20.024	20.808	15.763	18.742	16.767	20.023	30.015	28.134	14.583	14.954	18.807	23.601	15.535	22.931	18.166	16.959	15.31	19.412	26.208	22.726	24.221	30.489	17.148	18.801	24.228	19.38	21.037	16.847	15.852	15.475	25.379	27.535	16.64	19.466	25.912	20.491	17.02	21.477
313.47	17.83	30.563	12.971	20.175	15.808	21.381	13.566	19.737	14.329	16.499	16.381	20.039	20.778	15.767	18.736	16.741	19.993	30.003	28.152	14.545	14.949	18.805	23.603	15.535	22.941	18.177	16.946	15.307	19.384	26.192	22.731	24.223	30.524	17.135	18.816	24.2	19.354	21.042	16.787	15.84	15.463	25.356	27.515	16.608	19.476	25.916	20.456	16.993	21.492
313.68	17.822	30.573	12.974	20.187	15.816	21.41	13.552	19.74	14.346	16.503	16.387	20.037	20.785	15.761	18.751	16.73	20.009	30.024	28.157	14.556	14.945	18.807	23.605	15.539	22.95	18.18	16.939	15.29	19.384	26.191	22.719	24.214	30.522	17.153	18.801	24.193	19.353	21.027	16.794	15.818	15.456	25.33	27.471	16.592	19.433	25.935	20.46	16.99	21.502
313.9	17.821	30.565	12.94	20.193	15.824	21.426	13.524	19.741	14.335	16.5	16.391	20.034	20.763	15.75	18.746	16.706	19.99	30.023	28.142	14.529	14.923	18.8	23.591	15.519	22.966	18.154	16.92	15.273	19.375	26.201	22.719	24.183	30.542	17.126	18.79	24.167	19.333	21.005	16.79	15.827	15.494	25.326	27.481	16.594	19.395	25.929	20.47	16.984	21.512
314.11	17.79	30.557	12.939	20.182	15.794	21.418	13.507	19.76	14.307	16.501	16.397	20.036	20.725	15.715	18.732	16.684	19.959	29.993	28.117	14.493	14.915	18.76	23.562	15.511	22.963	18.132	16.913	15.236	19.353	26.177	22.678	24.146	30.54	17.115	18.771	24.135	19.311	20.995	16.79	15.821	15.484	25.344	27.455	16.591	19.377	25.98	20.459	16.983	21.502
314.32	17.799	30.579	12.943	20.197	15.802	21.457	13.527	19.771	14.316	16.513	16.428	20.056	20.712	15.716	18.754	16.701	19.951	29.965	28.116	14.482	14.919	18.754	23.572	15.522	22.982	18.16	16.928	15.236	19.351	26.199	22.664	24.141	30.551	17.123	18.76	24.143	19.304	20.996	16.826	15.799	15.495	25.343	27.503	16.58	19.37	26.005	20.462	16.985	21.524
314.54	17.796	30.569	12.93	20.203	15.79	21.449	13.522	19.778	14.313	16.537	16.438	20.05	20.7	15.706	18.749	16.682	19.94	29.941	28.114	14.459	14.894	18.747	23.527	15.51	22.947	18.121	16.913	15.218	19.327	26.204	22.65	24.146	30.558	17.121	18.743	24.131	19.28	20.984	16.803	15.775	15.509	25.348	27.475	16.55	19.354	26.003	20.484	16.986	21.51
314.75	17.818	30.594	12.943	20.228	15.806	21.466	13.543	19.811	14.312	16.554	16.424	20.056	20.75	15.71	18.767	16.692	19.924	29.96	28.115	14.446	14.882	18.77	23.543	15.521	22.948	18.125	16.923	15.224	19.33	26.211	22.654	24.159	30.603	17.138	18.747	24.13	19.291	20.986	16.826	15.822	15.511	25.381	27.465	16.581	19.381	26.043	20.465	16.995	21.508
314.97	17.836	30.604	12.933	20.245	15.823	21.492	13.567	19.831	14.319	16.559	16.443	20.046	20.745	15.721	18.78	16.671	19.936	29.973	28.124	14.453	14.872	18.789	23.554	15.534	22.957	18.125	16.94	15.252	19.324	26.206	22.652	24.17	30.614	17.128	18.742	24.116	19.286	21.014	16.772	15.816	15.476	25.35	27.463	16.571	19.356	26.055	20.471	16.982	21.497
315.18	17.866	30.62	12.958	20.272	15.849	21.528	13.584	19.867	14.333	16.573	16.464	20.065	20.773	15.734	18.798	16.687	19.933	29.987	28.153	14.451	14.894	18.785	23.56	15.546	22.955	18.116	16.958	15.292	19.342	26.22	22.651	24.144	30.629	17.149	18.774	24.126	19.309	21.023	16.761	15.79	15.496	25.359	27.483	16.603	19.364	26.071	20.492	16.968	21.508
315.39	17.886	30.651	12.98	20.299	15.866	21.562	13.601	19.893	14.329	16.603	16.482	20.071	20.769	15.732	18.807	16.7	19.947	30.005	28.162	14.44	14.919	18.804	23.579	15.561	22.969	18.133	16.985	15.318	19.369	26.221	22.65	24.15	30.658	17.153	18.809	24.124	19.312	21.023	16.77	15.815	15.508	25.402	27.494	16.638	19.38	26.086	20.494	16.991	21.527
315.61	17.879	30.614	12.979	20.286	15.864	21.577	13.583	19.896	14.311	16.619	16.47	20.065	20.752	15.719	18.83	16.686	19.919	29.994	28.165	14.409	14.917	18.814	23.574	15.545	22.966	18.104	16.986	15.325	19.368	26.212	22.612	24.125	30.664	17.125	18.777	24.096	19.286	21.014	16.737	15.786	15.483	25.375	27.504	16.613	19.348	26.097	20.47	16.967	21.497
315.82	17.845	30.599	12.937	20.29	15.865	21.552	13.57	19.88	14.282	16.601	16.45	20.042	20.723	15.686	18.808	16.641	19.899	29.961	28.151	14.387	14.896	18.785	23.542	15.514	22.942	18.079	16.961	15.303	19.342	26.178	22.586	24.102	30.652	17.107	18.758	24.076	19.242	21	16.721	15.788	15.488	25.371	27.532	16.614	19.358	26.1	20.444	16.927	21.515
316.04	17.839	30.599	12.956	20.309	15.872	21.572	13.577	19.901	14.305	16.61	16.45	20.041	20.725	15.687	18.828	16.657	19.9	29.987	28.148	14.365	14.888	18.798	23.541	15.493	22.942	18.091	16.971	15.301	19.337	26.16	22.585	24.1	30.683	17.112	18.76	24.062	19.218	21.022	16.75	15.833	15.47	25.383	27.488	16.619	19.389	26.105	20.486	16.938	21.525
316.25	17.833	30.575	12.941	20.312	15.861	21.555	13.561	19.912	14.272	16.597	16.446	20.025	20.714	15.659	18.799	16.614	19.895	29.973	28.143	14.325	14.847	18.78	23.554	15.479	22.906	18.067	16.95	15.273	19.309	26.144	22.553	24.103	30.687	17.089	18.747	24.001	19.205	21.008	16.743	15.837	15.461	25.34	27.485	16.621	19.436	26.095	20.461	16.984	21.505
316.46	17.847	30.602	12.941	20.322	15.869	21.589	13.567	19.93	14.239	16.608	16.441	20.01	20.687	15.663	18.779	16.589	19.89	29.97	28.141	14.314	14.826	18.773	23.565	15.493	22.872	18.063	16.938	15.262	19.304	26.146	22.552	24.106	30.699	17.07	18.744	23.953	19.189	20.995	16.72	15.808	15.462	25.338	27.447	16.597	19.375	26.085	20.473	16.986	21.498
316.68	17.852	30.585	12.923	20.322	15.883	21.611	13.539	19.945	14.218	16.591	16.427	20	20.651	15.65	18.77	16.573	19.861	29.958	28.134	14.288	14.797	18.741	23.531	15.451	22.843	18.032	16.908	15.25	19.286	26.133	22.514	24.084	30.69	17.029	18.726	23.943	19.163	20.978	16.713	15.817	15.441	25.307	27.442	16.553	19.362	26.071	20.48	16.957	21.47
316.89	17.843	30.593	12.905	20.307	15.875	21.603	13.532	19.94	14.195	16.573	16.397	19.987	20.644	15.625	18.759	16.559	19.846	29.935	28.129	14.267	14.789	18.729	23.507	15.423	22.82	18.01	16.888	15.202	19.275	26.109	22.485	24.061	30.697	17.02	18.687	23.906	19.165	20.99	16.708	15.802	15.455	25.297	27.456	16.576	19.366	26.047	20.472	16.942	21.478
317.1	17.852	30.6	12.906	20.326	15.886	21.617	13.543	19.957	14.227	16.573	16.413	19.978	20.692	15.622	18.763	16.545	19.851	29.931	28.144	14.284	14.795	18.731	23.531	15.431	22.824	18.026	16.883	15.225	19.273	26.118	22.511	24.062	30.712	17.031	18.697	23.925	19.169	20.97	16.689	15.808	15.476	25.337	27.437	16.579	19.37	26.037	20.507	16.918	21.486
317.32	17.856	30.606	12.906	20.313	15.881	21.623	13.558	19.969	14.227	16.543	16.41	19.953	20.711	15.619	18.762	16.519	19.834	29.908	28.145	14.248	14.775	18.701	23.529	15.433	22.852	18.024	16.893	15.204	19.268	26.113	22.51	24.075	30.727	17.009	18.676	23.91	19.153	20.944	16.721	15.819	15.48	25.346	27.435	16.598	19.378	26.069	20.515	16.92	21.512
317.53	17.842	30.613	12.905	20.312	15.9	21.622	13.553	19.96	14.225	16.531	16.412	19.94	20.692	15.601	18.746	16.468	19.805	29.899	28.139	14.23	14.769	18.674	23.507	15.409	22.837	18.042	16.889	15.183	19.242	26.082	22.497	24.063	30.764	17.002	18.668	23.88	19.138	20.917	16.722	15.819	15.486	25.344	27.409	16.563	19.352	26.071	20.546	16.888	21.485
317.75	17.845	30.605	12.909	20.333	15.898	21.628	13.551	19.984	14.231	16.53	16.403	19.947	20.69	15.603	18.739	16.462	19.822	29.905	28.142	14.226	14.782	18.672	23.515	15.404	22.818	18.043	16.891	15.173	19.241	26.082	22.498	24.062	30.789	17.011	18.668	23.89	19.134	20.916	16.735	15.826	15.48	25.327	27.407	16.565	19.354	26.082	20.541	16.883	21.494
317.96	17.836	30.603	12.925	20.345	15.898	21.629	13.553	19.975	14.234	16.515	16.415	19.953	20.664	15.604	18.735	16.427	19.772	29.912	28.136	14.19	14.764	18.664	23.501	15.383	22.792	18.065	16.855	15.165	19.189	26.07	22.487	24.037	30.813	17.004	18.651	23.872	19.11	20.914	16.704	15.79	15.467	25.294	27.369	16.517	19.352	26.057	20.51	16.853	21.502
318.17	17.82	30.605	12.907	20.314	15.889	21.619	13.546	19.966	14.206	16.507	16.419	19.962	20.639	15.584	18.707	16.397	19.732	29.914	28.112	14.172	14.741	18.651	23.486	15.382	22.762	18.05	16.842	15.154	19.167	26.053	22.471	24.001	30.8	16.992	18.619	23.859	19.085	20.904	16.693	15.768	15.5	25.276	27.374	16.506	19.371	26.066	20.518	16.836	21.496
318.39	17.791	30.597	12.896	20.336	15.878	21.615	13.538	19.984	14.203	16.521	16.418	19.955	20.636	15.552	18.699	16.38	19.714	29.898	28.094	14.161	14.729	18.642	23.457	15.375	22.751	18.058	16.823	15.13	19.159	26.038	22.478	23.968	30.833	17.013	18.608	23.849	19.06	20.889	16.711	15.772	15.515	25.251	27.381	16.523	19.372	26.071	20.53	16.857	21.529
318.6	17.797	30.606	12.904	20.351	15.888	21.625	13.54	20.009	14.214	16.538	16.43	19.954	20.641	15.549	18.693	16.369	19.705	29.881	28.097	14.165	14.731	18.64	23.461	15.386	22.747	18.084	16.831	15.138	19.147	26.029	22.483	23.976	30.851	17.008	18.598	23.844	19.065	20.89	16.699	15.73	15.491	25.184	27.366	16.505	19.358	26.061	20.533	16.854	21.533
318.81	17.778	30.606	12.857	20.322	15.876	21.617	13.54	19.984	14.185	16.517	16.418	19.945	20.602	15.51	18.679	16.317	19.671	29.876	28.107	14.145	14.709	18.605	23.428	15.36	22.738	18.046	16.798	15.112	19.115	26.016	22.448	23.946	30.837	16.998	18.588	23.822	19.039	20.865	16.652	15.715	15.483	25.153	27.302	16.46	19.309	26.043	20.554	16.826	21.523
319.03	17.777	30.609	12.847	20.322	15.883	21.612	13.534	20	14.162	16.498	16.439	19.914	20.604	15.483	18.671	16.277	19.617	29.846	28.087	14.119	14.704	18.582	23.396	15.345	22.702	18.03	16.784	15.105	19.115	26.01	22.435	23.935	30.83	16.994	18.568	23.81	19.012	20.851	16.639	15.683	15.457	25.104	27.263	16.434	19.279	26.01	20.55	16.816	21.494
319.24	17.776	30.606	12.841	20.317	15.892	21.609	13.529	19.985	14.165	16.496	16.441	19.901	20.59	15.456	18.661	16.263	19.612	29.821	28.061	14.098	14.695	18.576	23.388	15.337	22.703	18.017	16.775	15.089	19.097	26.003	22.43	23.921	30.844	17.004	18.557	23.793	18.984	20.826	16.606	15.675	15.441	25.08	27.231	16.408	19.266	25.996	20.544	16.797	21.475
319.45	17.791	30.607	12.84	20.313	15.88	21.613	13.514	19.999	14.163	16.476	16.436	19.903	20.586	15.443	18.653	16.27	19.587	29.792	28.041	14.074	14.688	18.582	23.407	15.333	22.678	17.998	16.77	15.09	19.082	26.008	22.41	23.9	30.838	16.994	18.539	23.771	18.962	20.817	16.62	15.668	15.443	25.083	27.241	16.412	19.266	25.972	20.534	16.811	21.496
319.67	17.807	30.612	12.831	20.324	15.907	21.604	13.501	20.014	14.148	16.468	16.421	19.899	20.576	15.454	18.653	16.268	19.566	29.794	28.025	14.057	14.671	18.576	23.396	15.301	22.666	17.979	16.755	15.068	19.064	25.985	22.407	23.884	30.833	16.968	18.536	23.751	18.955	20.809	16.605	15.655	15.466	25.095	27.248	16.389	19.284	25.993	20.553	16.804	21.476
319.88	17.801	30.59	12.826	20.32	15.89	21.585	13.491	20.023	14.132	16.459	16.41	19.885	20.579	15.418	18.637	16.267	19.544	29.749	28.011	14.037	14.648	18.529	23.378	15.299	22.671	17.97	16.758	15.061	19.063	25.964	22.385	23.857	30.826	16.935	18.535	23.722	18.932	20.8	16.566	15.644	15.443	25.061	27.203	16.363	19.255	25.986	20.568	16.79	21.463
320.1	17.81	30.6	12.83	20.313	15.9	21.586	13.498	20.024	14.145	16.458	16.427	19.901	20.594	15.394	18.638	16.267	19.533	29.743	28.02	14.022	14.645	18.536	23.379	15.293	22.674	17.962	16.771	15.076	19.033	25.956	22.362	23.827	30.817	16.948	18.532	23.699	18.938	20.781	16.517	15.629	15.443	25.029	27.208	16.334	19.229	25.967	20.54	16.761	21.423
320.31	17.806	30.621	12.815	20.322	15.914	21.615	13.488	20.047	14.136	16.467	16.412	19.907	20.566	15.37	18.629	16.251	19.515	29.723	28.018	14.013	14.662	18.55	23.345	15.299	22.661	17.945	16.764	15.067	19.03	25.94	22.344	23.789	30.804	16.952	18.526	23.686	18.95	20.787	16.458	15.59	15.394	24.985	27.131	16.302	19.183	25.957	20.54	16.717	21.376
320.52	17.814	30.609	12.821	20.311	15.915	21.603	13.468	20.041	14.118	16.445	16.379	19.885	20.548	15.369	18.62	16.239	19.501	29.695	28.019	14.006	14.66	18.537	23.347	15.289	22.642	17.927	16.74	15.053	19.033	25.929	22.308	23.765	30.812	16.95	18.516	23.664	18.942	20.784	16.421	15.576	15.391	24.964	27.119	16.312	19.166	25.928	20.513	16.699	21.338
320.74	17.757	30.617	12.775	20.264	15.903	21.588	13.473	20.006	14.118	16.442	16.334	19.853	20.513	15.325	18.612	16.208	19.47	29.648	28.03	13.955	14.649	18.47	23.341	15.257	22.62	17.881	16.74	15.012	19.033	25.928	22.279	23.752	30.793	16.944	18.452	23.629	18.863	20.769	16.331	15.559	15.338	24.96	27.107	16.198	19.167	25.874	20.463	16.701	21.265
320.95	17.741	30.629	12.781	20.26	15.917	21.595	13.471	20.009	14.126	16.452	16.337	19.852	20.504	15.321	18.607	16.177	19.456	29.642	28.035	13.949	14.646	18.456	23.321	15.259	22.622	17.869	16.745	14.999	19.031	25.899	22.266	23.725	30.799	16.938	18.456	23.613	18.852	20.762	16.302	15.555	15.32	24.945	27.068	16.18	19.101	25.888	20.442	16.702	21.256
321.16	17.746	30.632	12.774	20.233	15.91	21.585	13.456	20.01	14.121	16.462	16.327	19.852	20.481	15.314	18.581	16.181	19.425	29.642	28.018	13.927	14.636	18.469	23.308	15.235	22.608	17.854	16.724	14.976	19.019	25.884	22.247	23.719	30.786	16.928	18.463	23.601	18.845	20.731	16.28	15.557	15.31	24.955	27.056	16.139	19.109	25.872	20.46	16.694	21.298
321.38	17.737	30.631	12.726	20.2	15.873	21.572	13.403	20.001	14.077	16.449	16.297	19.825	20.447	15.291	18.546	16.158	19.379	29.596	27.977	13.875	14.612	18.442	23.277	15.185	22.596	17.826	16.705	14.93	18.997	25.835	22.193	23.681	30.767	16.907	18.422	23.55	18.805	20.707	16.316	15.548	15.341	24.922	27.037	16.152	19.107	25.869	20.462	16.688	21.274
321.59	17.747	30.626	12.74	20.212	15.879	21.568	13.402	20.011	14.089	16.467	16.296	19.812	20.451	15.287	18.539	16.162	19.374	29.577	27.966	13.868	14.6	18.429	23.29	15.193	22.602	17.812	16.7	14.928	19.015	25.843	22.183	23.672	30.76	16.897	18.426	23.546	18.805	20.697	16.277	15.522	15.317	24.867	26.989	16.109	19.043	25.809	20.434	16.643	21.25
321.8	17.753	30.631	12.727	20.202	15.879	21.591	13.426	20.032	14.081	16.471	16.31	19.797	20.429	15.279	18.543	16.149	19.347	29.573	27.951	13.877	14.593	18.424	23.275	15.209	22.599	17.795	16.703	14.919	19.002	25.823	22.186	23.652	30.758	16.902	18.423	23.554	18.797	20.704	16.29	15.485	15.303	24.838	26.968	16.084	19.014	25.795	20.465	16.631	21.248
322.02	17.762	30.615	12.731	20.192	15.896	21.601	13.447	20.039	14.073	16.487	16.303	19.803	20.415	15.265	18.557	16.119	19.339	29.552	27.954	13.866	14.585	18.396	23.288	15.223	22.59	17.79	16.714	14.918	18.976	25.815	22.187	23.643	30.755	16.87	18.405	23.544	18.804	20.676	16.275	15.483	15.295	24.809	26.911	16.085	19.009	25.787	20.483	16.6	21.21
322.23	17.743	30.606	12.71	20.198	15.898	21.587	13.438	20.035	14.062	16.474	16.297	19.784	20.411	15.247	18.545	16.097	19.319	29.507	27.941	13.849	14.568	18.386	23.266	15.207	22.561	17.778	16.707	14.903	18.956	25.798	22.161	23.613	30.726	16.865	18.382	23.539	18.787	20.687	16.263	15.503	15.288	24.807	26.901	16.085	18.989	25.761	20.464	16.597	21.223
322.44	17.752	30.603	12.704	20.162	15.898	21.587	13.42	20.037	14.043	16.491	16.282	19.759	20.386	15.22	18.547	16.073	19.316	29.473	27.924	13.828	14.558	18.37	23.223	15.184	22.55	17.769	16.695	14.875	18.935	25.774	22.136	23.586	30.727	16.831	18.372	23.511	18.744	20.7	16.206	15.473	15.288	24.746	26.882	16.08	18.955	25.708	20.443	16.557	21.206
322.66	17.765	30.597	12.709	20.156	15.91	21.564	13.42	20.035	14.027	16.484	16.284	19.759	20.368	15.239	18.534	16.065	19.299	29.451	27.903	13.814	14.542	18.349	23.201	15.171	22.553	17.763	16.653	14.871	18.921	25.772	22.128	23.576	30.72	16.812	18.371	23.493	18.723	20.687	16.159	15.422	15.282	24.719	26.874	16.079	18.939	25.679	20.416	16.557	21.177
322.87	17.755	30.598	12.704	20.169	15.901	21.565	13.412	20.024	14.01	16.473	16.273	19.751	20.34	15.212	18.528	16.051	19.262	29.422	27.872	13.795	14.531	18.323	23.195	15.168	22.549	17.752	16.641	14.861	18.908	25.75	22.095	23.576	30.719	16.773	18.345	23.472	18.707	20.666	16.174	15.433	15.283	24.693	26.866	16.076	18.94	25.677	20.422	16.539	21.213
323.08	17.765	30.598	12.7	20.183	15.916	21.579	13.415	20.03	14.016	16.457	16.255	19.75	20.328	15.21	18.529	16.04	19.253	29.43	27.86	13.76	14.512	18.296	23.192	15.166	22.526	17.74	16.624	14.866	18.903	25.74	22.095	23.597	30.718	16.753	18.337	23.445	18.695	20.643	16.192	15.422	15.289	24.687	26.863	16.073	18.93	25.655	20.408	16.522	21.225
323.3	17.741	30.583	12.7	20.156	15.905	21.567	13.394	20.034	14	16.445	16.272	19.745	20.294	15.195	18.507	16.002	19.227	29.385	27.855	13.732	14.502	18.263	23.156	15.145	22.493	17.73	16.612	14.836	18.874	25.728	22.067	23.582	30.729	16.729	18.315	23.419	18.675	20.614	16.178	15.425	15.293	24.694	26.859	16.057	18.922	25.659	20.402	16.54	21.211
323.51	17.743	30.558	12.702	20.15	15.904	21.575	13.363	20.034	13.97	16.443	16.274	19.745	20.282	15.186	18.495	15.981	19.19	29.358	27.834	13.703	14.496	18.249	23.135	15.134	22.479	17.717	16.604	14.814	18.852	25.698	22.046	23.567	30.728	16.691	18.317	23.399	18.651	20.612	16.14	15.407	15.318	24.697	26.835	16.045	18.924	25.637	20.447	16.554	21.247
323.72	17.735	30.55	12.712	20.152	15.901	21.596	13.367	20.053	13.973	16.443	16.262	19.745	20.293	15.175	18.51	15.968	19.174	29.315	27.817	13.701	14.502	18.255	23.133	15.119	22.486	17.706	16.601	14.816	18.852	25.692	22.033	23.557	30.736	16.699	18.289	23.375	18.628	20.607	16.132	15.44	15.314	24.716	26.854	16.043	18.944	25.623	20.465	16.545	21.255
323.94	17.722	30.532	12.686	20.14	15.889	21.58	13.339	20.059	13.965	16.435	16.267	19.724	20.276	15.144	18.475	15.967	19.135	29.281	27.807	13.686	14.484	18.238	23.095	15.089	22.455	17.677	16.572	14.763	18.846	25.676	22.009	23.553	30.716	16.666	18.253	23.362	18.592	20.584	16.111	15.435	15.314	24.696	26.853	16.043	18.908	25.596	20.471	16.547	21.245
324.15	17.708	30.525	12.698	20.113	15.885	21.581	13.341	20.076	13.952	16.435	16.273	19.728	20.276	15.147	18.471	15.949	19.105	29.245	27.796	13.67	14.477	18.208	23.077	15.072	22.445	17.652	16.552	14.749	18.841	25.671	21.997	23.551	30.715	16.65	18.245	23.341	18.588	20.584	16.115	15.444	15.305	24.707	26.834	16.038	18.88	25.572	20.457	16.535	21.235
324.36	17.717	30.541	12.714	20.109	15.886	21.6	13.342	20.083	13.974	16.43	16.267	19.707	20.27	15.132	18.463	15.936	19.069	29.241	27.792	13.662	14.477	18.201	23.056	15.052	22.408	17.66	16.57	14.739	18.812	25.648	21.98	23.527	30.72	16.615	18.243	23.325	18.573	20.576	16.108	15.428	15.296	24.64	26.806	16.037	18.842	25.55	20.473	16.519	21.244
324.58	17.729	30.546	12.724	20.112	15.904	21.6	13.355	20.107	13.978	16.436	16.265	19.695	20.262	15.129	18.478	15.923	19.069	29.227	27.778	13.655	14.467	18.18	23.036	15.033	22.403	17.659	16.578	14.753	18.799	25.635	21.96	23.508	30.731	16.617	18.256	23.334	18.555	20.552	16.114	15.403	15.314	24.598	26.788	16.019	18.817	25.542	20.477	16.517	21.214
324.79	17.741	30.556	12.716	20.1	15.919	21.607	13.374	20.119	13.971	16.425	16.264	19.69	20.283	15.109	18.47	15.906	19.053	29.23	27.761	13.643	14.448	18.179	23.013	15.022	22.371	17.669	16.581	14.763	18.768	25.614	21.948	23.487	30.731	16.615	18.233	23.323	18.531	20.55	16.111	15.419	15.311	24.609	26.815	16.038	18.834	25.584	20.455	16.537	21.195
325	17.733	30.53	12.69	20.101	15.912	21.602	13.364	20.108	13.952	16.417	16.261	19.689	20.26	15.081	18.446	15.867	19.034	29.203	27.735	13.614	14.441	18.18	22.982	14.992	22.377	17.645	16.555	14.738	18.748	25.593	21.926	23.464	30.725	16.605	18.237	23.293	18.492	20.54	16.108	15.394	15.277	24.567	26.792	16.013	18.796	25.561	20.441	16.527	21.16
325.22	17.723	30.535	12.701	20.111	15.921	21.601	13.364	20.11	13.94	16.407	16.264	19.693	20.246	15.063	18.434	15.85	19.019	29.187	27.735	13.61	14.431	18.168	22.947	14.974	22.388	17.637	16.538	14.734	18.741	25.582	21.923	23.456	30.721	16.575	18.241	23.262	18.478	20.549	16.082	15.386	15.28	24.541	26.774	16.007	18.794	25.592	20.429	16.517	21.136
325.43	17.716	30.529	12.701	20.096	15.914	21.584	13.36	20.125	13.944	16.414	16.279	19.674	20.21	15.064	18.416	15.838	19.018	29.184	27.728	13.595	14.413	18.166	22.936	14.949	22.38	17.611	16.513	14.716	18.7	25.576	21.907	23.417	30.731	16.562	18.2	23.246	18.447	20.515	16.095	15.406	15.262	24.537	26.749	16.051	18.783	25.603	20.473	16.533	21.167
325.64	17.715	30.522	12.694	20.088	15.905	21.578	13.33	20.146	13.938	16.41	16.288	19.677	20.202	15.043	18.403	15.816	19.018	29.142	27.714	13.574	14.403	18.133	22.922	14.923	22.339	17.621	16.485	14.706	18.678	25.533	21.891	23.411	30.721	16.541	18.176	23.211	18.418	20.512	16.08	15.388	15.257	24.521	26.724	16.013	18.766	25.566	20.466	16.536	21.154
325.86	17.721	30.516	12.674	20.089	15.901	21.586	13.324	20.164	13.948	16.41	16.29	19.652	20.215	15.036	18.399	15.799	19.013	29.104	27.71	13.563	14.396	18.126	22.907	14.921	22.329	17.613	16.474	14.679	18.668	25.525	21.877	23.378	30.711	16.541	18.174	23.218	18.416	20.495	16.085	15.405	15.259	24.518	26.725	16.016	18.772	25.575	20.49	16.53	21.154
326.07	17.719	30.487	12.649	20.078	15.898	21.587	13.337	20.159	13.925	16.385	16.269	19.628	20.171	15.023	18.389	15.795	19.004	29.078	27.685	13.539	14.383	18.112	22.89	14.905	22.313	17.609	16.444	14.657	18.642	25.513	21.859	23.347	30.678	16.507	18.158	23.194	18.402	20.485	16.061	15.39	15.23	24.483	26.678	15.956	18.735	25.577	20.495	16.506	21.11
326.28	17.714	30.47	12.649	20.085	15.907	21.601	13.327	20.164	13.932	16.39	16.274	19.598	20.156	15.028	18.392	15.797	18.993	29.059	27.662	13.517	14.39	18.123	22.879	14.905	22.308	17.618	16.453	14.677	18.633	25.504	21.84	23.328	30.685	16.502	18.131	23.192	18.385	20.492	16.065	15.388	15.247	24.443	26.652	15.98	18.743	25.568	20.481	16.521	21.153
326.5	17.694	30.438	12.597	20.033	15.878	21.567	13.304	20.132	13.913	16.363	16.252	19.565	20.104	14.994	18.361	15.736	18.99	29.02	27.61	13.454	14.36	18.082	22.854	14.872	22.264	17.591	16.419	14.634	18.591	25.463	21.802	23.294	30.657	16.469	18.098	23.143	18.335	20.48	16.064	15.376	15.244	24.42	26.617	15.976	18.704	25.55	20.482	16.507	21.14
326.71	17.671	30.434	12.614	20.002	15.866	21.536	13.291	20.134	13.899	16.355	16.258	19.555	20.072	14.969	18.351	15.699	18.965	28.999	27.582	13.422	14.331	18.042	22.846	14.844	22.215	17.562	16.405	14.642	18.574	25.433	21.771	23.255	30.634	16.441	18.067	23.131	18.309	20.454	16.048	15.331	15.218	24.382	26.57	15.967	18.668	25.528	20.435	16.516	21.102
326.92	17.671	30.423	12.583	20.005	15.861	21.522	13.281	20.141	13.866	16.349	16.252	19.549	20.054	14.954	18.341	15.688	18.953	28.946	27.568	13.388	14.306	18.032	22.828	14.829	22.183	17.561	16.387	14.645	18.548	25.416	21.774	23.239	30.617	16.408	18.054	23.119	18.299	20.44	16.028	15.31	15.211	24.376	26.542	15.937	18.658	25.503	20.415	16.515	21.081
327.14	17.672	30.408	12.579	20.013	15.859	21.525	13.272	20.125	13.859	16.351	16.255	19.548	20.057	14.949	18.353	15.694	18.937	28.932	27.575	13.375	14.307	18.021	22.809	14.813	22.177	17.549	16.386	14.658	18.555	25.422	21.785	23.22	30.616	16.398	18.056	23.102	18.315	20.44	16.015	15.276	15.2	24.374	26.512	15.906	18.65	25.488	20.384	16.518	21.071
327.35	17.64	30.396	12.59	20.02	15.867	21.537	13.267	20.121	13.872	16.341	16.255	19.561	20.055	14.952	18.352	15.677	18.911	28.895	27.563	13.374	14.317	18.016	22.784	14.827	22.176	17.548	16.375	14.676	18.554	25.405	21.785	23.205	30.603	16.39	18.059	23.077	18.315	20.468	16.003	15.279	15.185	24.379	26.494	15.91	18.649	25.514	20.383	16.497	21.061
327.56	17.641	30.39	12.608	20.024	15.861	21.536	13.245	20.124	13.876	16.35	16.283	19.559	20.051	14.964	18.346	15.684	18.893	28.872	27.574	13.385	14.312	18.013	22.783	14.829	22.167	17.536	16.384	14.678	18.546	25.385	21.794	23.189	30.6	16.398	18.066	23.063	18.323	20.462	16.006	15.259	15.193	24.342	26.465	15.893	18.651	25.492	20.38	16.489	21.08
327.77	17.62	30.388	12.595	19.996	15.859	21.511	13.234	20.148	13.853	16.337	16.281	19.543	20.025	14.936	18.326	15.645	18.874	28.825	27.579	13.363	14.294	17.996	22.762	14.816	22.147	17.51	16.361	14.645	18.539	25.361	21.768	23.154	30.59	16.377	18.058	23.074	18.308	20.443	16	15.226	15.203	24.342	26.458	15.879	18.655	25.474	20.373	16.467	21.044
327.99	17.619	30.389	12.599	20.007	15.857	21.509	13.239	20.155	13.839	16.355	16.274	19.52	19.997	14.924	18.319	15.633	18.856	28.787	27.568	13.343	14.292	17.972	22.765	14.795	22.122	17.495	16.347	14.633	18.526	25.357	21.743	23.121	30.576	16.366	18.04	23.054	18.282	20.415	16.015	15.236	15.196	24.354	26.474	15.865	18.615	25.443	20.362	16.493	21.039
328.2	17.628	30.389	12.585	20.021	15.866	21.529	13.246	20.166	13.861	16.339	16.284	19.517	20.014	14.913	18.339	15.63	18.865	28.766	27.563	13.35	14.308	17.951	22.766	14.789	22.107	17.512	16.332	14.64	18.527	25.355	21.745	23.136	30.569	16.358	18.036	23.061	18.284	20.41	16.014	15.194	15.157	24.321	26.476	15.841	18.594	25.417	20.332	16.474	21.033
328.41	17.621	30.371	12.584	20.005	15.855	21.506	13.223	20.15	13.829	16.324	16.251	19.494	19.995	14.879	18.323	15.597	18.85	28.738	27.545	13.314	14.284	17.928	22.758	14.766	22.085	17.472	16.316	14.628	18.504	25.315	21.743	23.106	30.539	16.334	18.016	23.024	18.244	20.393	16.015	15.197	15.118	24.298	26.44	15.809	18.577	25.393	20.326	16.464	21.049
328.63	17.616	30.365	12.595	20.015	15.854	21.497	13.218	20.159	13.82	16.328	16.265	19.492	19.99	14.868	18.318	15.584	18.838	28.731	27.515	13.299	14.271	17.929	22.754	14.733	22.075	17.489	16.298	14.593	18.503	25.29	21.732	23.084	30.536	16.328	18.009	23.024	18.249	20.381	15.995	15.158	15.088	24.297	26.415	15.782	18.568	25.364	20.309	16.46	21.028
328.84	17.614	30.363	12.603	20.037	15.871	21.525	13.234	20.172	13.829	16.342	16.282	19.499	19.995	14.885	18.321	15.593	18.835	28.752	27.502	13.318	14.281	17.937	22.758	14.744	22.074	17.483	16.3	14.598	18.505	25.293	21.74	23.076	30.533	16.331	18.013	23.026	18.254	20.401	16.001	15.137	15.082	24.269	26.347	15.769	18.548	25.366	20.296	16.457	21.006
329.05	17.626	30.333	12.622	20.04	15.88	21.54	13.246	20.18	13.839	16.337	16.3	19.498	19.983	14.894	18.312	15.575	18.818	28.747	27.492	13.314	14.281	17.931	22.737	14.743	22.06	17.483	16.296	14.6	18.502	25.291	21.739	23.066	30.559	16.317	18.03	22.991	18.232	20.39	15.982	15.1	15.073	24.247	26.31	15.768	18.533	25.349	20.267	16.447	21.013
329.27	17.622	30.327	12.6	20.031	15.881	21.533	13.246	20.192	13.824	16.326	16.268	19.494	19.962	14.879	18.301	15.565	18.787	28.715	27.484	13.307	14.256	17.917	22.718	14.737	22.041	17.449	16.285	14.599	18.488	25.259	21.72	23.034	30.536	16.3	18.023	22.965	18.23	20.361	15.973	15.082	15.058	24.231	26.279	15.74	18.516	25.317	20.241	16.423	20.982
329.48	17.618	30.31	12.597	20.024	15.889	21.528	13.237	20.173	13.814	16.333	16.264	19.494	19.938	14.865	18.286	15.561	18.762	28.694	27.455	13.289	14.253	17.908	22.688	14.73	22.018	17.427	16.263	14.574	18.49	25.229	21.7	23.025	30.513	16.271	17.986	22.959	18.217	20.337	15.971	15.062	15.052	24.212	26.269	15.748	18.533	25.329	20.241	16.443	20.973
329.69	17.623	30.287	12.584	20.018	15.891	21.548	13.232	20.177	13.825	16.327	16.262	19.485	19.929	14.852	18.272	15.562	18.73	28.655	27.432	13.258	14.232	17.886	22.656	14.728	22.016	17.405	16.257	14.532	18.47	25.212	21.682	23	30.491	16.253	17.955	22.961	18.187	20.293	15.951	15.059	15.058	24.231	26.263	15.747	18.549	25.325	20.271	16.451	20.953
329.9	17.611	30.26	12.576	19.985	15.868	21.54	13.208	20.169	13.833	16.309	16.253	19.473	19.891	14.834	18.257	15.546	18.706	28.628	27.433	13.226	14.213	17.875	22.622	14.698	21.99	17.378	16.223	14.505	18.438	25.165	21.655	22.952	30.489	16.228	17.947	22.924	18.153	20.286	15.947	15.06	15.06	24.199	26.253	15.744	18.525	25.291	20.283	16.439	20.937
330.12	17.611	30.254	12.564	19.977	15.869	21.514	13.219	20.158	13.83	16.294	16.238	19.448	19.85	14.829	18.257	15.527	18.675	28.621	27.407	13.243	14.202	17.857	22.587	14.687	21.975	17.366	16.207	14.499	18.429	25.161	21.643	22.925	30.483	16.208	17.943	22.913	18.128	20.257	15.901	15.055	15.11	24.217	26.262	15.725	18.495	25.326	20.306	16.441	20.929
330.33	17.592	30.241	12.558	19.964	15.846	21.502	13.212	20.156	13.806	16.292	16.212	19.442	19.84	14.806	18.262	15.517	18.654	28.606	27.391	13.231	14.193	17.815	22.567	14.668	21.947	17.362	16.197	14.479	18.434	25.155	21.65	22.917	30.47	16.181	17.918	22.899	18.123	20.248	15.899	15.035	15.121	24.2	26.241	15.72	18.465	25.287	20.304	16.422	20.911
330.54	17.592	30.223	12.554	19.963	15.867	21.496	13.223	20.169	13.797	16.292	16.201	19.445	19.824	14.806	18.247	15.483	18.645	28.605	27.379	13.235	14.185	17.808	22.548	14.672	21.932	17.35	16.206	14.453	18.43	25.146	21.63	22.903	30.462	16.19	17.926	22.865	18.106	20.239	15.881	15.02	15.073	24.155	26.205	15.674	18.44	25.269	20.289	16.406	20.89
330.76	17.581	30.213	12.554	19.96	15.875	21.509	13.228	20.178	13.791	16.296	16.187	19.442	19.8	14.799	18.254	15.483	18.652	28.61	27.392	13.241	14.182	17.787	22.536	14.658	21.947	17.352	16.195	14.432	18.41	25.137	21.646	22.879	30.448	16.184	17.929	22.842	18.099	20.232	15.897	15.046	15.087	24.167	26.219	15.664	18.455	25.282	20.285	16.409	20.916
330.97	17.567	30.203	12.54	19.957	15.858	21.487	13.218	20.176	13.789	16.297	16.161	19.428	19.799	14.809	18.239	15.477	18.666	28.586	27.337	13.242	14.181	17.785	22.521	14.625	21.927	17.334	16.191	14.425	18.402	25.132	21.629	22.858	30.443	16.177	17.93	22.835	18.076	20.22	15.854	15.051	15.079	24.144	26.176	15.676	18.448	25.296	20.281	16.392	20.92
331.18	17.571	30.209	12.517	19.966	15.861	21.469	13.205	20.174	13.77	16.281	16.166	19.42	19.782	14.795	18.241	15.494	18.653	28.575	27.325	13.238	14.167	17.779	22.502	14.607	21.912	17.321	16.198	14.404	18.379	25.097	21.616	22.841	30.439	16.17	17.911	22.822	18.071	20.191	15.829	15.022	15.069	24.094	26.15	15.648	18.425	25.261	20.253	16.374	20.89
331.4	17.584	30.201	12.532	19.978	15.852	21.451	13.221	20.173	13.764	16.279	16.164	19.425	19.781	14.794	18.237	15.486	18.629	28.565	27.326	13.229	14.156	17.786	22.494	14.604	21.905	17.303	16.203	14.395	18.349	25.102	21.603	22.804	30.427	16.166	17.913	22.807	18.041	20.175	15.824	14.995	15.077	24.068	26.14	15.645	18.394	25.219	20.288	16.376	20.873
331.61	17.576	30.182	12.535	19.971	15.839	21.46	13.227	20.186	13.762	16.275	16.154	19.412	19.791	14.797	18.247	15.477	18.641	28.55	27.336	13.229	14.148	17.779	22.497	14.594	21.887	17.298	16.194	14.399	18.341	25.098	21.599	22.783	30.402	16.162	17.918	22.79	18.027	20.169	15.842	14.979	15.069	24.034	26.126	15.622	18.358	25.209	20.279	16.354	20.873
331.82	17.57	30.163	12.507	19.944	15.815	21.437	13.19	20.174	13.715	16.266	16.162	19.376	19.775	14.764	18.219	15.466	18.59	28.512	27.291	13.202	14.122	17.752	22.466	14.561	21.863	17.277	16.166	14.374	18.311	25.078	21.577	22.764	30.379	16.141	17.896	22.739	18.011	20.164	15.83	14.994	15.064	24.032	26.094	15.63	18.343	25.198	20.278	16.362	20.864
332.03	17.567	30.145	12.467	19.921	15.803	21.427	13.165	20.155	13.701	16.247	16.136	19.354	19.736	14.731	18.207	15.448	18.541	28.474	27.278	13.171	14.09	17.718	22.435	14.519	21.84	17.238	16.133	14.346	18.289	25.044	21.545	22.719	30.343	16.12	17.882	22.727	17.981	20.146	15.819	14.953	15.063	23.991	26.05	15.625	18.308	25.195	20.239	16.36	20.871
332.25	17.576	30.133	12.468	19.911	15.814	21.416	13.159	20.163	13.693	16.257	16.136	19.34	19.739	14.722	18.204	15.449	18.524	28.449	27.265	13.177	14.084	17.712	22.431	14.514	21.838	17.217	16.143	14.329	18.271	25.026	21.529	22.7	30.316	16.117	17.863	22.719	17.979	20.13	15.81	14.935	15.06	23.996	26.041	15.608	18.268	25.146	20.231	16.372	20.83
332.46	17.561	30.127	12.455	19.893	15.79	21.39	13.141	20.157	13.685	16.257	16.127	19.328	19.741	14.706	18.198	15.407	18.493	28.429	27.253	13.14	14.072	17.685	22.397	14.487	21.812	17.215	16.115	14.297	18.25	25.015	21.506	22.671	30.31	16.102	17.839	22.69	17.958	20.129	15.791	14.906	15.013	23.978	26.005	15.603	18.245	25.099	20.196	16.367	20.796
332.67	17.563	30.137	12.456	19.9	15.783	21.409	13.129	20.163	13.675	16.258	16.127	19.319	19.736	14.717	18.211	15.409	18.477	28.421	27.26	13.133	14.068	17.675	22.373	14.471	21.799	17.213	16.124	14.283	18.248	25.014	21.509	22.658	30.301	16.108	17.849	22.689	17.952	20.127	15.759	14.886	14.974	23.919	25.973	15.587	18.205	25.028	20.156	16.356	20.78
332.89	17.567	30.126	12.437	19.879	15.781	21.39	13.113	20.167	13.658	16.271	16.12	19.308	19.708	14.696	18.182	15.409	18.456	28.412	27.241	13.107	14.078	17.658	22.358	14.457	21.765	17.181	16.11	14.271	18.239	25	21.48	22.63	30.278	16.075	17.849	22.667	17.938	20.11	15.769	14.894	14.986	23.924	25.992	15.582	18.231	25.062	20.15	16.385	20.808
333.1	17.557	30.103	12.418	19.872	15.778	21.372	13.11	20.169	13.641	16.274	16.11	19.302	19.7	14.691	18.162	15.392	18.431	28.384	27.218	13.074	14.069	17.65	22.355	14.461	21.726	17.174	16.097	14.246	18.23	24.993	21.44	22.61	30.266	16.086	17.852	22.647	17.914	20.098	15.756	14.885	15.008	23.899	25.953	15.573	18.228	25.062	20.151	16.399	20.788
333.31	17.536	30.106	12.43	19.887	15.798	21.354	13.106	20.181	13.629	16.277	16.112	19.282	19.681	14.687	18.145	15.394	18.417	28.358	27.208	13.055	14.078	17.649	22.355	14.462	21.713	17.173	16.076	14.251	18.23	24.999	21.432	22.594	30.271	16.065	17.84	22.648	17.902	20.105	15.755	14.874	14.992	23.884	25.946	15.541	18.186	25.027	20.146	16.37	20.766
333.52	17.545	30.108	12.419	19.899	15.8	21.347	13.107	20.176	13.637	16.265	16.121	19.267	19.657	14.678	18.148	15.397	18.409	28.345	27.167	13.049	14.086	17.646	22.336	14.458	21.691	17.166	16.076	14.259	18.211	24.981	21.422	22.587	30.257	16.067	17.844	22.622	17.885	20.1	15.763	14.884	15.001	23.876	25.941	15.559	18.169	25.034	20.165	16.357	20.802
333.74	17.519	30.092	12.407	19.875	15.799	21.31	13.081	20.167	13.627	16.254	16.109	19.238	19.617	14.648	18.141	15.373	18.374	28.33	27.13	13.025	14.07	17.621	22.312	14.439	21.67	17.151	16.043	14.246	18.186	24.952	21.405	22.566	30.236	16.046	17.834	22.59	17.853	20.068	15.771	14.879	15.024	23.895	25.921	15.565	18.155	25.02	20.152	16.347	20.786
333.95	17.53	30.08	12.415	19.883	15.808	21.298	13.071	20.176	13.627	16.251	16.103	19.227	19.596	14.652	18.133	15.36	18.361	28.324	27.129	13.042	14.054	17.622	22.313	14.443	21.645	17.14	16.02	14.25	18.157	24.929	21.362	22.544	30.215	16.019	17.789	22.573	17.837	20.056	15.733	14.846	15.004	23.856	25.886	15.579	18.127	24.99	20.143	16.307	20.755
334.16	17.512	30.071	12.412	19.894	15.81	21.283	13.083	20.188	13.62	16.245	16.103	19.217	19.578	14.642	18.121	15.362	18.36	28.287	27.097	13.025	14.046	17.604	22.307	14.429	21.626	17.142	16.021	14.225	18.158	24.916	21.33	22.546	30.215	16.004	17.787	22.555	17.823	20.055	15.736	14.85	15.016	23.841	25.869	15.59	18.122	24.959	20.116	16.315	20.772
334.37	17.493	30.059	12.402	19.888	15.803	21.272	13.07	20.19	13.584	16.233	16.089	19.191	19.558	14.622	18.102	15.346	18.344	28.265	27.075	13.028	14.018	17.573	22.287	14.438	21.607	17.132	15.995	14.203	18.128	24.891	21.303	22.53	30.192	15.986	17.755	22.518	17.788	20.043	15.738	14.852	15.025	23.817	25.85	15.553	18.081	24.932	20.119	16.321	20.766
334.59	17.491	30.064	12.392	19.879	15.807	21.247	13.087	20.196	13.576	16.221	16.074	19.186	19.544	14.624	18.103	15.359	18.342	28.257	27.07	13.035	14.019	17.557	22.285	14.424	21.608	17.104	15.988	14.197	18.127	24.873	21.285	22.515	30.166	15.976	17.767	22.506	17.762	20.04	15.711	14.855	14.99	23.832	25.807	15.569	18.061	24.92	20.139	16.314	20.733
334.8	17.476	30.06	12.351	19.881	15.811	21.228	13.063	20.189	13.562	16.192	16.059	19.158	19.525	14.604	18.097	15.335	18.313	28.241	27.033	12.992	14.007	17.546	22.237	14.399	21.577	17.089	15.971	14.204	18.126	24.847	21.251	22.486	30.137	15.955	17.759	22.487	17.762	20.036	15.67	14.85	14.98	23.795	25.771	15.542	18.049	24.867	20.134	16.293	20.73
335.01	17.466	30.049	12.33	19.851	15.787	21.191	13.036	20.187	13.536	16.196	16.04	19.119	19.5	14.581	18.09	15.307	18.293	28.201	27.006	12.974	13.988	17.526	22.19	14.381	21.557	17.066	15.941	14.179	18.117	24.821	21.232	22.466	30.109	15.923	17.745	22.457	17.742	20.018	15.709	14.844	14.968	23.778	25.736	15.51	18.031	24.834	20.149	16.292	20.708
335.22	17.449	30.031	12.295	19.837	15.772	21.167	13.034	20.158	13.514	16.176	16.029	19.09	19.468	14.539	18.072	15.277	18.271	28.19	26.989	12.939	13.974	17.492	22.165	14.367	21.55	17.052	15.925	14.155	18.097	24.791	21.195	22.418	30.107	15.896	17.719	22.4	17.735	19.989	15.7	14.856	14.966	23.777	25.715	15.526	18.026	24.826	20.16	16.274	20.679
335.44	17.458	30.033	12.302	19.837	15.781	21.157	13.044	20.163	13.509	16.177	16.032	19.069	19.466	14.552	18.067	15.26	18.259	28.183	26.963	12.942	13.974	17.48	22.18	14.375	21.543	17.043	15.932	14.147	18.099	24.803	21.19	22.407	30.097	15.889	17.716	22.389	17.726	19.992	15.687	14.84	14.946	23.737	25.665	15.503	17.991	24.768	20.187	16.265	20.66
335.65	17.458	30.035	12.306	19.841	15.776	21.166	13.032	20.167	13.492	16.167	16.021	19.063	19.435	14.541	18.04	15.236	18.217	28.167	26.953	12.946	13.959	17.457	22.185	14.371	21.537	17.041	15.913	14.136	18.09	24.781	21.177	22.407	30.078	15.878	17.703	22.374	17.72	19.969	15.657	14.807	14.932	23.733	25.653	15.464	17.956	24.747	20.181	16.232	20.644
335.86	17.441	30.023	12.28	19.813	15.758	21.163	13.016	20.135	13.47	16.148	16.011	19.053	19.424	14.518	18.032	15.213	18.202	28.141	26.928	12.907	13.947	17.451	22.133	14.345	21.504	17.019	15.896	14.124	18.062	24.762	21.163	22.374	30.053	15.849	17.688	22.36	17.686	19.953	15.625	14.746	14.887	23.683	25.585	15.464	17.931	24.728	20.118	16.19	20.614
336.08	17.449	30.004	12.293	19.81	15.753	21.168	13.012	20.144	13.474	16.168	16.008	19.059	19.422	14.526	18.014	15.207	18.188	28.121	26.904	12.908	13.945	17.429	22.125	14.357	21.499	17.023	15.89	14.13	18.067	24.755	21.137	22.362	30.042	15.844	17.672	22.365	17.682	19.942	15.623	14.727	14.863	23.674	25.583	15.478	17.921	24.713	20.114	16.195	20.595
336.29	17.446	30.027	12.285	19.79	15.765	21.161	12.993	20.144	13.469	16.16	16.008	19.055	19.409	14.528	18.012	15.2	18.176	28.1	26.895	12.895	13.926	17.414	22.134	14.351	21.478	17.016	15.875	14.122	18.064	24.749	21.107	22.337	30.03	15.833	17.664	22.345	17.664	19.944	15.616	14.717	14.86	23.702	25.575	15.489	17.908	24.69	20.107	16.192	20.601
336.5	17.455	30.036	12.298	19.797	15.779	21.166	13.012	20.15	13.491	16.181	16.02	19.056	19.414	14.534	18.028	15.19	18.169	28.084	26.886	12.9	13.935	17.421	22.129	14.371	21.495	17.035	15.87	14.138	18.077	24.731	21.108	22.338	30.001	15.834	17.663	22.323	17.66	19.944	15.576	14.674	14.828	23.64	25.557	15.478	17.894	24.65	20.09	16.151	20.569
336.71	17.446	30.035	12.301	19.789	15.787	21.163	13.007	20.137	13.487	16.199	16.021	19.053	19.396	14.522	18.028	15.181	18.157	28.066	26.879	12.888	13.925	17.411	22.103	14.367	21.494	17.028	15.873	14.133	18.058	24.717	21.091	22.309	30.002	15.827	17.641	22.303	17.64	19.928	15.581	14.648	14.818	23.618	25.542	15.437	17.866	24.658	20.062	16.138	20.558
336.93	17.435	30.013	12.284	19.76	15.772	21.132	12.981	20.131	13.459	16.194	16.014	19.023	19.369	14.51	18.01	15.143	18.132	28.02	26.842	12.855	13.906	17.372	22.06	14.337	21.454	17.003	15.838	14.109	18.038	24.695	21.073	22.266	29.997	15.791	17.614	22.277	17.614	19.902	15.548	14.654	14.81	23.6	25.507	15.425	17.864	24.643	20.042	16.14	20.547
337.14	17.451	30.029	12.292	19.737	15.782	21.152	12.981	20.124	13.474	16.188	16.035	19.015	19.343	14.507	18.006	15.153	18.138	27.993	26.831	12.865	13.92	17.379	22.07	14.329	21.458	17.005	15.832	14.115	18.017	24.69	21.071	22.259	29.987	15.804	17.613	22.281	17.614	19.888	15.519	14.616	14.754	23.556	25.477	15.385	17.818	24.587	20.024	16.102	20.487
337.35	17.453	30.032	12.266	19.732	15.779	21.149	12.972	20.126	13.465	16.189	16.039	19.001	19.321	14.498	17.99	15.143	18.126	27.959	26.822	12.878	13.92	17.372	22.061	14.318	21.44	17.001	15.818	14.132	17.988	24.673	21.065	22.236	29.969	15.802	17.594	22.271	17.604	19.878	15.487	14.62	14.747	23.554	25.457	15.382	17.811	24.597	20.008	16.06	20.47
337.56	17.451	30.006	12.259	19.734	15.794	21.16	12.971	20.157	13.472	16.198	16.043	19.017	19.29	14.505	17.992	15.153	18.133	27.944	26.827	12.896	13.943	17.391	22.059	14.321	21.444	17.006	15.833	14.138	17.997	24.664	21.055	22.234	29.943	15.818	17.594	22.28	17.617	19.878	15.476	14.597	14.728	23.53	25.428	15.364	17.786	24.622	20.004	16.036	20.434
337.78	17.435	29.978	12.243	19.716	15.782	21.145	12.946	20.136	13.44	16.184	16.033	19.006	19.265	14.482	17.972	15.112	18.1	27.906	26.781	12.882	13.933	17.375	22.038	14.285	21.389	16.978	15.822	14.111	17.965	24.629	21.033	22.219	29.916	15.787	17.574	22.22	17.62	19.861	15.464	14.59	14.71	23.518	25.38	15.359	17.785	24.636	20.013	16	20.409
337.99	17.418	29.956	12.231	19.703	15.77	21.139	12.931	20.131	13.435	16.16	16.013	19.006	19.229	14.469	17.948	15.08	18.079	27.888	26.746	12.867	13.924	17.34	22.012	14.273	21.358	16.951	15.812	14.093	17.945	24.604	20.994	22.191	29.878	15.756	17.542	22.199	17.59	19.846	15.492	14.595	14.74	23.515	25.38	15.369	17.8	24.649	20.026	16.033	20.401
338.2	17.417	29.945	12.232	19.701	15.764	21.126	12.923	20.121	13.414	16.15	16.006	18.984	19.22	14.46	17.934	15.067	18.053	27.852	26.705	12.884	13.902	17.331	22	14.263	21.349	16.945	15.815	14.071	17.912	24.59	20.98	22.174	29.857	15.74	17.528	22.183	17.573	19.835	15.501	14.586	14.74	23.502	25.369	15.376	17.772	24.651	20.026	16.031	20.376
338.41	17.419	29.941	12.234	19.703	15.757	21.121	12.931	20.112	13.416	16.162	16.012	18.995	19.218	14.476	17.921	15.061	18.051	27.822	26.679	12.895	13.898	17.323	22.004	14.267	21.327	16.944	15.825	14.076	17.905	24.58	20.959	22.157	29.829	15.728	17.522	22.156	17.575	19.825	15.493	14.602	14.769	23.457	25.376	15.371	17.776	24.597	20.047	16.014	20.352
338.63	17.412	29.937	12.225	19.692	15.749	21.117	12.929	20.113	13.403	16.161	16	18.97	19.213	14.48	17.916	15.05	18.031	27.799	26.658	12.887	13.88	17.284	22.005	14.243	21.307	16.926	15.823	14.077	17.89	24.573	20.927	22.119	29.81	15.712	17.53	22.143	17.568	19.808	15.461	14.562	14.719	23.416	25.355	15.333	17.74	24.531	20.003	15.961	20.305
338.84	17.404	29.934	12.218	19.693	15.741	21.101	12.924	20.105	13.388	16.155	15.997	18.976	19.181	14.472	17.904	15.025	18.028	27.773	26.633	12.876	13.861	17.284	21.982	14.227	21.288	16.907	15.812	14.081	17.88	24.543	20.918	22.086	29.803	15.706	17.522	22.133	17.577	19.797	15.429	14.546	14.708	23.385	25.322	15.31	17.71	24.513	19.977	15.97	20.287
339.05	17.421	29.923	12.206	19.676	15.748	21.097	12.914	20.1	13.382	16.143	15.994	18.965	19.169	14.474	17.913	14.994	18.014	27.733	26.615	12.866	13.851	17.267	21.978	14.204	21.272	16.901	15.813	14.078	17.851	24.522	20.893	22.061	29.787	15.699	17.522	22.122	17.553	19.783	15.407	14.521	14.724	23.356	25.31	15.292	17.696	24.48	19.962	15.95	20.256
339.26	17.42	29.934	12.205	19.672	15.741	21.089	12.912	20.082	13.367	16.148	15.994	18.944	19.162	14.459	17.893	14.973	18.001	27.706	26.601	12.866	13.842	17.268	21.975	14.191	21.24	16.883	15.804	14.067	17.832	24.497	20.879	22.04	29.757	15.713	17.494	22.101	17.538	19.774	15.386	14.488	14.699	23.339	25.256	15.281	17.672	24.431	19.93	15.936	20.227
339.47	17.411	29.918	12.197	19.659	15.724	21.08	12.911	20.076	13.364	16.126	15.981	18.928	19.139	14.458	17.872	14.958	17.983	27.668	26.576	12.844	13.848	17.247	21.957	14.172	21.206	16.862	15.812	14.052	17.808	24.481	20.842	22.021	29.752	15.688	17.483	22.091	17.506	19.757	15.361	14.474	14.69	23.291	25.228	15.281	17.702	24.406	19.9	15.892	20.209
339.69	17.404	29.899	12.189	19.648	15.714	21.067	12.884	20.068	13.348	16.117	15.973	18.911	19.109	14.446	17.872	14.922	17.96	27.637	26.558	12.816	13.832	17.25	21.927	14.147	21.187	16.846	15.794	14.023	17.802	24.455	20.818	22.007	29.726	15.663	17.454	22.066	17.479	19.74	15.356	14.437	14.679	23.243	25.216	15.277	17.712	24.41	19.873	15.88	20.187
339.9	17.354	29.85	12.151	19.615	15.708	21.046	12.851	20.042	13.338	16.102	15.938	18.882	19.057	14.411	17.831	14.87	17.894	27.599	26.541	12.776	13.791	17.216	21.906	14.123	21.155	16.811	15.757	13.997	17.776	24.408	20.791	21.967	29.688	15.627	17.419	22.036	17.468	19.693	15.323	14.431	14.673	23.196	25.179	15.269	17.68	24.372	19.849	15.889	20.16
340.11	17.342	29.847	12.152	19.635	15.721	21.04	12.854	20.047	13.32	16.106	15.933	18.864	19.055	14.408	17.831	14.862	17.872	27.596	26.553	12.766	13.786	17.207	21.895	14.104	21.15	16.801	15.739	13.984	17.763	24.376	20.794	21.944	29.688	15.634	17.431	22.026	17.468	19.679	15.309	14.427	14.67	23.2	25.156	15.242	17.668	24.376	19.832	15.891	20.145
340.32	17.311	29.821	12.139	19.62	15.718	21.011	12.848	20.035	13.283	16.1	15.931	18.831	19.022	14.388	17.808	14.822	17.844	27.554	26.533	12.749	13.77	17.158	21.888	14.085	21.125	16.787	15.701	13.959	17.717	24.351	20.766	21.925	29.662	15.619	17.405	22	17.429	19.642	15.287	14.465	14.677	23.187	25.157	15.212	17.652	24.324	19.844	15.886	20.131
340.54	17.29	29.807	12.122	19.619	15.698	21.006	12.818	20.033	13.268	16.089	15.931	18.806	19.008	14.371	17.809	14.803	17.833	27.529	26.502	12.736	13.762	17.146	21.876	14.049	21.095	16.772	15.702	13.952	17.704	24.341	20.731	21.904	29.65	15.608	17.39	21.97	17.401	19.627	15.269	14.438	14.667	23.186	25.118	15.227	17.611	24.294	19.828	15.873	20.092
340.75	17.312	29.808	12.15	19.628	15.706	21.013	12.807	20.021	13.272	16.095	15.932	18.78	18.995	14.374	17.796	14.79	17.816	27.525	26.492	12.729	13.776	17.149	21.865	14.037	21.073	16.766	15.68	13.949	17.685	24.329	20.705	21.874	29.637	15.608	17.385	21.951	17.404	19.609	15.28	14.425	14.655	23.146	25.098	15.216	17.589	24.241	19.816	15.837	20.094
340.96	17.293	29.798	12.153	19.621	15.693	21.001	12.8	20.02	13.269	16.093	15.924	18.77	18.981	14.358	17.786	14.777	17.799	27.499	26.457	12.72	13.769	17.135	21.846	14.035	21.052	16.751	15.664	13.939	17.677	24.306	20.69	21.859	29.603	15.61	17.383	21.949	17.401	19.591	15.257	14.409	14.656	23.158	25.096	15.173	17.589	24.218	19.789	15.841	20.057
341.17	17.308	29.791	12.137	19.61	15.686	21.003	12.786	20.003	13.246	16.083	15.926	18.752	18.965	14.355	17.768	14.761	17.773	27.486	26.426	12.705	13.757	17.128	21.822	14.04	21.042	16.736	15.656	13.938	17.655	24.297	20.662	21.842	29.583	15.599	17.376	21.933	17.4	19.582	15.235	14.406	14.644	23.109	25.074	15.171	17.606	24.193	19.781	15.82	20.054
341.39	17.305	29.777	12.141	19.618	15.699	20.983	12.777	19.998	13.225	16.07	15.926	18.734	18.956	14.322	17.756	14.738	17.74	27.457	26.402	12.697	13.751	17.122	21.792	14.009	21.026	16.744	15.654	13.943	17.64	24.268	20.63	21.819	29.549	15.595	17.358	21.925	17.387	19.56	15.225	14.402	14.628	23.074	25.056	15.163	17.567	24.134	19.752	15.788	20.042
341.6	17.312	29.752	12.118	19.589	15.699	20.974	12.761	19.982	13.213	16.062	15.9	18.717	18.932	14.308	17.731	14.704	17.707	27.417	26.367	12.671	13.739	17.119	21.771	13.968	20.999	16.738	15.651	13.944	17.616	24.248	20.589	21.787	29.515	15.569	17.335	21.906	17.373	19.527	15.202	14.378	14.617	23.063	25.035	15.153	17.553	24.085	19.739	15.802	20.018
341.81	17.317	29.742	12.113	19.574	15.698	20.959	12.742	19.985	13.198	16.052	15.886	18.723	18.914	14.302	17.717	14.691	17.696	27.394	26.355	12.663	13.724	17.107	21.755	13.959	20.995	16.734	15.633	13.936	17.597	24.21	20.572	21.759	29.506	15.558	17.313	21.899	17.356	19.515	15.221	14.387	14.644	23.055	25.034	15.157	17.577	24.062	19.775	15.779	20.011
342.02	17.292	29.745	12.097	19.541	15.693	20.963	12.732	19.997	13.196	16.047	15.89	18.713	18.879	14.29	17.717	14.682	17.67	27.359	26.315	12.639	13.731	17.097	21.758	13.939	20.965	16.723	15.629	13.923	17.593	24.174	20.558	21.733	29.485	15.551	17.294	21.894	17.344	19.486	15.216	14.355	14.632	23.02	25	15.111	17.544	24.03	19.737	15.742	20
342.23	17.272	29.721	12.085	19.533	15.7	20.933	12.725	19.971	13.188	16.048	15.884	18.694	18.851	14.28	17.698	14.668	17.65	27.316	26.278	12.61	13.726	17.086	21.736	13.919	20.937	16.7	15.629	13.907	17.571	24.157	20.524	21.72	29.474	15.522	17.285	21.874	17.336	19.449	15.202	14.378	14.654	23.013	24.994	15.124	17.565	24.069	19.742	15.768	20.02
342.45	17.274	29.714	12.095	19.535	15.708	20.941	12.719	19.953	13.185	16.052	15.879	18.679	18.862	14.28	17.683	14.649	17.627	27.298	26.253	12.593	13.71	17.084	21.723	13.895	20.937	16.674	15.615	13.896	17.565	24.151	20.523	21.702	29.463	15.501	17.265	21.843	17.344	19.454	15.161	14.359	14.615	22.964	24.942	15.069	17.525	24.017	19.723	15.721	19.979
342.66	17.245	29.692	12.096	19.528	15.701	20.933	12.699	19.953	13.183	16.052	15.873	18.683	18.832	14.26	17.685	14.647	17.611	27.285	26.233	12.568	13.694	17.071	21.705	13.872	20.917	16.651	15.615	13.882	17.538	24.135	20.506	21.662	29.441	15.49	17.237	21.819	17.331	19.433	15.182	14.354	14.63	22.972	24.875	15.06	17.505	23.989	19.682	15.696	19.976
342.87	17.254	29.68	12.068	19.515	15.705	20.904	12.697	19.956	13.186	16.054	15.886	18.672	18.809	14.267	17.692	14.637	17.594	27.267	26.222	12.555	13.699	17.049	21.705	13.874	20.918	16.64	15.605	13.872	17.536	24.128	20.485	21.651	29.432	15.485	17.229	21.798	17.315	19.435	15.172	14.322	14.641	22.982	24.86	15.048	17.508	23.984	19.688	15.712	19.963
343.08	17.249	29.663	12.06	19.493	15.702	20.901	12.688	19.962	13.171	16.055	15.885	18.649	18.806	14.268	17.667	14.631	17.585	27.255	26.197	12.558	13.688	17.047	21.681	13.875	20.918	16.638	15.594	13.869	17.51	24.109	20.472	21.631	29.406	15.46	17.21	21.779	17.29	19.408	15.133	14.301	14.607	22.947	24.819	15.033	17.469	23.953	19.668	15.695	19.965
343.3	17.238	29.632	12.046	19.476	15.672	20.87	12.663	19.945	13.142	16.02	15.855	18.609	18.786	14.232	17.641	14.611	17.545	27.22	26.167	12.528	13.654	17.017	21.649	13.849	20.877	16.602	15.544	13.84	17.482	24.082	20.442	21.602	29.386	15.434	17.185	21.732	17.268	19.356	15.133	14.298	14.589	22.949	24.796	14.991	17.429	23.923	19.671	15.68	19.933
343.51	17.244	29.626	12.038	19.458	15.647	20.873	12.656	19.938	13.129	15.991	15.846	18.617	18.759	14.221	17.637	14.595	17.534	27.185	26.148	12.53	13.633	17.002	21.652	13.851	20.852	16.588	15.53	13.834	17.461	24.061	20.421	21.577	29.371	15.415	17.179	21.706	17.254	19.345	15.116	14.318	14.584	22.91	24.814	14.996	17.403	23.923	19.666	15.706	19.907
343.72	17.233	29.61	12.027	19.442	15.643	20.877	12.649	19.935	13.1	15.985	15.82	18.601	18.736	14.203	17.624	14.565	17.527	27.157	26.122	12.512	13.607	17.005	21.638	13.844	20.83	16.596	15.527	13.807	17.439	24.029	20.388	21.546	29.351	15.396	17.147	21.678	17.24	19.321	15.111	14.308	14.559	22.897	24.789	14.964	17.42	23.87	19.656	15.707	19.918
343.93	17.21	29.59	11.997	19.416	15.634	20.853	12.638	19.928	13.092	15.971	15.806	18.582	18.718	14.188	17.595	14.545	17.507	27.128	26.092	12.488	13.576	16.986	21.599	13.822	20.794	16.579	15.512	13.787	17.412	24.004	20.358	21.533	29.311	15.386	17.128	21.651	17.237	19.309	15.112	14.297	14.565	22.874	24.803	14.943	17.395	23.846	19.672	15.701	19.899
344.14	17.187	29.552	11.989	19.384	15.628	20.845	12.629	19.908	13.079	15.944	15.793	18.553	18.696	14.164	17.574	14.528	17.472	27.102	26.062	12.457	13.552	16.958	21.564	13.814	20.779	16.572	15.482	13.776	17.394	23.987	20.329	21.515	29.292	15.372	17.112	21.598	17.217	19.284	15.087	14.247	14.544	22.834	24.778	14.915	17.371	23.831	19.665	15.703	19.891
344.36	17.173	29.536	11.962	19.364	15.618	20.83	12.587	19.905	13.059	15.934	15.782	18.515	18.664	14.151	17.548	14.502	17.446	27.059	26.021	12.422	13.529	16.948	21.544	13.786	20.767	16.559	15.449	13.755	17.371	23.956	20.312	21.492	29.281	15.359	17.103	21.589	17.199	19.282	15.112	14.264	14.55	22.819	24.771	14.881	17.351	23.803	19.67	15.722	19.896
344.57	17.14	29.529	11.936	19.336	15.6	20.795	12.567	19.91	13.042	15.911	15.744	18.497	18.638	14.134	17.51	14.451	17.434	27.03	26.008	12.413	13.508	16.927	21.526	13.771	20.73	16.544	15.445	13.747	17.338	23.936	20.3	21.481	29.24	15.346	17.071	21.572	17.186	19.244	15.096	14.258	14.527	22.812	24.752	14.872	17.371	23.768	19.66	15.691	19.895
344.78	17.123	29.524	11.913	19.326	15.6	20.789	12.544	19.905	13.029	15.904	15.722	18.475	18.612	14.135	17.496	14.454	17.421	27.005	25.974	12.402	13.482	16.913	21.501	13.743	20.705	16.539	15.429	13.737	17.329	23.916	20.298	21.456	29.238	15.334	17.048	21.539	17.179	19.219	15.086	14.234	14.486	22.788	24.729	14.821	17.315	23.715	19.635	15.661	19.87
344.99	17.099	29.492	11.907	19.308	15.586	20.775	12.548	19.918	13.017	15.91	15.727	18.461	18.591	14.129	17.474	14.449	17.41	26.981	25.977	12.38	13.478	16.878	21.467	13.722	20.695	16.527	15.402	13.698	17.327	23.883	20.281	21.424	29.235	15.341	17.025	21.51	17.15	19.203	15.096	14.214	14.502	22.768	24.705	14.806	17.322	23.706	19.613	15.663	19.862
345.2	17.082	29.48	11.894	19.285	15.56	20.739	12.52	19.883	13.007	15.892	15.725	18.448	18.553	14.096	17.458	14.426	17.395	26.926	25.963	12.367	13.46	16.853	21.441	13.687	20.657	16.494	15.373	13.675	17.288	23.856	20.258	21.396	29.199	15.318	17.007	21.475	17.113	19.182	15.091	14.202	14.501	22.727	24.68	14.829	17.318	23.669	19.612	15.647	19.849
345.42	17.054	29.471	11.857	19.275	15.547	20.728	12.493	19.861	12.968	15.86	15.691	18.42	18.521	14.07	17.425	14.387	17.359	26.879	25.932	12.34	13.426	16.83	21.418	13.654	20.625	16.472	15.339	13.661	17.253	23.817	20.223	21.338	29.175	15.282	16.983	21.446	17.057	19.139	15.093	14.186	14.475	22.698	24.641	14.83	17.303	23.634	19.595	15.623	19.835
345.63	17.052	29.459	11.863	19.267	15.536	20.708	12.483	19.866	12.961	15.856	15.67	18.415	18.511	14.043	17.425	14.378	17.353	26.856	25.908	12.332	13.417	16.808	21.414	13.647	20.608	16.477	15.323	13.65	17.23	23.812	20.196	21.327	29.152	15.269	16.973	21.417	17.067	19.124	15.101	14.173	14.462	22.694	24.633	14.839	17.281	23.662	19.598	15.619	19.848
345.84	17.055	29.443	11.876	19.247	15.535	20.684	12.49	19.858	12.94	15.857	15.672	18.4	18.496	14.036	17.399	14.372	17.352	26.827	25.888	12.337	13.432	16.803	21.408	13.66	20.603	16.476	15.308	13.655	17.231	23.787	20.183	21.308	29.157	15.256	16.97	21.406	17.067	19.123	15.089	14.154	14.444	22.639	24.603	14.849	17.242	23.638	19.603	15.615	19.799
346.05	17.043	29.404	11.849	19.227	15.519	20.666	12.467	19.856	12.904	15.848	15.657	18.387	18.483	14.017	17.378	14.336	17.33	26.808	25.852	12.321	13.427	16.791	21.401	13.646	20.584	16.444	15.286	13.63	17.212	23.782	20.172	21.284	29.141	15.229	16.948	21.382	17.046	19.105	15.077	14.157	14.463	22.638	24.598	14.852	17.236	23.623	19.59	15.635	19.803
346.26	17.004	29.394	11.797	19.202	15.477	20.63	12.431	19.819	12.886	15.826	15.622	18.337	18.446	13.977	17.357	14.295	17.303	26.776	25.79	12.3	13.407	16.748	21.356	13.614	20.553	16.416	15.26	13.599	17.188	23.733	20.14	21.222	29.088	15.184	16.898	21.361	17.021	19.058	15.05	14.132	14.439	22.616	24.565	14.813	17.22	23.58	19.571	15.598	19.804
346.48	16.999	29.385	11.761	19.188	15.474	20.621	12.407	19.815	12.868	15.816	15.61	18.319	18.422	13.973	17.35	14.285	17.274	26.748	25.765	12.284	13.391	16.706	21.342	13.599	20.526	16.399	15.251	13.57	17.169	23.706	20.127	21.199	29.069	15.161	16.888	21.331	17.008	19.043	15.021	14.12	14.43	22.576	24.539	14.799	17.204	23.558	19.548	15.587	19.79
346.69	16.992	29.389	11.748	19.17	15.474	20.624	12.383	19.812	12.841	15.799	15.62	18.318	18.402	13.958	17.336	14.28	17.262	26.722	25.741	12.269	13.382	16.684	21.336	13.597	20.496	16.378	15.231	13.577	17.159	23.699	20.111	21.187	29.039	15.165	16.869	21.305	16.988	19.033	15.011	14.097	14.408	22.547	24.536	14.78	17.184	23.543	19.536	15.563	19.775
346.9	16.973	29.362	11.732	19.145	15.457	20.629	12.369	19.802	12.825	15.812	15.623	18.312	18.39	13.944	17.307	14.269	17.238	26.688	25.707	12.249	13.362	16.686	21.318	13.587	20.471	16.366	15.214	13.554	17.139	23.68	20.115	21.136	29.028	15.153	16.851	21.298	16.99	19.008	14.985	14.088	14.406	22.5	24.529	14.763	17.188	23.534	19.529	15.551	19.759
347.11	16.951	29.329	11.692	19.115	15.436	20.585	12.334	19.78	12.79	15.786	15.577	18.292	18.362	13.913	17.273	14.237	17.205	26.637	25.652	12.228	13.332	16.644	21.28	13.537	20.415	16.333	15.176	13.518	17.097	23.628	20.067	21.089	28.984	15.123	16.816	21.27	16.975	18.973	14.958	14.062	14.37	22.447	24.494	14.74	17.148	23.527	19.497	15.523	19.733
347.32	16.928	29.308	11.673	19.093	15.418	20.56	12.312	19.75	12.747	15.754	15.573	18.268	18.329	13.88	17.265	14.212	17.171	26.619	25.635	12.204	13.303	16.614	21.248	13.516	20.379	16.312	15.138	13.504	17.067	23.617	20.053	21.061	28.939	15.104	16.771	21.225	16.934	18.943	14.96	14.059	14.376	22.452	24.488	14.73	17.145	23.534	19.503	15.52	19.737
347.54	16.913	29.264	11.656	19.054	15.417	20.539	12.286	19.734	12.71	15.741	15.567	18.249	18.297	13.85	17.235	14.194	17.139	26.589	25.605	12.18	13.293	16.584	21.214	13.5	20.34	16.317	15.123	13.487	17.049	23.59	20.029	21.043	28.927	15.075	16.742	21.189	16.902	18.918	14.94	14.065	14.368	22.43	24.457	14.683	17.119	23.53	19.488	15.493	19.725
347.75	16.894	29.244	11.625	19.029	15.389	20.497	12.252	19.71	12.688	15.718	15.543	18.208	18.247	13.815	17.196	14.15	17.105	26.543	25.562	12.146	13.27	16.54	21.176	13.484	20.295	16.298	15.095	13.457	16.995	23.558	19.992	21.015	28.89	15.053	16.709	21.133	16.871	18.867	14.961	14.056	14.366	22.418	24.464	14.673	17.124	23.513	19.49	15.501	19.734
347.96	16.865	29.223	11.607	19.016	15.375	20.504	12.218	19.701	12.687	15.72	15.525	18.193	18.237	13.797	17.173	14.141	17.096	26.515	25.548	12.138	13.249	16.525	21.163	13.479	20.273	16.273	15.075	13.443	16.985	23.546	19.964	21.009	28.863	15.043	16.71	21.1	16.859	18.858	14.949	14.048	14.357	22.414	24.43	14.685	17.104	23.535	19.49	15.507	19.734
348.17	16.855	29.214	11.585	19.01	15.355	20.504	12.212	19.701	12.684	15.736	15.53	18.17	18.23	13.788	17.173	14.128	17.065	26.494	25.521	12.129	13.248	16.521	21.157	13.477	20.265	16.251	15.077	13.458	16.975	23.529	19.946	20.997	28.862	15.029	16.693	21.083	16.86	18.836	14.932	14.037	14.34	22.378	24.391	14.682	17.1	23.507	19.512	15.498	19.725
348.38	16.848	29.199	11.591	19.005	15.349	20.499	12.207	19.69	12.693	15.729	15.542	18.183	18.241	13.771	17.165	14.126	17.068	26.477	25.51	12.123	13.251	16.525	21.13	13.478	20.257	16.235	15.083	13.459	16.964	23.527	19.938	20.98	28.848	15.031	16.686	21.09	16.869	18.834	14.915	14.032	14.34	22.399	24.379	14.66	17.094	23.485	19.512	15.51	19.734
348.59	16.855	29.205	11.602	19	15.357	20.516	12.211	19.678	12.68	15.718	15.544	18.169	18.235	13.769	17.162	14.12	17.06	26.476	25.515	12.117	13.256	16.523	21.117	13.486	20.267	16.218	15.083	13.468	16.963	23.519	19.938	20.972	28.841	15.025	16.679	21.096	16.857	18.819	14.916	14.05	14.344	22.353	24.375	14.644	17.082	23.471	19.524	15.483	19.724
348.81	16.838	29.172	11.583	18.959	15.342	20.517	12.188	19.654	12.657	15.68	15.526	18.142	18.213	13.751	17.137	14.087	17.059	26.434	25.484	12.09	13.243	16.505	21.101	13.47	20.231	16.209	15.07	13.466	16.946	23.464	19.905	20.935	28.794	15.014	16.646	21.059	16.839	18.792	14.883	14.017	14.31	22.322	24.35	14.621	17.073	23.435	19.509	15.466	19.687
349.02	16.836	29.153	11.543	18.933	15.324	20.493	12.179	19.61	12.644	15.64	15.515	18.122	18.19	13.718	17.115	14.052	17.016	26.4	25.454	12.056	13.192	16.496	21.059	13.446	20.217	16.176	15.052	13.431	16.905	23.42	19.86	20.894	28.76	15.005	16.62	21.021	16.818	18.771	14.856	14.01	14.264	22.291	24.318	14.605	17.047	23.403	19.492	15.464	19.655
349.23	16.83	29.118	11.522	18.926	15.318	20.477	12.167	19.619	12.637	15.651	15.504	18.098	18.182	13.701	17.1	14.038	17.001	26.376	25.422	12.053	13.174	16.465	21.022	13.439	20.205	16.191	15.054	13.415	16.883	23.409	19.832	20.886	28.736	14.998	16.605	21.009	16.796	18.758	14.831	13.999	14.248	22.27	24.314	14.559	17.03	23.387	19.496	15.456	19.634
349.44	16.83	29.109	11.528	18.926	15.32	20.475	12.182	19.631	12.636	15.658	15.504	18.081	18.166	13.706	17.096	14.032	16.975	26.371	25.4	12.047	13.174	16.463	21.016	13.426	20.205	16.187	15.044	13.404	16.886	23.395	19.822	20.872	28.718	15.005	16.607	21.014	16.794	18.771	14.831	13.991	14.235	22.257	24.333	14.548	17.017	23.391	19.475	15.454	19.631
349.65	16.817	29.092	11.507	18.908	15.319	20.452	12.187	19.616	12.633	15.648	15.5	18.081	18.142	13.699	17.076	14.014	16.969	26.332	25.381	12.01	13.159	16.453	20.991	13.444	20.18	16.175	15.024	13.398	16.873	23.375	19.799	20.869	28.696	14.978	16.586	21.007	16.769	18.783	14.844	13.973	14.241	22.243	24.305	14.546	16.983	23.369	19.468	15.468	19.618
349.87	16.809	29.088	11.491	18.913	15.312	20.443	12.176	19.627	12.645	15.648	15.505	18.073	18.125	13.689	17.057	14.011	16.946	26.304	25.352	12.015	13.165	16.45	20.989	13.43	20.171	16.174	15.022	13.378	16.859	23.357	19.781	20.848	28.676	14.96	16.577	21.006	16.77	18.771	14.816	13.919	14.205	22.186	24.236	14.513	16.948	23.326	19.425	15.423	19.605
350.08	16.79	29.063	11.473	18.903	15.307	20.436	12.15	19.615	12.625	15.643	15.474	18.045	18.107	13.677	17.036	13.986	16.936	26.29	25.32	11.983	13.166	16.428	20.988	13.406	20.159	16.154	15.021	13.348	16.837	23.332	19.749	20.814	28.662	14.948	16.555	20.981	16.76	18.743	14.825	13.946	14.241	22.194	24.234	14.502	16.954	23.328	19.43	15.427	19.621
350.29	16.77	29.043	11.445	18.878	15.301	20.423	12.143	19.61	12.602	15.613	15.444	18.024	18.071	13.649	17.009	13.947	16.928	26.271	25.297	11.952	13.144	16.401	20.956	13.391	20.149	16.126	15.004	13.323	16.828	23.326	19.723	20.778	28.638	14.924	16.519	20.956	16.73	18.702	14.817	13.953	14.227	22.176	24.182	14.505	16.963	23.304	19.409	15.429	19.607
350.5	16.76	29.007	11.43	18.866	15.308	20.418	12.143	19.608	12.588	15.597	15.424	17.999	18.066	13.66	17.007	13.951	16.914	26.241	25.283	11.943	13.144	16.391	20.933	13.365	20.117	16.137	15.017	13.316	16.814	23.299	19.712	20.757	28.614	14.927	16.527	20.939	16.708	18.684	14.829	13.934	14.236	22.154	24.188	14.506	16.972	23.326	19.435	15.423	19.594
350.71	16.724	28.985	11.408	18.842	15.276	20.392	12.114	19.589	12.554	15.58	15.404	17.981	18.04	13.625	16.98	13.905	16.889	26.204	25.242	11.922	13.134	16.359	20.894	13.331	20.097	16.112	14.985	13.291	16.798	23.276	19.686	20.71	28.596	14.901	16.505	20.918	16.694	18.645	14.82	13.926	14.261	22.156	24.188	14.482	16.943	23.296	19.448	15.415	19.587
350.92	16.728	28.995	11.43	18.847	15.283	20.398	12.123	19.582	12.553	15.587	15.402	17.974	18.041	13.631	16.969	13.904	16.874	26.209	25.241	11.917	13.121	16.356	20.914	13.321	20.11	16.115	14.979	13.313	16.792	23.276	19.69	20.713	28.588	14.901	16.505	20.929	16.691	18.64	14.782	13.925	14.239	22.152	24.155	14.446	16.916	23.275	19.442	15.396	19.542
351.14	16.715	28.99	11.433	18.841	15.27	20.375	12.115	19.563	12.55	15.585	15.388	17.956	18.028	13.61	16.947	13.891	16.872	26.209	25.21	11.911	13.114	16.32	20.902	13.314	20.09	16.109	14.981	13.297	16.774	23.265	19.667	20.691	28.574	14.888	16.49	20.906	16.678	18.63	14.777	13.918	14.234	22.144	24.119	14.439	16.884	23.273	19.445	15.383	19.543
351.35	16.686	28.967	11.42	18.824	15.271	20.358	12.115	19.562	12.536	15.567	15.379	17.937	18	13.6	16.928	13.882	16.859	26.168	25.184	11.891	13.098	16.297	20.895	13.307	20.07	16.094	14.974	13.303	16.756	23.267	19.663	20.675	28.562	14.857	16.471	20.894	16.678	18.619	14.753	13.901	14.214	22.11	24.089	14.431	16.871	23.248	19.456	15.389	19.516
351.56	16.672	28.954	11.421	18.807	15.243	20.345	12.113	19.569	12.538	15.583	15.364	17.925	17.99	13.573	16.919	13.877	16.854	26.145	25.179	11.883	13.103	16.299	20.865	13.298	20.057	16.082	14.957	13.29	16.735	23.255	19.659	20.667	28.551	14.837	16.458	20.862	16.657	18.603	14.731	13.898	14.206	22.075	24.051	14.404	16.861	23.22	19.41	15.367	19.471
351.77	16.675	28.942	11.425	18.791	15.246	20.352	12.117	19.56	12.527	15.574	15.367	17.922	17.975	13.565	16.901	13.867	16.834	26.128	25.158	11.875	13.097	16.3	20.852	13.29	20.035	16.087	14.951	13.289	16.708	23.241	19.64	20.646	28.544	14.825	16.443	20.85	16.634	18.598	14.703	13.914	14.195	22.045	24.007	14.365	16.856	23.207	19.396	15.363	19.45
351.98	16.667	28.934	11.426	18.793	15.261	20.346	12.119	19.57	12.538	15.568	15.379	17.918	17.972	13.557	16.899	13.87	16.853	26.102	25.151	11.866	13.072	16.298	20.855	13.29	20.046	16.092	14.944	13.288	16.695	23.217	19.636	20.64	28.532	14.829	16.451	20.847	16.629	18.592	14.678	13.939	14.194	22.024	23.995	14.36	16.86	23.195	19.38	15.322	19.428
352.19	16.655	28.909	11.402	18.78	15.24	20.329	12.096	19.563	12.53	15.555	15.375	17.894	17.951	13.543	16.885	13.86	16.824	26.051	25.14	11.839	13.04	16.267	20.831	13.272	20.035	16.05	14.935	13.274	16.673	23.188	19.628	20.614	28.509	14.81	16.423	20.811	16.602	18.558	14.701	13.956	14.22	22.013	23.988	14.366	16.878	23.195	19.385	15.313	19.442
352.41	16.663	28.896	11.398	18.764	15.228	20.324	12.093	19.544	12.53	15.545	15.38	17.886	17.946	13.535	16.86	13.839	16.818	26.034	25.119	11.829	13.04	16.257	20.833	13.263	20.02	16.059	14.927	13.282	16.674	23.167	19.617	20.604	28.498	14.799	16.421	20.806	16.58	18.549	14.686	13.966	14.216	21.973	24.008	14.356	16.835	23.175	19.379	15.315	19.425
352.62	16.66	28.877	11.387	18.756	15.224	20.305	12.1	19.545	12.529	15.545	15.361	17.895	17.932	13.52	16.843	13.83	16.795	26.001	25.089	11.815	13.021	16.254	20.804	13.243	20.006	16.052	14.934	13.27	16.655	23.153	19.607	20.592	28.483	14.787	16.417	20.798	16.575	18.554	14.707	13.999	14.253	21.981	24.027	14.371	16.826	23.213	19.409	15.355	19.445
352.83	16.652	28.857	11.389	18.75	15.208	20.281	12.076	19.538	12.519	15.537	15.362	17.884	17.925	13.504	16.83	13.822	16.775	25.957	25.082	11.808	13.013	16.244	20.8	13.246	19.982	16.028	14.919	13.253	16.652	23.132	19.601	20.578	28.45	14.778	16.403	20.775	16.567	18.543	14.694	13.994	14.264	21.953	24.027	14.353	16.811	23.191	19.399	15.349	19.428
353.04	16.662	28.844	11.38	18.75	15.204	20.269	12.096	19.538	12.51	15.539	15.383	17.881	17.912	13.527	16.836	13.818	16.761	25.94	25.068	11.812	13.014	16.253	20.785	13.248	19.991	16.03	14.905	13.246	16.65	23.129	19.597	20.563	28.442	14.769	16.387	20.759	16.532	18.535	14.681	13.987	14.228	21.961	23.997	14.34	16.792	23.15	19.367	15.337	19.385
353.25	16.657	28.837	11.352	18.724	15.205	20.238	12.087	19.513	12.511	15.52	15.359	17.866	17.88	13.504	16.83	13.805	16.749	25.926	25.043	11.798	12.994	16.243	20.777	13.24	19.97	16.014	14.908	13.226	16.635	23.111	19.584	20.544	28.406	14.739	16.369	20.759	16.511	18.526	14.656	13.965	14.232	21.932	23.973	14.331	16.773	23.11	19.359	15.306	19.345
353.46	16.643	28.819	11.333	18.714	15.194	20.201	12.057	19.497	12.504	15.498	15.357	17.843	17.873	13.47	16.805	13.772	16.731	25.906	25.021	11.782	12.989	16.234	20.76	13.242	19.948	16.005	14.894	13.228	16.625	23.099	19.572	20.534	28.379	14.718	16.35	20.751	16.488	18.506	14.651	13.983	14.23	21.919	23.962	14.327	16.769	23.07	19.335	15.286	19.334
353.67	16.64	28.818	11.313	18.683	15.184	20.193	12.033	19.49	12.488	15.483	15.343	17.811	17.839	13.447	16.781	13.76	16.711	25.876	24.992	11.766	12.966	16.222	20.737	13.227	19.932	15.99	14.863	13.207	16.599	23.078	19.544	20.51	28.352	14.698	16.328	20.737	16.461	18.482	14.648	13.974	14.227	21.901	23.935	14.323	16.748	23.027	19.317	15.311	19.334
353.89	16.62	28.802	11.288	18.667	15.174	20.165	12.015	19.466	12.474	15.463	15.341	17.792	17.812	13.461	16.752	13.735	16.686	25.85	24.969	11.742	12.943	16.216	20.736	13.211	19.909	15.985	14.854	13.177	16.571	23.068	19.507	20.476	28.33	14.678	16.308	20.698	16.428	18.458	14.629	13.971	14.182	21.859	23.922	14.305	16.723	23.001	19.323	15.269	19.3
354.1	16.602	28.786	11.279	18.672	15.16	20.169	12.003	19.46	12.463	15.442	15.334	17.764	17.798	13.448	16.729	13.727	16.655	25.831	24.956	11.728	12.921	16.186	20.719	13.207	19.89	15.979	14.842	13.165	16.554	23.057	19.486	20.468	28.3	14.672	16.288	20.672	16.435	18.443	14.586	13.939	14.155	21.804	23.875	14.256	16.666	22.961	19.281	15.256	19.257
354.31	16.603	28.768	11.286	18.683	15.174	20.178	11.991	19.484	12.486	15.436	15.343	17.765	17.813	13.469	16.722	13.728	16.652	25.827	24.961	11.736	12.934	16.19	20.708	13.214	19.902	15.99	14.849	13.171	16.555	23.059	19.471	20.455	28.301	14.673	16.303	20.647	16.428	18.428	14.573	13.953	14.138	21.773	23.841	14.246	16.653	22.94	19.288	15.259	19.255
354.52	16.606	28.742	11.278	18.655	15.157	20.141	11.98	19.468	12.467	15.416	15.322	17.75	17.79	13.469	16.713	13.718	16.62	25.811	24.924	11.714	12.92	16.16	20.697	13.202	19.864	15.977	14.847	13.149	16.523	23.032	19.462	20.444	28.287	14.671	16.267	20.637	16.416	18.4	14.534	13.925	14.131	21.766	23.829	14.22	16.629	22.895	19.26	15.244	19.241
354.73	16.583	28.724	11.284	18.653	15.15	20.131	11.983	19.459	12.447	15.39	15.312	17.735	17.778	13.471	16.7	13.713	16.598	25.787	24.902	11.71	12.915	16.146	20.675	13.184	19.854	15.959	14.832	13.143	16.515	22.998	19.443	20.427	28.27	14.661	16.259	20.612	16.398	18.39	14.491	13.895	14.122	21.737	23.812	14.199	16.591	22.88	19.226	15.216	19.206
354.94	16.562	28.712	11.256	18.642	15.143	20.134	11.96	19.441	12.425	15.403	15.286	17.726	17.756	13.457	16.682	13.696	16.565	25.756	24.891	11.686	12.891	16.141	20.661	13.17	19.83	15.962	14.812	13.125	16.493	22.967	19.42	20.392	28.25	14.648	16.228	20.59	16.378	18.369	14.464	13.892	14.121	21.72	23.805	14.196	16.575	22.862	19.221	15.214	19.21
355.15	16.548	28.695	11.225	18.618	15.13	20.102	11.946	19.426	12.405	15.393	15.276	17.694	17.729	13.434	16.663	13.666	16.514	25.716	24.868	11.656	12.866	16.117	20.616	13.146	19.805	15.952	14.798	13.089	16.474	22.939	19.378	20.353	28.213	14.619	16.202	20.554	16.349	18.343	14.44	13.854	14.066	21.668	23.758	14.141	16.528	22.831	19.198	15.173	19.185
355.37	16.545	28.686	11.208	18.603	15.125	20.075	11.942	19.417	12.394	15.371	15.262	17.679	17.704	13.441	16.643	13.648	16.489	25.694	24.842	11.643	12.85	16.112	20.603	13.13	19.789	15.935	14.78	13.083	16.467	22.917	19.361	20.333	28.184	14.589	16.195	20.518	16.34	18.33	14.431	13.85	14.057	21.652	23.748	14.122	16.512	22.829	19.2	15.166	19.191
355.58	16.532	28.676	11.19	18.575	15.123	20.061	11.907	19.401	12.37	15.343	15.238	17.649	17.686	13.426	16.616	13.623	16.47	25.682	24.813	11.624	12.843	16.095	20.576	13.107	19.756	15.916	14.766	13.058	16.44	22.882	19.344	20.296	28.121	14.558	16.174	20.503	16.316	18.303	14.445	13.844	14.069	21.657	23.721	14.134	16.513	22.824	19.208	15.154	19.201
355.79	16.53	28.652	11.164	18.565	15.113	20.043	11.903	19.411	12.355	15.335	15.217	17.633	17.679	13.419	16.598	13.599	16.46	25.671	24.791	11.627	12.83	16.093	20.557	13.098	19.752	15.904	14.754	13.042	16.439	22.854	19.334	20.272	28.093	14.531	16.169	20.474	16.305	18.281	14.438	13.848	14.057	21.642	23.704	14.143	16.536	22.805	19.199	15.164	19.2
356	16.53	28.63	11.164	18.556	15.095	20.031	11.888	19.403	12.335	15.328	15.226	17.618	17.663	13.418	16.574	13.589	16.438	25.628	24.757	11.611	12.84	16.092	20.543	13.089	19.734	15.905	14.752	13.014	16.428	22.828	19.316	20.249	28.072	14.529	16.157	20.453	16.291	18.262	14.418	13.85	14.072	21.652	23.684	14.145	16.542	22.799	19.209	15.165	19.201
356.21	16.518	28.601	11.156	18.517	15.066	19.999	11.852	19.397	12.304	15.307	15.201	17.599	17.646	13.396	16.554	13.561	16.423	25.584	24.718	11.602	12.814	16.079	20.505	13.063	19.702	15.873	14.739	12.986	16.4	22.812	19.29	20.226	28.042	14.513	16.12	20.435	16.265	18.233	14.468	13.844	14.075	21.643	23.648	14.133	16.525	22.805	19.228	15.172	19.191
356.42	16.49	28.571	11.121	18.495	15.04	19.972	11.828	19.384	12.275	15.287	15.189	17.585	17.633	13.359	16.521	13.534	16.381	25.553	24.682	11.574	12.787	16.058	20.471	13.034	19.656	15.837	14.704	12.969	16.363	22.781	19.249	20.2	28.032	14.478	16.118	20.403	16.243	18.218	14.462	13.844	14.065	21.621	23.626	14.124	16.52	22.782	19.225	15.17	19.184
356.63	16.485	28.58	11.121	18.479	15.03	19.97	11.823	19.369	12.276	15.28	15.191	17.589	17.622	13.352	16.513	13.536	16.368	25.522	24.659	11.553	12.778	16.042	20.46	13.035	19.649	15.844	14.699	12.957	16.35	22.755	19.23	20.193	28.005	14.475	16.122	20.381	16.229	18.201	14.445	13.844	14.055	21.597	23.611	14.104	16.526	22.779	19.228	15.18	19.184
356.85	16.475	28.569	11.108	18.49	15.031	19.974	11.811	19.352	12.283	15.276	15.187	17.576	17.615	13.342	16.503	13.52	16.36	25.49	24.652	11.548	12.783	16.057	20.451	13.018	19.621	15.845	14.681	12.949	16.336	22.738	19.223	20.176	27.993	14.462	16.116	20.382	16.222	18.181	14.437	13.806	14.035	21.551	23.565	14.063	16.509	22.739	19.204	15.156	19.158
357.06	16.471	28.56	11.097	18.478	15.036	19.96	11.795	19.353	12.27	15.266	15.17	17.558	17.612	13.328	16.481	13.508	16.344	25.468	24.633	11.555	12.767	16.05	20.426	13.014	19.597	15.828	14.649	12.936	16.329	22.715	19.222	20.155	27.983	14.449	16.114	20.353	16.208	18.162	14.428	13.829	14.043	21.553	23.542	14.071	16.517	22.764	19.221	15.163	19.143
357.27	16.482	28.55	11.095	18.466	15.027	19.954	11.801	19.362	12.267	15.249	15.173	17.541	17.587	13.32	16.474	13.503	16.317	25.451	24.629	11.549	12.756	16.037	20.419	13.011	19.603	15.83	14.641	12.942	16.33	22.685	19.201	20.13	27.959	14.435	16.096	20.329	16.195	18.156	14.416	13.819	14.024	21.556	23.533	14.076	16.523	22.765	19.207	15.15	19.133
357.48	16.454	28.533	11.069	18.442	15.018	19.942	11.789	19.35	12.251	15.231	15.167	17.535	17.57	13.311	16.463	13.492	16.314	25.422	24.612	11.558	12.744	16.026	20.41	12.992	19.595	15.832	14.621	12.934	16.314	22.663	19.187	20.109	27.936	14.422	16.078	20.325	16.185	18.151	14.396	13.789	14.01	21.522	23.53	14.049	16.501	22.739	19.205	15.123	19.122
357.69	16.444	28.515	11.068	18.42	15.006	19.919	11.763	19.35	12.238	15.22	15.164	17.521	17.568	13.286	16.46	13.475	16.299	25.388	24.588	11.538	12.727	16.003	20.387	12.977	19.578	15.827	14.604	12.906	16.303	22.654	19.175	20.099	27.905	14.413	16.066	20.299	16.171	18.128	14.372	13.764	13.98	21.475	23.491	14.018	16.472	22.696	19.164	15.1	19.101
357.9	16.422	28.508	11.062	18.406	14.981	19.88	11.739	19.342	12.208	15.204	15.151	17.494	17.545	13.264	16.439	13.454	16.258	25.355	24.554	11.524	12.702	15.987	20.372	12.95	19.55	15.825	14.576	12.875	16.257	22.619	19.154	20.096	27.876	14.384	16.043	20.278	16.149	18.1	14.363	13.762	13.962	21.451	23.46	14.006	16.477	22.665	19.174	15.094	19.083
358.11	16.386	28.497	11.033	18.386	14.967	19.844	11.714	19.321	12.187	15.167	15.131	17.475	17.514	13.236	16.406	13.42	16.215	25.311	24.515	11.491	12.666	15.947	20.317	12.915	19.501	15.778	14.539	12.838	16.214	22.595	19.11	20.069	27.841	14.342	15.997	20.247	16.113	18.073	14.335	13.745	13.931	21.4	23.414	13.981	16.451	22.622	19.151	15.059	19.051
358.32	16.378	28.513	11.029	18.384	14.965	19.829	11.722	19.326	12.181	15.157	15.119	17.45	17.497	13.23	16.381	13.403	16.202	25.288	24.496	11.494	12.651	15.94	20.31	12.912	19.487	15.781	14.514	12.822	16.191	22.584	19.1	20.054	27.826	14.353	16.005	20.242	16.105	18.059	14.345	13.746	13.941	21.355	23.389	13.979	16.445	22.622	19.127	15.055	19.022
358.54	16.385	28.497	11.033	18.389	14.965	19.83	11.721	19.329	12.163	15.153	15.127	17.438	17.479	13.209	16.371	13.389	16.165	25.264	24.481	11.471	12.649	15.93	20.293	12.92	19.477	15.762	14.498	12.809	16.158	22.573	19.086	20.041	27.804	14.344	16.002	20.222	16.105	18.048	14.348	13.729	13.926	21.35	23.364	13.967	16.407	22.608	19.138	15.062	19.001
358.75	16.4	28.495	11.028	18.375	14.958	19.82	11.71	19.333	12.162	15.151	15.128	17.437	17.467	13.21	16.361	13.374	16.154	25.232	24.47	11.473	12.643	15.898	20.274	12.924	19.459	15.757	14.483	12.806	16.152	22.576	19.082	20.023	27.781	14.345	15.99	20.207	16.104	18.031	14.332	13.701	13.914	21.314	23.364	13.93	16.391	22.578	19.111	15.022	18.969
358.96	16.382	28.499	11.024	18.361	14.95	19.832	11.709	19.324	12.164	15.154	15.131	17.419	17.442	13.205	16.35	13.374	16.132	25.205	24.463	11.482	12.648	15.903	20.247	12.92	19.455	15.747	14.487	12.788	16.14	22.563	19.07	19.99	27.772	14.341	15.969	20.201	16.088	18.006	14.313	13.7	13.877	21.317	23.338	13.93	16.339	22.563	19.124	15.004	18.947
359.17	16.36	28.469	11.012	18.345	14.945	19.802	11.685	19.307	12.155	15.142	15.113	17.402	17.416	13.19	16.348	13.353	16.126	25.166	24.444	11.46	12.641	15.883	20.214	12.906	19.452	15.722	14.469	12.757	16.12	22.551	19.056	19.949	27.737	14.317	15.948	20.206	16.073	17.995	14.288	13.675	13.874	21.283	23.317	13.925	16.323	22.527	19.118	14.974	18.926
359.38	16.349	28.466	11.007	18.329	14.935	19.776	11.687	19.295	12.158	15.137	15.112	17.389	17.408	13.179	16.337	13.349	16.103	25.122	24.426	11.453	12.644	15.874	20.215	12.913	19.446	15.723	14.46	12.734	16.113	22.532	19.053	19.921	27.722	14.322	15.938	20.196	16.054	17.982	14.287	13.673	13.871	21.277	23.286	13.937	16.312	22.513	19.117	14.984	18.927
359.59	16.347	28.439	10.999	18.309	14.937	19.765	11.674	19.29	12.148	15.133	15.107	17.375	17.381	13.172	16.337	13.337	16.093	25.095	24.409	11.438	12.619	15.864	20.193	12.911	19.428	15.706	14.442	12.739	16.101	22.518	19.047	19.882	27.709	14.304	15.928	20.191	16.037	17.96	14.282	13.652	13.851	21.247	23.286	13.926	16.301	22.522	19.118	15.002	18.93
359.8	16.315	28.409	10.973	18.276	14.92	19.734	11.639	19.274	12.113	15.107	15.092	17.367	17.331	13.157	16.329	13.315	16.06	25.063	24.366	11.407	12.6	15.821	20.143	12.887	19.413	15.67	14.418	12.708	16.06	22.484	19.005	19.839	27.67	14.289	15.905	20.159	16.012	17.947	14.264	13.624	13.833	21.197	23.286	13.895	16.291	22.505	19.104	15.003	18.896
360.01	16.288	28.381	10.956	18.263	14.92	19.707	11.616	19.242	12.109	15.108	15.081	17.361	17.294	13.132	16.31	13.296	16.035	25.022	24.347	11.398	12.58	15.799	20.117	12.865	19.378	15.658	14.39	12.689	16.034	22.472	18.977	19.798	27.636	14.274	15.892	20.12	15.986	17.921	14.244	13.617	13.81	21.191	23.277	13.877	16.262	22.479	19.084	14.984	18.86
360.22	16.273	28.347	10.948	18.248	14.906	19.699	11.608	19.243	12.106	15.091	15.063	17.352	17.273	13.132	16.302	13.293	16.029	25.005	24.324	11.396	12.555	15.797	20.103	12.864	19.358	15.635	14.372	12.689	16.035	22.471	18.966	19.782	27.6	14.256	15.88	20.105	15.978	17.904	14.237	13.608	13.796	21.182	23.263	13.873	16.242	22.457	19.054	14.975	18.852
360.44	16.254	28.335	10.925	18.227	14.891	19.682	11.596	19.214	12.086	15.066	15.027	17.333	17.243	13.097	16.284	13.27	15.991	24.958	24.309	11.367	12.522	15.775	20.066	12.842	19.319	15.601	14.355	12.673	16.009	22.448	18.931	19.758	27.555	14.223	15.854	20.062	15.951	17.871	14.228	13.612	13.812	21.182	23.226	13.879	16.263	22.458	19.08	15	18.847
360.65	16.245	28.325	10.898	18.22	14.878	19.685	11.588	19.202	12.074	15.061	15.004	17.321	17.243	13.086	16.274	13.262	15.983	24.928	24.295	11.37	12.514	15.758	20.037	12.845	19.313	15.576	14.35	12.672	16.015	22.421	18.91	19.735	27.526	14.207	15.839	20.033	15.935	17.859	14.222	13.615	13.77	21.156	23.22	13.866	16.227	22.426	19.07	14.977	18.796
360.86	16.225	28.319	10.897	18.223	14.869	19.681	11.582	19.199	12.063	15.067	15.001	17.311	17.234	13.085	16.26	13.258	15.979	24.898	24.293	11.363	12.508	15.733	20.015	12.838	19.294	15.571	14.327	12.666	16.02	22.406	18.904	19.728	27.504	14.201	15.847	20.014	15.922	17.849	14.201	13.62	13.732	21.148	23.199	13.85	16.192	22.378	19.064	14.951	18.773
361.07	16.226	28.305	10.892	18.203	14.867	19.667	11.569	19.194	12.049	15.038	14.987	17.306	17.213	13.084	16.246	13.251	15.968	24.865	24.268	11.348	12.493	15.726	19.995	12.83	19.261	15.557	14.322	12.655	16.004	22.392	18.877	19.714	27.472	14.181	15.829	19.996	15.906	17.834	14.185	13.584	13.69	21.117	23.176	13.819	16.16	22.326	19.027	14.916	18.744
361.28	16.192	28.268	10.863	18.168	14.849	19.642	11.548	19.175	12.018	15	14.96	17.267	17.178	13.064	16.209	13.213	15.935	24.822	24.234	11.321	12.467	15.691	19.962	12.806	19.217	15.517	14.291	12.613	15.98	22.368	18.852	19.662	27.437	14.16	15.797	19.962	15.866	17.818	14.19	13.599	13.7	21.138	23.159	13.816	16.165	22.312	19.028	14.91	18.728
361.49	16.171	28.23	10.875	18.166	14.837	19.641	11.536	19.174	12.015	14.997	14.954	17.26	17.161	13.065	16.192	13.211	15.921	24.778	24.211	11.309	12.46	15.658	19.936	12.793	19.189	15.509	14.289	12.611	15.964	22.349	18.842	19.641	27.407	14.137	15.782	19.94	15.85	17.801	14.223	13.614	13.712	21.143	23.173	13.832	16.171	22.318	19.041	14.927	18.722
361.7	16.161	28.202	10.855	18.156	14.834	19.639	11.518	19.148	11.997	14.993	14.93	17.26	17.136	13.063	16.178	13.21	15.912	24.758	24.184	11.305	12.451	15.644	19.929	12.764	19.187	15.503	14.289	12.592	15.938	22.33	18.808	19.602	27.394	14.119	15.76	19.922	15.843	17.785	14.234	13.618	13.727	21.158	23.169	13.833	16.186	22.308	19.058	14.939	18.727
361.91	16.154	28.194	10.848	18.147	14.826	19.628	11.515	19.15	11.979	14.986	14.937	17.255	17.126	13.05	16.169	13.204	15.897	24.735	24.184	11.302	12.447	15.627	19.92	12.764	19.163	15.488	14.276	12.575	15.916	22.319	18.79	19.588	27.36	14.11	15.747	19.891	15.844	17.78	14.217	13.605	13.727	21.129	23.144	13.822	16.157	22.283	19.02	14.93	18.717
362.12	16.138	28.185	10.812	18.117	14.812	19.614	11.502	19.137	11.971	14.968	14.925	17.232	17.101	13.042	16.148	13.184	15.889	24.718	24.176	11.286	12.423	15.595	19.879	12.738	19.168	15.455	14.266	12.556	15.903	22.291	18.774	19.564	27.338	14.088	15.723	19.887	15.827	17.761	14.193	13.602	13.711	21.089	23.105	13.798	16.136	22.252	19.022	14.903	18.707
362.33	16.117	28.161	10.806	18.103	14.794	19.611	11.494	19.116	11.946	14.968	14.915	17.211	17.078	13.016	16.126	13.162	15.873	24.686	24.15	11.268	12.412	15.589	19.86	12.721	19.159	15.448	14.25	12.552	15.888	22.271	18.75	19.55	27.314	14.092	15.698	19.874	15.815	17.741	14.198	13.596	13.688	21.052	23.07	13.782	16.111	22.238	19.001	14.898	18.699
362.55	16.114	28.166	10.798	18.087	14.794	19.611	11.489	19.108	11.945	14.967	14.896	17.193	17.054	13.018	16.116	13.144	15.862	24.672	24.13	11.247	12.415	15.588	19.848	12.719	19.14	15.435	14.238	12.555	15.876	22.254	18.751	19.542	27.297	14.079	15.689	19.86	15.803	17.713	14.204	13.594	13.707	21.061	23.045	13.802	16.106	22.227	18.994	14.9	18.693
362.76	16.113	28.145	10.776	18.079	14.79	19.596	11.467	19.103	11.92	14.962	14.9	17.177	17.024	13.026	16.096	13.119	15.843	24.645	24.105	11.227	12.4	15.573	19.824	12.702	19.105	15.427	14.213	12.543	15.864	22.226	18.725	19.517	27.286	14.069	15.679	19.849	15.773	17.708	14.198	13.591	13.693	21.076	23.042	13.826	16.114	22.187	19.01	14.899	18.702
362.97	16.11	28.118	10.781	18.065	14.779	19.575	11.463	19.088	11.91	14.949	14.902	17.159	17.012	13.038	16.091	13.102	15.818	24.623	24.083	11.214	12.384	15.556	19.807	12.685	19.08	15.419	14.209	12.509	15.847	22.212	18.702	19.504	27.271	14.062	15.662	19.827	15.759	17.686	14.21	13.599	13.695	21.06	23.038	13.821	16.118	22.159	19.019	14.89	18.698
363.18	16.115	28.105	10.757	18.05	14.76	19.563	11.451	19.082	11.901	14.96	14.91	17.157	16.996	13.036	16.076	13.092	15.792	24.6	24.067	11.189	12.375	15.547	19.792	12.67	19.069	15.41	14.201	12.493	15.826	22.177	18.693	19.49	27.225	14.045	15.649	19.819	15.731	17.677	14.2	13.563	13.681	21.044	23.015	13.767	16.082	22.129	19.015	14.876	18.662
363.39	16.109	28.088	10.753	18.046	14.738	19.536	11.435	19.075	11.883	14.944	14.885	17.132	16.976	13.02	16.052	13.064	15.779	24.559	24.032	11.174	12.35	15.525	19.776	12.65	19.044	15.393	14.183	12.464	15.801	22.159	18.684	19.485	27.197	14.035	15.643	19.8	15.715	17.653	14.196	13.577	13.678	21.033	22.994	13.797	16.069	22.126	19.005	14.856	18.677
363.6	16.1	28.066	10.725	18.034	14.714	19.517	11.418	19.048	11.873	14.932	14.873	17.122	16.96	13.002	16.036	13.061	15.753	24.519	24.001	11.149	12.34	15.501	19.766	12.612	19.018	15.385	14.161	12.456	15.783	22.145	18.669	19.457	27.177	14.028	15.622	19.792	15.695	17.626	14.192	13.552	13.664	21.017	22.991	13.764	16.074	22.084	19.004	14.832	18.665
363.81	16.109	28.06	10.712	18.023	14.703	19.516	11.43	19.051	11.881	14.929	14.879	17.119	16.953	12.998	16.036	13.049	15.744	24.493	23.98	11.147	12.342	15.505	19.76	12.61	19.008	15.386	14.167	12.461	15.781	22.135	18.663	19.443	27.176	14.015	15.601	19.781	15.684	17.637	14.177	13.532	13.632	20.969	22.976	13.749	16.045	22.063	18.988	14.816	18.628
364.02	16.106	28.059	10.736	18.028	14.714	19.51	11.443	19.047	11.888	14.93	14.874	17.103	16.947	12.999	16.053	13.045	15.755	24.487	23.977	11.159	12.342	15.501	19.765	12.628	18.986	15.384	14.166	12.474	15.775	22.126	18.674	19.434	27.165	14.012	15.596	19.771	15.687	17.633	14.155	13.54	13.608	20.938	22.947	13.72	16.012	22.036	18.967	14.8	18.63
364.23	16.082	28.027	10.716	18.015	14.699	19.492	11.421	19.034	11.857	14.915	14.858	17.106	16.923	12.982	16.03	13.02	15.732	24.472	23.962	11.144	12.34	15.481	19.745	12.61	18.971	15.369	14.157	12.457	15.755	22.095	18.658	19.406	27.136	14.002	15.578	19.732	15.66	17.624	14.138	13.526	13.596	20.93	22.932	13.708	16	22.025	18.974	14.775	18.629
364.44	16.067	28.004	10.693	17.998	14.687	19.463	11.399	19.023	11.843	14.903	14.834	17.093	16.915	12.965	16.008	13.001	15.734	24.435	23.942	11.126	12.306	15.46	19.727	12.587	18.94	15.346	14.128	12.439	15.735	22.076	18.644	19.388	27.104	13.989	15.558	19.708	15.616	17.6	14.097	13.548	13.607	20.923	22.932	13.712	15.993	22.006	18.972	14.784	18.638
364.65	16.039	28	10.675	17.995	14.674	19.428	11.377	19.015	11.826	14.889	14.823	17.058	16.887	12.966	15.979	12.981	15.714	24.406	23.913	11.107	12.292	15.444	19.699	12.561	18.937	15.338	14.122	12.432	15.717	22.046	18.625	19.352	27.071	13.991	15.543	19.682	15.585	17.575	14.1	13.558	13.599	20.908	22.927	13.726	15.986	21.988	18.953	14.788	18.647
364.87	16.036	27.976	10.666	17.98	14.664	19.424	11.357	18.999	11.819	14.873	14.818	17.046	16.855	12.955	15.968	12.965	15.695	24.382	23.883	11.086	12.285	15.423	19.684	12.537	18.913	15.334	14.104	12.423	15.697	22.021	18.611	19.328	27.057	13.971	15.537	19.66	15.565	17.537	14.091	13.54	13.584	20.884	22.909	13.713	15.986	21.978	18.963	14.769	18.625
365.08	16.008	27.964	10.64	17.962	14.644	19.39	11.331	18.98	11.791	14.839	14.799	17.023	16.832	12.936	15.936	12.942	15.662	24.345	23.845	11.064	12.271	15.395	19.665	12.528	18.883	15.303	14.069	12.409	15.681	21.996	18.583	19.29	27.025	13.948	15.505	19.641	15.533	17.501	14.08	13.546	13.569	20.91	22.907	13.703	15.967	21.981	18.957	14.773	18.607
365.29	16.004	27.96	10.622	17.952	14.636	19.381	11.321	18.968	11.777	14.827	14.774	17.006	16.818	12.913	15.915	12.925	15.643	24.326	23.834	11.045	12.26	15.386	19.644	12.519	18.866	15.283	14.077	12.383	15.665	21.967	18.562	19.279	26.999	13.926	15.483	19.616	15.527	17.485	14.08	13.563	13.566	20.883	22.865	13.693	15.948	21.965	18.938	14.749	18.59
365.5	16.007	27.937	10.603	17.945	14.631	19.366	11.328	18.975	11.774	14.824	14.772	16.984	16.802	12.916	15.914	12.923	15.639	24.306	23.828	11.039	12.249	15.386	19.613	12.511	18.839	15.284	14.066	12.373	15.652	21.956	18.566	19.258	26.981	13.928	15.476	19.585	15.517	17.466	14.059	13.55	13.529	20.863	22.846	13.678	15.917	21.942	18.939	14.745	18.562
365.71	15.983	27.92	10.579	17.913	14.605	19.347	11.298	18.961	11.749	14.811	14.768	16.966	16.772	12.885	15.883	12.889	15.617	24.256	23.785	11.017	12.229	15.375	19.583	12.49	18.812	15.269	14.051	12.328	15.621	21.914	18.527	19.211	26.947	13.9	15.444	19.568	15.488	17.438	14.032	13.525	13.52	20.834	22.822	13.652	15.884	21.915	18.932	14.738	18.528
365.92	15.979	27.902	10.574	17.907	14.607	19.352	11.283	18.937	11.739	14.808	14.759	16.956	16.77	12.883	15.877	12.883	15.608	24.233	23.772	11.007	12.232	15.381	19.579	12.478	18.802	15.253	14.052	12.332	15.61	21.909	18.505	19.202	26.922	13.884	15.446	19.552	15.487	17.431	14.014	13.502	13.477	20.803	22.782	13.632	15.86	21.889	18.917	14.707	18.503
366.13	15.968	27.884	10.562	17.901	14.591	19.338	11.267	18.926	11.736	14.787	14.748	16.938	16.753	12.864	15.872	12.866	15.589	24.215	23.742	10.996	12.213	15.358	19.551	12.459	18.784	15.244	14.031	12.314	15.599	21.896	18.486	19.181	26.889	13.886	15.422	19.525	15.471	17.407	14	13.497	13.449	20.766	22.746	13.611	15.836	21.863	18.883	14.686	18.483
366.34	15.972	27.872	10.538	17.898	14.598	19.323	11.253	18.91	11.724	14.776	14.746	16.919	16.712	12.852	15.849	12.839	15.577	24.186	23.73	10.977	12.203	15.345	19.514	12.452	18.761	15.232	14.022	12.307	15.588	21.876	18.481	19.16	26.854	13.87	15.418	19.516	15.466	17.407	13.999	13.486	13.441	20.748	22.707	13.614	15.81	21.84	18.868	14.68	18.444
366.55	15.974	27.872	10.515	17.889	14.602	19.331	11.257	18.904	11.711	14.772	14.738	16.894	16.696	12.853	15.855	12.827	15.563	24.181	23.713	10.973	12.196	15.34	19.512	12.461	18.753	15.244	14.012	12.317	15.595	21.869	18.472	19.153	26.837	13.873	15.422	19.496	15.459	17.409	13.988	13.485	13.432	20.722	22.677	13.581	15.797	21.822	18.847	14.66	18.446
366.76	15.974	27.857	10.493	17.892	14.599	19.324	11.25	18.894	11.708	14.771	14.735	16.883	16.671	12.834	15.842	12.83	15.568	24.165	23.687	10.952	12.177	15.337	19.513	12.445	18.749	15.242	14.002	12.297	15.581	21.848	18.46	19.122	26.821	13.862	15.413	19.473	15.445	17.39	13.986	13.471	13.431	20.706	22.66	13.564	15.786	21.806	18.857	14.675	18.423
366.97	15.953	27.836	10.478	17.876	14.603	19.298	11.243	18.902	11.684	14.757	14.729	16.878	16.648	12.814	15.831	12.826	15.569	24.146	23.668	10.939	12.163	15.323	19.484	12.441	18.744	15.221	13.977	12.273	15.565	21.831	18.446	19.104	26.788	13.862	15.392	19.456	15.428	17.374	13.983	13.464	13.41	20.707	22.644	13.545	15.77	21.79	18.844	14.661	18.387
367.18	15.938	27.816	10.47	17.885	14.6	19.302	11.237	18.902	11.678	14.744	14.727	16.872	16.644	12.814	15.83	12.814	15.565	24.132	23.664	10.939	12.157	15.328	19.48	12.44	18.739	15.215	13.968	12.263	15.553	21.825	18.44	19.103	26.773	13.855	15.383	19.438	15.42	17.372	13.974	13.504	13.414	20.716	22.657	13.553	15.777	21.784	18.835	14.673	18.404
367.39	15.906	27.808	10.478	17.881	14.59	19.286	11.211	18.898	11.666	14.738	14.715	16.86	16.613	12.814	15.823	12.793	15.546	24.088	23.631	10.928	12.151	15.318	19.463	12.432	18.732	15.195	13.952	12.245	15.528	21.805	18.417	19.073	26.756	13.836	15.372	19.406	15.41	17.361	13.961	13.491	13.398	20.676	22.622	13.521	15.742	21.752	18.815	14.673	18.389
367.6	15.881	27.796	10.494	17.869	14.578	19.271	11.217	18.891	11.671	14.742	14.7	16.842	16.603	12.814	15.825	12.78	15.528	24.063	23.61	10.918	12.14	15.297	19.44	12.422	18.7	15.192	13.953	12.233	15.508	21.783	18.415	19.046	26.737	13.817	15.355	19.401	15.393	17.351	13.953	13.474	13.408	20.666	22.589	13.515	15.706	21.739	18.791	14.665	18.381
367.81	15.865	27.774	10.471	17.844	14.561	19.257	11.195	18.883	11.659	14.729	14.688	16.817	16.58	12.803	15.805	12.772	15.508	24.021	23.591	10.888	12.127	15.273	19.433	12.416	18.676	15.176	13.938	12.208	15.494	21.754	18.392	19.017	26.698	13.799	15.333	19.376	15.364	17.319	13.921	13.462	13.388	20.633	22.557	13.494	15.693	21.695	18.759	14.632	18.358
368.03	15.858	27.761	10.456	17.833	14.556	19.263	11.183	18.86	11.661	14.72	14.674	16.809	16.574	12.781	15.786	12.752	15.481	23.972	23.573	10.874	12.112	15.261	19.413	12.398	18.634	15.171	13.932	12.199	15.485	21.727	18.369	19.006	26.663	13.779	15.331	19.356	15.35	17.31	13.898	13.429	13.376	20.59	22.543	13.461	15.678	21.674	18.745	14.618	18.325
368.24	15.832	27.73	10.429	17.818	14.526	19.248	11.163	18.832	11.627	14.702	14.652	16.793	16.543	12.769	15.76	12.734	15.434	23.933	23.546	10.856	12.079	15.236	19.392	12.397	18.616	15.138	13.923	12.177	15.469	21.712	18.342	18.96	26.642	13.758	15.305	19.338	15.337	17.286	13.882	13.41	13.35	20.563	22.532	13.463	15.656	21.646	18.735	14.587	18.302
368.45	15.828	27.724	10.43	17.797	14.516	19.228	11.157	18.821	11.611	14.696	14.634	16.802	16.521	12.756	15.745	12.737	15.419	23.922	23.523	10.844	12.075	15.226	19.376	12.403	18.61	15.125	13.916	12.175	15.457	21.689	18.325	18.948	26.622	13.758	15.289	19.32	15.324	17.282	13.88	13.384	13.336	20.526	22.503	13.446	15.634	21.603	18.702	14.563	18.285
368.66	15.825	27.71	10.418	17.799	14.51	19.223	11.141	18.81	11.608	14.689	14.646	16.797	16.519	12.748	15.72	12.722	15.396	23.905	23.503	10.829	12.071	15.218	19.359	12.396	18.584	15.108	13.913	12.165	15.445	21.659	18.316	18.93	26.619	13.757	15.28	19.303	15.31	17.271	13.867	13.391	13.338	20.52	22.507	13.457	15.636	21.594	18.691	14.543	18.299
368.87	15.825	27.715	10.428	17.795	14.506	19.222	11.146	18.827	11.606	14.689	14.661	16.807	16.51	12.744	15.717	12.725	15.404	23.904	23.504	10.849	12.073	15.215	19.354	12.388	18.567	15.108	13.91	12.153	15.452	21.656	18.324	18.917	26.608	13.75	15.284	19.293	15.323	17.25	13.844	13.382	13.331	20.523	22.51	13.438	15.614	21.577	18.691	14.532	18.255
369.08	15.818	27.708	10.431	17.806	14.501	19.217	11.141	18.829	11.601	14.688	14.669	16.796	16.513	12.739	15.708	12.735	15.381	23.884	23.488	10.853	12.053	15.22	19.343	12.389	18.574	15.099	13.906	12.14	15.438	21.642	18.313	18.903	26.591	13.751	15.276	19.291	15.319	17.231	13.823	13.377	13.331	20.504	22.481	13.444	15.618	21.574	18.703	14.53	18.246
369.29	15.826	27.687	10.417	17.799	14.503	19.211	11.134	18.84	11.6	14.682	14.659	16.791	16.515	12.73	15.699	12.736	15.387	23.868	23.465	10.851	12.053	15.235	19.334	12.393	18.571	15.106	13.905	12.129	15.425	21.623	18.305	18.906	26.575	13.753	15.267	19.257	15.315	17.216	13.826	13.386	13.321	20.504	22.472	13.441	15.612	21.574	18.715	14.516	18.254
369.5	15.816	27.671	10.421	17.79	14.501	19.204	11.129	18.827	11.594	14.689	14.657	16.778	16.498	12.73	15.696	12.721	15.368	23.854	23.451	10.862	12.048	15.237	19.313	12.391	18.574	15.093	13.893	12.124	15.406	21.607	18.28	18.899	26.553	13.752	15.258	19.239	15.313	17.207	13.838	13.373	13.312	20.478	22.447	13.445	15.6	21.574	18.716	14.499	18.251
369.71	15.802	27.67	10.416	17.785	14.494	19.174	11.12	18.833	11.587	14.677	14.651	16.771	16.47	12.721	15.68	12.705	15.346	23.827	23.419	10.847	12.036	15.217	19.311	12.382	18.549	15.084	13.873	12.113	15.375	21.581	18.253	18.886	26.543	13.74	15.238	19.219	15.288	17.185	13.839	13.376	13.313	20.471	22.468	13.463	15.593	21.568	18.744	14.505	18.254
369.92	15.8	27.658	10.393	17.77	14.49	19.15	11.098	18.834	11.574	14.669	14.647	16.747	16.451	12.707	15.66	12.684	15.344	23.805	23.382	10.834	12.015	15.194	19.286	12.359	18.532	15.055	13.848	12.09	15.343	21.563	18.224	18.849	26.531	13.718	15.211	19.188	15.271	17.136	13.848	13.378	13.317	20.463	22.464	13.454	15.59	21.554	18.742	14.523	18.259
370.13	15.785	27.648	10.363	17.75	14.487	19.14	11.104	18.838	11.555	14.646	14.63	16.734	16.433	12.686	15.642	12.658	15.328	23.774	23.367	10.807	12.011	15.177	19.253	12.342	18.517	15.042	13.829	12.077	15.35	21.546	18.205	18.828	26.512	13.698	15.201	19.163	15.248	17.122	13.874	13.394	13.316	20.444	22.458	13.467	15.59	21.529	18.761	14.539	18.259
370.34	15.782	27.624	10.354	17.742	14.471	19.131	11.085	18.82	11.553	14.637	14.61	16.724	16.408	12.67	15.633	12.665	15.301	23.754	23.322	10.806	11.995	15.162	19.222	12.328	18.506	15.033	13.816	12.07	15.327	21.526	18.203	18.802	26.491	13.685	15.175	19.13	15.219	17.104	13.843	13.384	13.306	20.427	22.418	13.443	15.548	21.489	18.76	14.53	18.233
370.55	15.772	27.604	10.341	17.722	14.463	19.119	11.061	18.804	11.534	14.609	14.592	16.7	16.395	12.659	15.62	12.638	15.278	23.728	23.306	10.798	11.978	15.15	19.198	12.308	18.473	15.009	13.81	12.052	15.324	21.5	18.171	18.793	26.461	13.665	15.155	19.101	15.206	17.097	13.833	13.392	13.315	20.401	22.392	13.446	15.572	21.496	18.754	14.508	18.224
370.76	15.768	27.594	10.331	17.711	14.462	19.113	11.053	18.796	11.525	14.614	14.603	16.699	16.38	12.666	15.61	12.631	15.273	23.717	23.289	10.789	11.978	15.148	19.183	12.302	18.478	14.993	13.809	12.051	15.306	21.488	18.152	18.77	26.453	13.664	15.138	19.092	15.189	17.088	13.823	13.399	13.314	20.38	22.348	13.452	15.551	21.487	18.748	14.497	18.207
370.97	15.743	27.574	10.292	17.713	14.45	19.099	11.043	18.789	11.517	14.597	14.597	16.681	16.35	12.647	15.588	12.623	15.236	23.691	23.269	10.771	11.962	15.128	19.157	12.293	18.455	14.984	13.783	12.029	15.29	21.483	18.119	18.744	26.441	13.632	15.136	19.079	15.181	17.064	13.823	13.39	13.332	20.372	22.352	13.447	15.535	21.474	18.744	14.513	18.174
371.18	15.754	27.578	10.278	17.701	14.457	19.097	11.04	18.79	11.515	14.603	14.587	16.674	16.336	12.644	15.583	12.618	15.234	23.668	23.264	10.779	11.96	15.122	19.157	12.303	18.438	14.97	13.787	12.023	15.28	21.479	18.109	18.741	26.423	13.622	15.127	19.068	15.164	17.048	13.825	13.399	13.329	20.362	22.373	13.455	15.541	21.478	18.756	14.507	18.17
371.39	15.74	27.57	10.26	17.686	14.452	19.082	11.025	18.791	11.505	14.594	14.578	16.656	16.316	12.625	15.564	12.59	15.218	23.615	23.245	10.759	11.948	15.095	19.152	12.291	18.423	14.954	13.779	12.002	15.264	21.461	18.079	18.727	26.4	13.597	15.104	19.057	15.148	17.024	13.816	13.407	13.325	20.349	22.36	13.438	15.536	21.445	18.752	14.522	18.157
371.6	15.723	27.553	10.241	17.681	14.436	19.066	11.013	18.77	11.487	14.587	14.558	16.637	16.304	12.606	15.548	12.566	15.199	23.579	23.217	10.749	11.94	15.079	19.136	12.283	18.4	14.937	13.761	11.989	15.258	21.43	18.058	18.707	26.375	13.59	15.082	19.052	15.135	17.013	13.794	13.416	13.32	20.332	22.349	13.427	15.507	21.414	18.737	14.497	18.132
371.81	15.716	27.533	10.24	17.679	14.441	19.055	11.004	18.763	11.494	14.58	14.556	16.624	16.303	12.595	15.538	12.558	15.197	23.562	23.192	10.743	11.931	15.078	19.126	12.267	18.394	14.938	13.754	11.98	15.247	21.419	18.04	18.692	26.362	13.581	15.07	19.04	15.122	17.008	13.796	13.431	13.331	20.317	22.35	13.442	15.492	21.392	18.727	14.509	18.13
372.02	15.712	27.526	10.227	17.651	14.426	19.032	10.997	18.753	11.482	14.569	14.54	16.599	16.299	12.59	15.529	12.533	15.183	23.541	23.183	10.727	11.918	15.072	19.107	12.256	18.378	14.934	13.748	11.969	15.225	21.41	18.019	18.669	26.343	13.577	15.071	19.019	15.097	16.99	13.781	13.405	13.34	20.285	22.337	13.413	15.484	21.367	18.723	14.484	18.108
372.23	15.682	27.51	10.213	17.643	14.412	19.004	10.981	18.726	11.454	14.559	14.527	16.578	16.28	12.57	15.51	12.508	15.168	23.527	23.156	10.701	11.912	15.061	19.091	12.238	18.347	14.927	13.743	11.96	15.21	21.354	17.997	18.654	26.316	13.562	15.062	18.987	15.098	16.98	13.788	13.402	13.318	20.268	22.301	13.386	15.446	21.344	18.698	14.448	18.093
372.45	15.678	27.49	10.216	17.648	14.417	18.99	10.974	18.714	11.434	14.557	14.527	16.574	16.273	12.571	15.505	12.506	15.155	23.515	23.13	10.702	11.916	15.057	19.092	12.236	18.345	14.918	13.752	11.964	15.202	21.339	17.989	18.652	26.3	13.557	15.053	18.987	15.091	16.955	13.782	13.386	13.306	20.254	22.298	13.376	15.431	21.336	18.678	14.447	18.076
372.66	15.671	27.472	10.211	17.64	14.414	18.996	10.955	18.7	11.419	14.549	14.518	16.574	16.254	12.547	15.493	12.496	15.142	23.47	23.107	10.673	11.91	15.053	19.084	12.229	18.329	14.884	13.747	11.944	15.187	21.315	17.968	18.641	26.273	13.554	15.04	18.96	15.093	16.949	13.786	13.392	13.267	20.226	22.257	13.376	15.416	21.318	18.666	14.433	18.07
372.87	15.649	27.464	10.202	17.631	14.418	18.975	10.94	18.692	11.405	14.549	14.509	16.555	16.24	12.53	15.469	12.482	15.132	23.435	23.093	10.671	11.905	15.046	19.049	12.228	18.323	14.875	13.737	11.937	15.16	21.301	17.939	18.612	26.262	13.55	15.036	18.929	15.073	16.923	13.761	13.377	13.23	20.182	22.226	13.339	15.39	21.292	18.655	14.421	18.056
373.08	15.65	27.459	10.197	17.627	14.417	18.981	10.938	18.707	11.417	14.555	14.529	16.549	16.243	12.532	15.473	12.485	15.144	23.427	23.099	10.677	11.914	15.055	19.049	12.223	18.323	14.883	13.739	11.951	15.158	21.283	17.945	18.61	26.269	13.54	15.037	18.946	15.078	16.924	13.755	13.365	13.237	20.18	22.203	13.341	15.402	21.265	18.656	14.412	18.048
373.29	15.637	27.451	10.183	17.619	14.4	18.967	10.919	18.692	11.4	14.536	14.513	16.525	16.23	12.51	15.441	12.463	15.104	23.379	23.064	10.648	11.894	15.036	19.011	12.196	18.295	14.853	13.719	11.919	15.137	21.248	17.9	18.582	26.243	13.521	14.999	18.917	15.046	16.912	13.743	13.339	13.238	20.143	22.205	13.329	15.394	21.258	18.654	14.418	18.034
373.5	15.633	27.437	10.172	17.594	14.397	18.96	10.911	18.682	11.387	14.526	14.506	16.517	16.22	12.489	15.43	12.454	15.071	23.358	23.057	10.635	11.891	15.011	18.997	12.191	18.285	14.847	13.709	11.906	15.125	21.233	17.889	18.568	26.221	13.507	14.988	18.917	15.035	16.9	13.747	13.332	13.227	20.125	22.218	13.319	15.393	21.245	18.647	14.42	18.05
373.71	15.614	27.437	10.181	17.589	14.391	18.957	10.914	18.693	11.386	14.523	14.507	16.506	16.219	12.496	15.415	12.44	15.076	23.335	23.061	10.634	11.888	15.01	18.984	12.2	18.29	14.851	13.705	11.904	15.134	21.228	17.888	18.559	26.201	13.508	14.989	18.903	15.024	16.902	13.762	13.345	13.238	20.137	22.228	13.327	15.408	21.253	18.657	14.417	18.061
373.92	15.592	27.423	10.173	17.579	14.376	18.95	10.887	18.689	11.383	14.513	14.492	16.484	16.197	12.487	15.397	12.427	15.065	23.309	23.024	10.61	11.878	14.985	18.955	12.175	18.263	14.844	13.677	11.879	15.121	21.194	17.864	18.537	26.176	13.49	14.963	18.879	15.017	16.888	13.754	13.323	13.211	20.102	22.204	13.291	15.406	21.233	18.637	14.399	18.045
374.13	15.578	27.394	10.158	17.575	14.366	18.939	10.864	18.691	11.364	14.504	14.485	16.465	16.167	12.475	15.376	12.405	15.053	23.293	23.001	10.601	11.86	14.962	18.934	12.173	18.237	14.825	13.659	11.858	15.108	21.164	17.832	18.52	26.168	13.476	14.938	18.862	14.997	16.863	13.747	13.3	13.202	20.108	22.187	13.277	15.428	21.217	18.628	14.39	18.019
374.34	15.572	27.385	10.152	17.572	14.376	18.925	10.862	18.685	11.368	14.487	14.474	16.461	16.149	12.474	15.362	12.385	15.048	23.276	22.994	10.595	11.846	14.947	18.926	12.166	18.227	14.808	13.656	11.854	15.089	21.144	17.812	18.502	26.149	13.459	14.922	18.866	14.985	16.853	13.745	13.289	13.175	20.096	22.179	13.263	15.417	21.189	18.626	14.369	18.025
374.55	15.564	27.38	10.167	17.576	14.379	18.924	10.859	18.695	11.368	14.514	14.478	16.463	16.155	12.481	15.367	12.377	15.059	23.277	22.988	10.599	11.856	14.956	18.924	12.181	18.226	14.817	13.659	11.855	15.089	21.144	17.818	18.502	26.157	13.447	14.925	18.851	14.987	16.844	13.747	13.309	13.187	20.088	22.17	13.256	15.429	21.18	18.647	14.361	18.027
374.76	15.556	27.378	10.163	17.561	14.372	18.912	10.861	18.692	11.367	14.512	14.48	16.463	16.141	12.487	15.351	12.374	15.044	23.253	22.975	10.592	11.846	14.954	18.892	12.184	18.222	14.802	13.643	11.844	15.076	21.141	17.814	18.488	26.139	13.43	14.922	18.829	14.976	16.84	13.737	13.312	13.177	20.088	22.167	13.258	15.411	21.184	18.62	14.334	18.032
374.97	15.551	27.364	10.158	17.558	14.372	18.903	10.846	18.687	11.348	14.491	14.466	16.439	16.111	12.475	15.327	12.367	15.02	23.225	22.949	10.578	11.83	14.948	18.874	12.174	18.205	14.775	13.639	11.844	15.066	21.125	17.803	18.477	26.116	13.421	14.905	18.819	14.957	16.817	13.745	13.337	13.19	20.067	22.166	13.258	15.41	21.198	18.631	14.339	18.009
375.18	15.535	27.345	10.132	17.54	14.358	18.883	10.834	18.668	11.34	14.47	14.455	16.419	16.088	12.45	15.304	12.349	15.005	23.194	22.908	10.551	11.816	14.927	18.849	12.163	18.184	14.751	13.617	11.828	15.048	21.097	17.782	18.444	26.083	13.39	14.875	18.779	14.941	16.784	13.741	13.333	13.19	20.068	22.155	13.254	15.392	21.191	18.622	14.323	18.002
375.39	15.522	27.315	10.117	17.541	14.341	18.865	10.826	18.662	11.331	14.453	14.454	16.402	16.079	12.443	15.296	12.331	14.985	23.17	22.872	10.56	11.803	14.923	18.829	12.152	18.171	14.75	13.601	11.821	15.029	21.077	17.773	18.427	26.057	13.38	14.865	18.763	14.932	16.771	13.726	13.317	13.191	20.026	22.136	13.255	15.361	21.147	18.604	14.308	17.982
375.6	15.518	27.321	10.099	17.532	14.332	18.854	10.818	18.655	11.326	14.449	14.447	16.381	16.05	12.423	15.27	12.315	14.969	23.138	22.844	10.551	11.781	14.894	18.806	12.141	18.152	14.718	13.59	11.811	15.016	21.066	17.748	18.411	26.022	13.35	14.849	18.745	14.913	16.737	13.732	13.307	13.171	20.015	22.118	13.249	15.352	21.124	18.587	14.288	17.995
375.81	15.511	27.327	10.08	17.52	14.323	18.846	10.822	18.655	11.321	14.431	14.438	16.378	16.038	12.408	15.261	12.295	14.963	23.128	22.828	10.541	11.767	14.883	18.783	12.129	18.135	14.707	13.584	11.803	15.008	21.042	17.734	18.39	25.994	13.345	14.84	18.719	14.9	16.716	13.725	13.306	13.167	20.009	22.114	13.256	15.348	21.125	18.584	14.308	18.002
376.02	15.485	27.325	10.075	17.501	14.318	18.827	10.813	18.65	11.298	14.428	14.423	16.362	16.03	12.398	15.245	12.271	14.943	23.097	22.817	10.53	11.75	14.858	18.772	12.11	18.113	14.693	13.56	11.782	14.997	21.029	17.72	18.354	25.976	13.32	14.813	18.711	14.886	16.701	13.708	13.281	13.151	19.983	22.086	13.234	15.332	21.11	18.567	14.299	17.986
376.23	15.494	27.311	10.079	17.504	14.318	18.827	10.819	18.65	11.301	14.431	14.419	16.376	16.032	12.405	15.244	12.272	14.956	23.091	22.802	10.535	11.756	14.858	18.769	12.11	18.106	14.692	13.566	11.772	15.003	21.03	17.712	18.343	25.956	13.323	14.815	18.705	14.877	16.694	13.677	13.276	13.148	19.945	22.067	13.225	15.311	21.099	18.571	14.283	17.972
376.44	15.485	27.306	10.073	17.496	14.307	18.825	10.819	18.644	11.286	14.427	14.412	16.369	16.035	12.387	15.236	12.271	14.953	23.075	22.79	10.511	11.748	14.848	18.773	12.096	18.094	14.686	13.566	11.768	14.997	21.017	17.702	18.333	25.931	13.322	14.815	18.701	14.868	16.683	13.667	13.273	13.137	19.925	22.06	13.208	15.29	21.082	18.546	14.282	17.961
376.65	15.465	27.303	10.061	17.48	14.287	18.815	10.798	18.639	11.262	14.42	14.404	16.341	16.019	12.371	15.215	12.249	14.921	23.044	22.772	10.497	11.736	14.834	18.753	12.071	18.063	14.664	13.541	11.752	14.961	20.988	17.686	18.301	25.896	13.31	14.793	18.667	14.853	16.644	13.647	13.278	13.147	19.926	22.053	13.201	15.294	21.076	18.544	14.297	17.944
376.86	15.457	27.296	10.052	17.468	14.286	18.797	10.79	18.632	11.254	14.41	14.404	16.332	16.016	12.378	15.205	12.245	14.918	23.02	22.757	10.485	11.738	14.833	18.732	12.062	18.051	14.661	13.546	11.744	14.95	20.976	17.663	18.282	25.879	13.298	14.787	18.666	14.86	16.63	13.63	13.268	13.125	19.911	22.025	13.182	15.288	21.058	18.53	14.272	17.922
377.07	15.45	27.276	10.031	17.458	14.277	18.786	10.786	18.628	11.251	14.408	14.402	16.31	16.006	12.372	15.197	12.23	14.911	23.004	22.739	10.465	11.736	14.828	18.713	12.043	18.036	14.648	13.533	11.737	14.946	20.963	17.65	18.264	25.861	13.289	14.772	18.652	14.852	16.609	13.617	13.256	13.126	19.878	22.019	13.163	15.271	21.034	18.518	14.25	17.92
377.28	15.444	27.261	10.032	17.452	14.269	18.774	10.79	18.611	11.25	14.405	14.397	16.307	15.998	12.371	15.174	12.223	14.915	22.997	22.729	10.469	11.726	14.81	18.717	12.037	18.038	14.646	13.518	11.715	14.926	20.953	17.642	18.248	25.852	13.292	14.762	18.644	14.847	16.597	13.61	13.241	13.12	19.855	22.004	13.144	15.23	21.02	18.501	14.238	17.892
377.49	15.43	27.245	10.019	17.445	14.268	18.77	10.776	18.605	11.25	14.373	14.392	16.32	15.992	12.362	15.156	12.216	14.907	22.979	22.7	10.454	11.72	14.799	18.712	12.016	18.027	14.633	13.515	11.709	14.908	20.936	17.619	18.22	25.826	13.288	14.744	18.62	14.842	16.581	13.593	13.245	13.109	19.847	22.006	13.148	15.207	21.008	18.493	14.227	17.898
377.7	15.439	27.239	10.021	17.457	14.274	18.78	10.777	18.632	11.245	14.375	14.393	16.324	15.991	12.369	15.16	12.221	14.915	22.961	22.692	10.467	11.722	14.809	18.706	12.023	18.007	14.647	13.511	11.704	14.904	20.929	17.618	18.224	25.805	13.29	14.746	18.618	14.82	16.576	13.561	13.204	13.08	19.802	21.952	13.113	15.164	20.988	18.45	14.199	17.872
377.91	15.416	27.213	10.008	17.441	14.25	18.762	10.766	18.612	11.241	14.356	14.383	16.318	15.978	12.343	15.142	12.2	14.895	22.928	22.678	10.444	11.712	14.785	18.674	12.011	17.994	14.631	13.492	11.694	14.885	20.903	17.603	18.193	25.766	13.272	14.723	18.601	14.805	16.552	13.552	13.204	13.1	19.802	21.961	13.103	15.166	20.989	18.426	14.204	17.881
378.12	15.413	27.199	10.004	17.426	14.238	18.75	10.763	18.607	11.233	14.347	14.37	16.31	15.972	12.337	15.142	12.194	14.887	22.901	22.67	10.433	11.709	14.79	18.648	12.003	17.983	14.624	13.49	11.696	14.865	20.893	17.591	18.182	25.75	13.252	14.706	18.585	14.79	16.545	13.542	13.218	13.095	19.796	21.945	13.115	15.158	21.001	18.41	14.204	17.871
378.33	15.403	27.177	9.992	17.422	14.231	18.745	10.76	18.602	11.228	14.34	14.363	16.301	15.964	12.334	15.115	12.175	14.873	22.882	22.661	10.443	11.706	14.781	18.636	12	17.983	14.608	13.494	11.692	14.855	20.875	17.571	18.153	25.75	13.244	14.703	18.569	14.77	16.539	13.538	13.234	13.117	19.794	21.96	13.125	15.171	20.992	18.421	14.212	17.858
378.54	15.395	27.171	9.971	17.414	14.219	18.722	10.76	18.596	11.217	14.318	14.351	16.286	15.955	12.31	15.104	12.155	14.86	22.867	22.647	10.432	11.701	14.758	18.619	11.994	17.968	14.585	13.483	11.672	14.839	20.844	17.559	18.126	25.734	13.226	14.69	18.548	14.758	16.528	13.539	13.225	13.118	19.776	21.939	13.116	15.161	20.976	18.418	14.219	17.866
378.75	15.395	27.158	9.977	17.405	14.208	18.714	10.763	18.598	11.207	14.324	14.348	16.279	15.941	12.299	15.094	12.143	14.856	22.838	22.628	10.425	11.702	14.764	18.609	11.997	17.955	14.583	13.482	11.669	14.832	20.826	17.563	18.118	25.729	13.227	14.673	18.54	14.752	16.508	13.534	13.223	13.12	19.742	21.919	13.098	15.143	20.975	18.406	14.217	17.862
378.96	15.375	27.13	9.958	17.388	14.198	18.696	10.736	18.586	11.185	14.316	14.325	16.258	15.915	12.285	15.081	12.126	14.838	22.817	22.604	10.407	11.674	14.745	18.581	11.967	17.926	14.558	13.462	11.661	14.803	20.804	17.551	18.088	25.71	13.2	14.647	18.524	14.735	16.49	13.535	13.242	13.119	19.761	21.896	13.11	15.132	20.949	18.424	14.231	17.861
379.17	15.358	27.108	9.927	17.366	14.181	18.689	10.725	18.598	11.182	14.299	14.313	16.24	15.913	12.277	15.067	12.112	14.832	22.79	22.585	10.393	11.671	14.735	18.571	11.955	17.914	14.539	13.451	11.647	14.792	20.798	17.538	18.066	25.689	13.181	14.643	18.521	14.726	16.478	13.515	13.24	13.084	19.742	21.876	13.126	15.13	20.902	18.414	14.217	17.849
379.38	15.346	27.096	9.923	17.363	14.179	18.682	10.731	18.59	11.176	14.287	14.307	16.237	15.909	12.268	15.059	12.101	14.818	22.776	22.58	10.401	11.669	14.739	18.569	11.941	17.91	14.532	13.453	11.631	14.798	20.781	17.523	18.048	25.661	13.18	14.631	18.506	14.714	16.468	13.514	13.219	13.068	19.72	21.857	13.109	15.108	20.878	18.395	14.187	17.844
379.59	15.329	27.082	9.914	17.36	14.178	18.671	10.725	18.59	11.16	14.283	14.281	16.228	15.9	12.264	15.057	12.081	14.789	22.759	22.567	10.399	11.645	14.721	18.559	11.934	17.893	14.514	13.446	11.625	14.802	20.764	17.505	18.031	25.651	13.163	14.626	18.503	14.692	16.459	13.516	13.235	13.083	19.719	21.843	13.111	15.115	20.872	18.4	14.192	17.855
379.8	15.305	27.054	9.908	17.329	14.164	18.658	10.707	18.584	11.138	14.268	14.271	16.218	15.881	12.256	15.041	12.057	14.775	22.737	22.549	10.371	11.628	14.71	18.541	11.912	17.875	14.492	13.437	11.593	14.787	20.743	17.486	18.013	25.626	13.145	14.606	18.488	14.682	16.441	13.52	13.23	13.067	19.692	21.837	13.109	15.106	20.844	18.403	14.186	17.854
380.01	15.283	27.051	9.898	17.303	14.139	18.634	10.687	18.565	11.12	14.251	14.245	16.176	15.863	12.24	15.019	12.022	14.748	22.699	22.525	10.329	11.607	14.68	18.513	11.885	17.844	14.464	13.409	11.578	14.752	20.718	17.459	17.981	25.611	13.113	14.581	18.468	14.665	16.425	13.502	13.229	13.054	19.669	21.844	13.096	15.086	20.811	18.394	14.174	17.85
380.22	15.272	27.031	9.901	17.297	14.135	18.629	10.681	18.571	11.108	14.246	14.238	16.156	15.856	12.233	15.013	12.009	14.742	22.681	22.519	10.318	11.589	14.663	18.51	11.878	17.841	14.459	13.399	11.568	14.742	20.714	17.453	17.962	25.607	13.11	14.571	18.47	14.643	16.423	13.499	13.23	13.071	19.65	21.849	13.098	15.089	20.783	18.393	14.184	17.843
380.43	15.257	27.018	9.869	17.272	14.114	18.599	10.659	18.552	11.086	14.234	14.224	16.127	15.841	12.216	14.994	11.988	14.72	22.65	22.497	10.302	11.577	14.652	18.478	11.858	17.812	14.439	13.375	11.559	14.709	20.688	17.441	17.931	25.581	13.094	14.554	18.451	14.62	16.398	13.477	13.214	13.04	19.644	21.84	13.086	15.048	20.755	18.386	14.163	17.842
380.64	15.248	26.999	9.855	17.266	14.104	18.59	10.653	18.557	11.086	14.23	14.208	16.122	15.827	12.21	14.991	11.974	14.707	22.65	22.491	10.283	11.586	14.645	18.474	11.861	17.803	14.43	13.373	11.561	14.718	20.666	17.448	17.912	25.574	13.099	14.541	18.446	14.602	16.383	13.475	13.242	13.038	19.641	21.84	13.1	15.055	20.762	18.38	14.166	17.863
380.85	15.226	26.967	9.832	17.239	14.087	18.57	10.633	18.539	11.07	14.2	14.203	16.087	15.801	12.179	14.971	11.952	14.676	22.615	22.461	10.259	11.562	14.613	18.448	11.825	17.781	14.41	13.34	11.538	14.702	20.64	17.423	17.899	25.556	13.083	14.527	18.432	14.572	16.359	13.471	13.223	13.007	19.625	21.822	13.092	15.029	20.755	18.368	14.156	17.852
381.06	15.215	26.957	9.816	17.236	14.079	18.553	10.62	18.537	11.068	14.202	14.193	16.073	15.79	12.167	14.953	11.933	14.661	22.592	22.457	10.242	11.551	14.608	18.422	11.824	17.776	14.407	13.325	11.526	14.693	20.623	17.427	17.889	25.542	13.083	14.512	18.42	14.561	16.35	13.47	13.228	13.029	19.628	21.806	13.107	15.012	20.757	18.362	14.151	17.854
381.27	15.219	26.948	9.808	17.215	14.08	18.549	10.611	18.532	11.063	14.203	14.184	16.066	15.774	12.162	14.935	11.93	14.65	22.575	22.443	10.227	11.552	14.589	18.418	11.824	17.764	14.398	13.322	11.513	14.688	20.598	17.41	17.887	25.516	13.07	14.5	18.408	14.542	16.339	13.473	13.236	13.036	19.635	21.802	13.11	15.001	20.74	18.384	14.133	17.849
381.48	15.205	26.945	9.799	17.209	14.084	18.535	10.604	18.527	11.058	14.206	14.182	16.054	15.762	12.145	14.922	11.937	14.644	22.568	22.432	10.214	11.545	14.589	18.398	11.832	17.768	14.396	13.312	11.497	14.685	20.592	17.394	17.876	25.498	13.063	14.485	18.392	14.529	16.318	13.473	13.244	13.027	19.625	21.792	13.102	14.995	20.743	18.394	14.14	17.845
381.69	15.202	26.928	9.792	17.208	14.082	18.526	10.596	18.535	11.059	14.197	14.167	16.062	15.748	12.139	14.913	11.942	14.638	22.565	22.405	10.208	11.537	14.572	18.39	11.835	17.774	14.393	13.306	11.496	14.677	20.577	17.381	17.852	25.486	13.048	14.477	18.38	14.522	16.3	13.455	13.246	13.034	19.616	21.773	13.095	14.984	20.727	18.389	14.129	17.847
381.9	15.19	26.92	9.776	17.187	14.073	18.511	10.583	18.521	11.052	14.181	14.15	16.048	15.731	12.115	14.909	11.914	14.614	22.541	22.392	10.189	11.523	14.557	18.364	11.821	17.755	14.387	13.28	11.484	14.663	20.559	17.37	17.837	25.47	13.041	14.456	18.365	14.515	16.277	13.461	13.267	13.044	19.608	21.777	13.088	14.969	20.717	18.404	14.125	17.85
382.11	15.18	26.904	9.771	17.187	14.069	18.5	10.581	18.526	11.035	14.181	14.141	16.056	15.72	12.108	14.889	11.911	14.603	22.526	22.378	10.18	11.531	14.535	18.362	11.831	17.736	14.389	13.282	11.468	14.66	20.556	17.372	17.825	25.46	13.028	14.449	18.35	14.522	16.258	13.46	13.279	13.047	19.603	21.775	13.075	14.959	20.693	18.402	14.127	17.855
382.32	15.193	26.918	9.772	17.19	14.067	18.49	10.59	18.532	11.03	14.183	14.16	16.055	15.731	12.109	14.908	11.926	14.618	22.522	22.368	10.193	11.545	14.543	18.359	11.843	17.724	14.392	13.299	11.479	14.652	20.557	17.373	17.818	25.458	13.034	14.456	18.351	14.53	16.264	13.45	13.278	13.046	19.599	21.782	13.073	14.96	20.691	18.406	14.116	17.861
382.53	15.183	26.905	9.759	17.159	14.056	18.472	10.58	18.523	11.018	14.157	14.162	16.06	15.71	12.102	14.895	11.913	14.604	22.5	22.339	10.182	11.529	14.522	18.343	11.822	17.709	14.384	13.296	11.467	14.643	20.54	17.359	17.805	25.427	13.018	14.434	18.335	14.515	16.25	13.456	13.255	13.037	19.574	21.765	13.064	14.95	20.672	18.403	14.107	17.851
382.73	15.174	26.885	9.748	17.153	14.05	18.471	10.56	18.526	11.017	14.147	14.137	16.051	15.714	12.1	14.882	11.899	14.591	22.483	22.318	10.158	11.521	14.503	18.322	11.814	17.703	14.371	13.276	11.461	14.641	20.519	17.345	17.79	25.415	13.009	14.434	18.311	14.514	16.236	13.466	13.243	13.038	19.568	21.749	13.07	14.946	20.66	18.375	14.089	17.857
382.94	15.187	26.883	9.744	17.156	14.053	18.459	10.562	18.528	11.013	14.154	14.138	16.05	15.706	12.097	14.871	11.891	14.587	22.476	22.318	10.159	11.523	14.499	18.312	11.818	17.705	14.365	13.271	11.456	14.635	20.504	17.354	17.779	25.397	13.002	14.432	18.31	14.515	16.229	13.471	13.24	13.013	19.547	21.744	13.05	14.942	20.646	18.364	14.082	17.856
383.15	15.166	26.863	9.72	17.147	14.042	18.441	10.557	18.512	10.998	14.132	14.132	16.046	15.69	12.08	14.869	11.879	14.572	22.456	22.295	10.148	11.504	14.485	18.302	11.809	17.698	14.349	13.27	11.453	14.623	20.486	17.34	17.762	25.377	12.986	14.42	18.295	14.5	16.22	13.468	13.239	13.008	19.531	21.725	13.042	14.929	20.644	18.359	14.081	17.851
383.36	15.156	26.839	9.691	17.128	14.025	18.426	10.537	18.498	10.98	14.121	14.12	16.024	15.665	12.065	14.848	11.854	14.552	22.444	22.279	10.134	11.487	14.469	18.286	11.785	17.669	14.332	13.256	11.432	14.606	20.464	17.317	17.733	25.361	12.959	14.4	18.265	14.472	16.205	13.46	13.228	12.986	19.513	21.714	13.034	14.916	20.633	18.371	14.072	17.845
383.57	15.139	26.83	9.667	17.125	14.026	18.409	10.529	18.489	10.978	14.108	14.109	16.01	15.66	12.051	14.841	11.831	14.541	22.429	22.266	10.114	11.472	14.444	18.266	11.765	17.653	14.321	13.243	11.412	14.6	20.444	17.299	17.712	25.338	12.938	14.383	18.247	14.454	16.176	13.461	13.229	12.99	19.511	21.691	13.032	14.903	20.622	18.359	14.048	17.84
383.78	15.122	26.81	9.655	17.103	14.009	18.404	10.521	18.488	10.975	14.094	14.096	15.99	15.642	12.046	14.841	11.819	14.527	22.416	22.246	10.101	11.455	14.442	18.254	11.756	17.642	14.302	13.225	11.394	14.597	20.435	17.283	17.706	25.326	12.921	14.365	18.223	14.434	16.159	13.466	13.227	12.996	19.518	21.676	13.051	14.915	20.649	18.386	14.072	17.832
383.99	15.1	26.811	9.654	17.102	13.997	18.396	10.524	18.478	10.962	14.085	14.085	15.976	15.617	12.036	14.843	11.823	14.528	22.402	22.239	10.098	11.443	14.43	18.24	11.758	17.632	14.28	13.206	11.374	14.589	20.417	17.274	17.693	25.31	12.915	14.357	18.216	14.428	16.144	13.448	13.228	12.994	19.481	21.661	13.032	14.887	20.631	18.369	14.039	17.828
384.2	15.091	26.807	9.652	17.093	13.991	18.386	10.536	18.482	10.958	14.084	14.089	15.968	15.608	12.038	14.839	11.808	14.515	22.4	22.233	10.1	11.438	14.427	18.244	11.759	17.621	14.27	13.21	11.374	14.579	20.412	17.269	17.686	25.294	12.906	14.354	18.21	14.418	16.129	13.428	13.211	12.981	19.466	21.654	13.005	14.855	20.619	18.34	14.038	17.816
384.41	15.076	26.783	9.635	17.085	13.985	18.379	10.529	18.464	10.94	14.072	14.069	15.963	15.601	12.017	14.827	11.809	14.499	22.383	22.227	10.097	11.42	14.403	18.226	11.744	17.605	14.255	13.195	11.358	14.563	20.399	17.249	17.663	25.28	12.895	14.348	18.19	14.395	16.113	13.426	13.207	12.992	19.452	21.657	13.013	14.853	20.602	18.348	14.054	17.826
384.62	15.064	26.786	9.638	17.09	13.979	18.383	10.521	18.488	10.944	14.066	14.072	15.952	15.594	12.016	14.823	11.799	14.491	22.384	22.206	10.098	11.412	14.393	18.229	11.748	17.605	14.246	13.178	11.354	14.559	20.399	17.244	17.651	25.277	12.895	14.341	18.182	14.386	16.101	13.419	13.198	12.982	19.447	21.643	12.997	14.83	20.588	18.343	14.025	17.816
384.83	15.065	26.781	9.617	17.072	13.965	18.367	10.508	18.49	10.932	14.064	14.068	15.935	15.588	12.01	14.823	11.793	14.477	22.379	22.198	10.093	11.406	14.384	18.21	11.744	17.599	14.228	13.172	11.349	14.55	20.392	17.236	17.638	25.26	12.89	14.338	18.173	14.369	16.077	13.395	13.205	12.978	19.431	21.644	12.999	14.822	20.571	18.36	14.017	17.81
385.04	15.058	26.767	9.611	17.073	13.962	18.359	10.506	18.482	10.926	14.056	14.052	15.924	15.581	12.002	14.808	11.78	14.453	22.364	22.181	10.09	11.414	14.369	18.193	11.751	17.595	14.231	13.162	11.343	14.547	20.378	17.23	17.63	25.241	12.879	14.325	18.172	14.358	16.057	13.382	13.203	12.982	19.405	21.653	12.992	14.828	20.577	18.365	14	17.813
385.25	15.05	26.759	9.614	17.058	13.952	18.361	10.497	18.472	10.907	14.045	14.033	15.911	15.57	11.986	14.785	11.757	14.431	22.336	22.16	10.073	11.4	14.367	18.177	11.735	17.574	14.213	13.148	11.351	14.528	20.363	17.225	17.615	25.227	12.867	14.318	18.155	14.346	16.038	13.372	13.207	12.97	19.389	21.636	12.985	14.799	20.538	18.361	13.972	17.802
385.46	15.045	26.745	9.617	17.054	13.946	18.353	10.494	18.463	10.904	14.05	14.034	15.911	15.558	11.987	14.779	11.743	14.425	22.315	22.157	10.061	11.393	14.362	18.169	11.743	17.567	14.202	13.147	11.341	14.528	20.361	17.203	17.603	25.215	12.872	14.32	18.145	14.347	16.037	13.383	13.216	12.967	19.383	21.628	12.97	14.804	20.531	18.354	13.961	17.783
385.67	15.032	26.744	9.616	17.042	13.939	18.347	10.48	18.465	10.895	14.043	14.03	15.905	15.548	11.98	14.782	11.735	14.423	22.296	22.147	10.047	11.392	14.348	18.175	11.732	17.559	14.193	13.14	11.337	14.508	20.342	17.196	17.584	25.192	12.871	14.31	18.139	14.333	16.035	13.366	13.213	12.967	19.339	21.616	12.968	14.793	20.516	18.338	13.951	17.776
385.88	15.011	26.722	9.607	17.034	13.936	18.329	10.471	18.452	10.878	14.038	14.023	15.883	15.539	11.972	14.771	11.711	14.405	22.272	22.132	10.03	11.379	14.319	18.162	11.711	17.549	14.186	13.126	11.32	14.49	20.332	17.186	17.569	25.17	12.861	14.282	18.121	14.316	16.018	13.36	13.209	12.969	19.321	21.602	12.953	14.782	20.495	18.335	13.939	17.776
386.09	15.011	26.718	9.606	17.036	13.939	18.318	10.473	18.462	10.899	14.036	14.022	15.88	15.545	11.973	14.765	11.72	14.397	22.266	22.132	10.035	11.38	14.305	18.158	11.705	17.548	14.176	13.117	11.331	14.489	20.323	17.187	17.562	25.155	12.865	14.292	18.118	14.313	16.016	13.349	13.212	12.975	19.299	21.587	12.946	14.776	20.501	18.328	13.923	17.756
386.3	15.012	26.706	9.602	17.032	13.936	18.309	10.461	18.467	10.887	14.036	14.022	15.865	15.526	11.964	14.759	11.701	14.393	22.253	22.123	10.014	11.369	14.298	18.152	11.707	17.539	14.167	13.112	11.325	14.474	20.313	17.182	17.549	25.153	12.85	14.287	18.101	14.297	16.005	13.343	13.22	12.98	19.296	21.591	12.95	14.768	20.502	18.309	13.93	17.757
386.51	15.011	26.71	9.602	17.032	13.947	18.299	10.455	18.479	10.879	14.052	14.017	15.871	15.514	11.969	14.748	11.699	14.397	22.241	22.11	10.022	11.373	14.306	18.151	11.695	17.531	14.163	13.119	11.314	14.476	20.311	17.183	17.53	25.137	12.846	14.29	18.108	14.289	16.005	13.336	13.231	12.969	19.287	21.58	12.937	14.748	20.499	18.305	13.93	17.752
386.72	14.991	26.694	9.583	17.021	13.932	18.275	10.453	18.465	10.866	14.031	13.998	15.854	15.492	11.95	14.729	11.684	14.373	22.223	22.091	10.015	11.355	14.284	18.134	11.683	17.514	14.142	13.105	11.301	14.453	20.294	17.163	17.511	25.102	12.83	14.274	18.084	14.274	15.981	13.307	13.217	12.931	19.254	21.569	12.919	14.713	20.498	18.288	13.913	17.726
386.93	14.983	26.676	9.566	17.008	13.918	18.26	10.442	18.453	10.851	14.019	13.983	15.847	15.468	11.93	14.713	11.662	14.354	22.187	22.067	9.988	11.34	14.261	18.112	11.664	17.5	14.131	13.081	11.263	14.433	20.269	17.145	17.479	25.081	12.81	14.258	18.059	14.25	15.969	13.303	13.204	12.932	19.236	21.564	12.916	14.693	20.486	18.281	13.912	17.714
387.13	14.97	26.667	9.568	17.005	13.91	18.256	10.451	18.449	10.838	14.017	13.98	15.846	15.455	11.918	14.722	11.654	14.342	22.173	22.07	9.988	11.346	14.262	18.11	11.667	17.481	14.123	13.066	11.26	14.423	20.257	17.139	17.472	25.055	12.805	14.26	18.064	14.242	15.959	13.275	13.202	12.93	19.231	21.535	12.9	14.675	20.483	18.256	13.9	17.71
387.34	14.969	26.672	9.568	17.009	13.916	18.247	10.443	18.432	10.831	14.003	13.974	15.848	15.463	11.919	14.713	11.65	14.337	22.168	22.052	9.991	11.34	14.268	18.105	11.663	17.463	14.128	13.068	11.264	14.409	20.247	17.135	17.473	25.038	12.792	14.253	18.06	14.231	15.946	13.249	13.21	12.93	19.212	21.52	12.882	14.668	20.471	18.259	13.89	17.708
387.55	14.969	26.659	9.559	17.002	13.914	18.249	10.431	18.434	10.816	13.996	13.953	15.836	15.462	11.913	14.698	11.637	14.324	22.15	22.032	9.971	11.328	14.258	18.095	11.66	17.447	14.112	13.051	11.259	14.393	20.229	17.127	17.454	25.015	12.782	14.232	18.053	14.233	15.931	13.257	13.203	12.929	19.224	21.501	12.88	14.656	20.482	18.26	13.899	17.713
387.76	14.956	26.654	9.556	16.99	13.906	18.228	10.426	18.427	10.82	13.988	13.938	15.822	15.446	11.902	14.689	11.632	14.312	22.14	22.015	9.953	11.326	14.243	18.076	11.65	17.439	14.113	13.05	11.248	14.383	20.204	17.116	17.449	24.996	12.782	14.216	18.048	14.24	15.926	13.25	13.214	12.942	19.222	21.503	12.888	14.651	20.479	18.257	13.905	17.709
387.97	14.967	26.646	9.55	16.986	13.908	18.223	10.426	18.425	10.812	13.99	13.949	15.818	15.445	11.903	14.684	11.628	14.302	22.131	22.006	9.955	11.322	14.244	18.066	11.649	17.438	14.111	13.048	11.251	14.387	20.195	17.124	17.434	24.982	12.777	14.219	18.06	14.227	15.933	13.234	13.218	12.934	19.193	21.475	12.864	14.633	20.446	18.236	13.892	17.676
388.18	14.953	26.634	9.528	16.984	13.901	18.223	10.41	18.421	10.809	13.979	13.946	15.817	15.441	11.894	14.672	11.608	14.294	22.124	22.001	9.949	11.301	14.233	18.05	11.64	17.431	14.104	13.043	11.231	14.372	20.189	17.099	17.428	24.956	12.773	14.214	18.046	14.213	15.917	13.242	13.211	12.928	19.199	21.459	12.85	14.621	20.434	18.237	13.874	17.685
388.39	14.961	26.644	9.527	16.987	13.899	18.214	10.416	18.415	10.81	13.973	13.93	15.817	15.439	11.891	14.672	11.611	14.286	22.105	21.988	9.939	11.289	14.219	18.028	11.639	17.411	14.1	13.039	11.223	14.357	20.17	17.085	17.409	24.938	12.776	14.21	18.039	14.211	15.9	13.253	13.213	12.93	19.182	21.449	12.849	14.625	20.439	18.255	13.862	17.671
388.6	14.967	26.634	9.526	16.987	13.912	18.21	10.413	18.421	10.806	13.968	13.927	15.818	15.427	11.891	14.66	11.609	14.269	22.089	21.981	9.932	11.279	14.215	18.027	11.636	17.403	14.093	13.029	11.222	14.348	20.162	17.076	17.412	24.936	12.776	14.205	18.019	14.216	15.894	13.247	13.211	12.919	19.159	21.433	12.832	14.602	20.425	18.238	13.868	17.657
388.81	14.956	26.622	9.531	16.989	13.895	18.205	10.418	18.413	10.796	13.971	13.923	15.817	15.421	11.882	14.652	11.602	14.268	22.074	21.967	9.939	11.275	14.228	18.021	11.623	17.401	14.093	13.022	11.221	14.345	20.158	17.067	17.397	24.914	12.768	14.183	18.009	14.209	15.871	13.242	13.208	12.9	19.151	21.415	12.816	14.593	20.419	18.224	13.843	17.65
389.02	14.943	26.609	9.527	16.985	13.889	18.187	10.423	18.409	10.793	13.962	13.907	15.816	15.416	11.881	14.643	11.594	14.263	22.062	21.946	9.932	11.267	14.214	18.027	11.608	17.404	14.093	13.022	11.206	14.336	20.137	17.062	17.371	24.902	12.755	14.174	18.015	14.197	15.86	13.235	13.214	12.903	19.138	21.384	12.81	14.602	20.401	18.218	13.833	17.635
389.23	14.934	26.599	9.514	16.978	13.893	18.161	10.413	18.408	10.792	13.946	13.893	15.797	15.403	11.866	14.636	11.579	14.237	22.041	21.934	9.923	11.256	14.21	18.016	11.589	17.405	14.081	13.007	11.192	14.324	20.12	17.036	17.367	24.879	12.747	14.166	17.992	14.175	15.848	13.231	13.217	12.901	19.132	21.366	12.791	14.585	20.365	18.224	13.828	17.617
389.44	14.903	26.591	9.511	16.967	13.871	18.155	10.401	18.405	10.784	13.94	13.884	15.77	15.382	11.86	14.62	11.568	14.236	22.029	21.918	9.914	11.248	14.197	18.001	11.584	17.402	14.075	13.008	11.179	14.307	20.109	17.028	17.349	24.867	12.737	14.153	17.977	14.162	15.834	13.221	13.221	12.902	19.146	21.354	12.785	14.59	20.357	18.217	13.827	17.628
389.65	14.893	26.587	9.494	16.965	13.865	18.157	10.399	18.418	10.788	13.937	13.875	15.756	15.369	11.863	14.607	11.559	14.219	21.998	21.893	9.906	11.239	14.189	17.995	11.579	17.401	14.069	13.009	11.173	14.3	20.092	17.012	17.34	24.857	12.726	14.147	17.968	14.159	15.817	13.233	13.229	12.89	19.129	21.346	12.776	14.573	20.34	18.211	13.819	17.621
389.86	14.89	26.591	9.49	16.968	13.859	18.148	10.398	18.418	10.789	13.927	13.864	15.742	15.362	11.871	14.596	11.555	14.216	21.994	21.878	9.897	11.23	14.184	17.984	11.574	17.397	14.05	13.001	11.159	14.301	20.087	16.995	17.321	24.834	12.724	14.142	17.947	14.158	15.818	13.222	13.218	12.885	19.115	21.343	12.787	14.556	20.331	18.212	13.811	17.617
390.06	14.894	26.588	9.503	16.964	13.865	18.153	10.396	18.432	10.795	13.921	13.872	15.747	15.377	11.861	14.598	11.557	14.214	21.987	21.872	9.894	11.23	14.182	17.988	11.575	17.396	14.052	12.995	11.163	14.297	20.091	16.997	17.31	24.828	12.715	14.145	17.943	14.149	15.828	13.199	13.22	12.873	19.104	21.331	12.776	14.551	20.331	18.203	13.814	17.606
390.27	14.888	26.588	9.505	16.966	13.866	18.13	10.397	18.429	10.784	13.921	13.88	15.738	15.372	11.859	14.592	11.549	14.202	21.979	21.856	9.885	11.229	14.17	17.98	11.576	17.394	14.046	12.991	11.164	14.282	20.075	16.997	17.295	24.807	12.703	14.126	17.946	14.142	15.818	13.206	13.233	12.88	19.092	21.329	12.774	14.566	20.298	18.213	13.805	17.628
390.48	14.874	26.57	9.499	16.946	13.863	18.105	10.377	18.417	10.764	13.888	13.858	15.72	15.346	11.837	14.564	11.528	14.183	21.944	21.828	9.87	11.204	14.148	17.952	11.565	17.379	14.033	12.973	11.14	14.268	20.061	16.98	17.267	24.777	12.684	14.109	17.924	14.116	15.8	13.219	13.225	12.871	19.108	21.33	12.782	14.547	20.303	18.214	13.805	17.625
390.69	14.875	26.559	9.491	16.938	13.85	18.089	10.365	18.417	10.747	13.887	13.843	15.698	15.33	11.832	14.559	11.529	14.162	21.919	21.818	9.856	11.187	14.126	17.936	11.555	17.376	14.029	12.962	11.132	14.242	20.037	16.97	17.256	24.754	12.672	14.1	17.906	14.094	15.786	13.235	13.234	12.867	19.103	21.34	12.782	14.541	20.309	18.208	13.799	17.611
390.9	14.85	26.535	9.466	16.92	13.832	18.056	10.344	18.399	10.731	13.874	13.826	15.686	15.311	11.813	14.532	11.509	14.146	21.887	21.797	9.83	11.162	14.099	17.912	11.535	17.345	14.01	12.933	11.108	14.215	20.006	16.945	17.233	24.731	12.653	14.076	17.885	14.074	15.757	13.236	13.222	12.862	19.116	21.338	12.785	14.546	20.312	18.197	13.804	17.608
391.11	14.848	26.537	9.473	16.924	13.83	18.049	10.341	18.396	10.731	13.886	13.832	15.682	15.302	11.818	14.531	11.516	14.13	21.874	21.796	9.833	11.161	14.1	17.903	11.534	17.349	14.004	12.929	11.103	14.21	20.011	16.952	17.243	24.737	12.65	14.081	17.89	14.072	15.755	13.225	13.231	12.866	19.114	21.324	12.782	14.55	20.306	18.201	13.799	17.595
391.32	14.836	26.529	9.471	16.919	13.832	18.05	10.334	18.404	10.721	13.89	13.823	15.673	15.289	11.814	14.524	11.521	14.133	21.855	21.787	9.823	11.173	14.082	17.898	11.542	17.339	14.001	12.921	11.099	14.209	20.005	16.954	17.238	24.728	12.639	14.073	17.891	14.063	15.755	13.215	13.216	12.869	19.086	21.314	12.782	14.542	20.298	18.212	13.782	17.592
391.53	14.838	26.528	9.477	16.911	13.817	18.05	10.332	18.412	10.718	13.881	13.832	15.675	15.278	11.814	14.518	11.504	14.125	21.839	21.778	9.819	11.176	14.081	17.91	11.533	17.323	13.98	12.911	11.102	14.216	19.989	16.961	17.218	24.718	12.639	14.06	17.882	14.056	15.744	13.218	13.211	12.867	19.078	21.31	12.783	14.523	20.292	18.209	13.773	17.6
391.74	14.823	26.524	9.46	16.899	13.809	18.039	10.311	18.401	10.703	13.869	13.823	15.657	15.273	11.795	14.5	11.487	14.108	21.82	21.761	9.815	11.168	14.072	17.9	11.53	17.3	13.96	12.899	11.09	14.19	19.964	16.944	17.202	24.707	12.618	14.043	17.854	14.038	15.72	13.2	13.204	12.868	19.079	21.288	12.785	14.51	20.256	18.192	13.769	17.589
391.95	14.817	26.516	9.463	16.898	13.801	18.036	10.31	18.408	10.7	13.859	13.818	15.647	15.268	11.795	14.5	11.488	14.096	21.806	21.757	9.819	11.155	14.072	17.901	11.514	17.29	13.952	12.903	11.084	14.183	19.955	16.939	17.188	24.697	12.618	14.044	17.848	14.026	15.695	13.187	13.203	12.851	19.056	21.276	12.779	14.515	20.229	18.184	13.755	17.583
392.16	14.806	26.508	9.46	16.883	13.795	18.015	10.307	18.392	10.698	13.851	13.809	15.638	15.262	11.793	14.497	11.48	14.092	21.792	21.737	9.809	11.147	14.059	17.884	11.505	17.277	13.941	12.894	11.078	14.174	19.947	16.933	17.173	24.681	12.601	14.043	17.832	14.01	15.682	13.187	13.207	12.865	19.055	21.292	12.776	14.51	20.221	18.188	13.759	17.585
392.36	14.81	26.505	9.46	16.874	13.79	17.996	10.305	18.391	10.688	13.843	13.807	15.641	15.257	11.793	14.488	11.477	14.075	21.779	21.733	9.805	11.137	14.041	17.868	11.5	17.265	13.946	12.885	11.081	14.177	19.938	16.939	17.167	24.658	12.605	14.042	17.825	14.001	15.676	13.167	13.182	12.838	19.023	21.261	12.771	14.465	20.186	18.151	13.744	17.555
392.57	14.805	26.482	9.459	16.866	13.773	17.988	10.288	18.385	10.677	13.841	13.794	15.62	15.246	11.784	14.483	11.463	14.058	21.768	21.705	9.797	11.131	14.025	17.853	11.492	17.238	13.943	12.872	11.074	14.167	19.926	16.927	17.163	24.64	12.593	14.025	17.816	13.997	15.667	13.161	13.173	12.826	19.01	21.26	12.771	14.446	20.179	18.147	13.727	17.537
392.78	14.799	26.483	9.456	16.868	13.757	17.975	10.281	18.397	10.673	13.844	13.788	15.616	15.23	11.768	14.472	11.454	14.051	21.752	21.688	9.796	11.122	14.019	17.842	11.503	17.234	13.925	12.851	11.067	14.164	19.92	16.918	17.145	24.635	12.574	14.014	17.802	13.992	15.652	13.135	13.156	12.814	18.992	21.239	12.748	14.424	20.146	18.113	13.7	17.532
392.99	14.805	26.477	9.452	16.874	13.759	17.966	10.27	18.393	10.67	13.848	13.789	15.602	15.223	11.773	14.464	11.457	14.032	21.748	21.686	9.788	11.117	14.021	17.844	11.501	17.209	13.919	12.844	11.067	14.149	19.899	16.905	17.145	24.629	12.572	14.005	17.79	13.982	15.645	13.132	13.153	12.805	18.984	21.242	12.74	14.43	20.147	18.105	13.7	17.525
393.2	14.789	26.457	9.425	16.863	13.751	17.951	10.257	18.395	10.654	13.836	13.778	15.593	15.201	11.76	14.452	11.443	14.025	21.726	21.669	9.78	11.101	14.009	17.813	11.496	17.179	13.9	12.839	11.045	14.137	19.878	16.885	17.117	24.612	12.55	13.982	17.772	13.972	15.631	13.16	13.167	12.81	18.976	21.244	12.745	14.437	20.145	18.1	13.695	17.538
393.41	14.773	26.439	9.424	16.862	13.748	17.943	10.257	18.389	10.643	13.833	13.777	15.595	15.187	11.767	14.456	11.441	14.016	21.704	21.657	9.778	11.092	14.011	17.795	11.476	17.167	13.891	12.829	11.037	14.132	19.865	16.878	17.1	24.59	12.545	13.974	17.764	13.963	15.617	13.146	13.16	12.805	18.968	21.255	12.737	14.424	20.12	18.084	13.685	17.517
393.62	14.765	26.43	9.416	16.851	13.737	17.928	10.243	18.378	10.642	13.833	13.776	15.588	15.186	11.757	14.446	11.434	14.014	21.7	21.645	9.777	11.091	13.998	17.78	11.478	17.152	13.883	12.809	11.02	14.122	19.85	16.857	17.071	24.573	12.546	13.963	17.747	13.943	15.598	13.136	13.142	12.802	18.961	21.245	12.729	14.417	20.109	18.061	13.69	17.498
393.83	14.776	26.44	9.414	16.862	13.75	17.922	10.233	18.377	10.643	13.832	13.776	15.595	15.181	11.76	14.449	11.438	14.002	21.68	21.632	9.774	11.084	14.001	17.776	11.477	17.153	13.877	12.814	11.026	14.134	19.836	16.844	17.062	24.561	12.551	13.96	17.75	13.945	15.592	13.119	13.134	12.802	18.946	21.237	12.711	14.411	20.107	18.058	13.698	17.497
394.04	14.782	26.449	9.42	16.867	13.749	17.905	10.226	18.384	10.645	13.836	13.779	15.591	15.188	11.765	14.467	11.442	14.007	21.684	21.635	9.781	11.092	13.99	17.775	11.478	17.164	13.876	12.82	11.033	14.146	19.834	16.847	17.057	24.554	12.556	13.961	17.746	13.945	15.597	13.121	13.119	12.797	18.943	21.235	12.711	14.411	20.098	18.056	13.7	17.489
394.25	14.779	26.437	9.421	16.861	13.736	17.89	10.219	18.379	10.642	13.832	13.773	15.594	15.181	11.758	14.457	11.434	13.999	21.664	21.624	9.775	11.098	13.977	17.766	11.474	17.151	13.874	12.82	11.034	14.139	19.828	16.83	17.046	24.539	12.541	13.941	17.736	13.936	15.585	13.123	13.108	12.796	18.94	21.209	12.707	14.392	20.081	18.057	13.7	17.488
394.45	14.77	26.432	9.419	16.864	13.731	17.875	10.216	18.382	10.636	13.832	13.781	15.577	15.172	11.755	14.45	11.422	14	21.659	21.609	9.782	11.094	13.973	17.761	11.459	17.132	13.885	12.81	11.032	14.133	19.818	16.816	17.041	24.524	12.527	13.939	17.731	13.941	15.579	13.106	13.095	12.764	18.935	21.191	12.693	14.373	20.07	18.041	13.689	17.475
394.66	14.762	26.436	9.416	16.876	13.737	17.882	10.21	18.397	10.633	13.829	13.775	15.577	15.174	11.749	14.453	11.43	14.004	21.653	21.605	9.787	11.1	13.967	17.759	11.464	17.128	13.885	12.809	11.036	14.127	19.811	16.82	17.036	24.523	12.536	13.939	17.721	13.941	15.584	13.112	13.093	12.763	18.928	21.155	12.693	14.374	20.061	18.029	13.676	17.478
394.87	14.747	26.43	9.4	16.868	13.727	17.864	10.195	18.39	10.624	13.817	13.774	15.546	15.162	11.734	14.432	11.421	13.996	21.632	21.595	9.771	11.09	13.95	17.76	11.446	17.119	13.867	12.78	11.014	14.116	19.795	16.806	17.028	24.5	12.529	13.917	17.693	13.922	15.562	13.091	13.075	12.744	18.905	21.126	12.663	14.364	20.04	18.01	13.659	17.465
395.08	14.729	26.432	9.402	16.875	13.73	17.863	10.201	18.39	10.625	13.818	13.772	15.54	15.155	11.731	14.431	11.414	13.989	21.628	21.589	9.769	11.087	13.946	17.76	11.438	17.114	13.864	12.789	11.012	14.102	19.781	16.802	17.02	24.489	12.526	13.917	17.689	13.911	15.56	13.084	13.067	12.741	18.9	21.115	12.657	14.355	20.025	18	13.648	17.463
395.29	14.705	26.422	9.394	16.865	13.712	17.851	10.18	18.383	10.609	13.796	13.746	15.521	15.133	11.706	14.407	11.397	13.961	21.606	21.563	9.752	11.075	13.916	17.742	11.421	17.093	13.849	12.775	10.998	14.081	19.76	16.786	16.998	24.47	12.502	13.901	17.672	13.895	15.528	13.083	13.075	12.749	18.891	21.118	12.649	14.356	20.022	18.001	13.641	17.462
395.5	14.71	26.409	9.388	16.862	13.703	17.846	10.165	18.379	10.589	13.79	13.75	15.511	15.126	11.701	14.393	11.393	13.944	21.586	21.542	9.743	11.073	13.907	17.72	11.419	17.079	13.837	12.754	10.985	14.08	19.745	16.781	16.97	24.454	12.493	13.89	17.652	13.885	15.514	13.069	13.064	12.724	18.862	21.097	12.634	14.339	20.004	17.982	13.648	17.448
395.71	14.705	26.4	9.396	16.866	13.715	17.852	10.178	18.39	10.585	13.797	13.748	15.514	15.123	11.711	14.392	11.398	13.937	21.582	21.539	9.75	11.072	13.908	17.717	11.424	17.085	13.839	12.76	10.986	14.077	19.746	16.775	16.963	24.448	12.5	13.884	17.634	13.886	15.508	13.055	13.041	12.729	18.844	21.09	12.619	14.345	19.985	17.986	13.646	17.441
395.92	14.695	26.391	9.409	16.875	13.716	17.854	10.178	18.385	10.591	13.795	13.749	15.516	15.125	11.707	14.389	11.402	13.926	21.568	21.536	9.744	11.077	13.909	17.715	11.429	17.072	13.837	12.772	10.989	14.074	19.755	16.773	16.956	24.443	12.499	13.878	17.62	13.883	15.502	13.057	13.033	12.722	18.834	21.076	12.608	14.341	19.998	17.986	13.641	17.43
396.13	14.692	26.379	9.411	16.865	13.713	17.853	10.179	18.392	10.585	13.791	13.75	15.512	15.125	11.69	14.392	11.411	13.93	21.564	21.53	9.742	11.071	13.908	17.696	11.425	17.065	13.841	12.765	10.998	14.074	19.736	16.757	16.938	24.429	12.492	13.873	17.614	13.882	15.497	13.058	13.053	12.748	18.844	21.067	12.613	14.341	19.995	17.998	13.65	17.439
396.33	14.682	26.372	9.412	16.851	13.703	17.838	10.178	18.388	10.578	13.787	13.733	15.522	15.103	11.678	14.375	11.396	13.925	21.553	21.527	9.733	11.073	13.908	17.687	11.404	17.061	13.841	12.748	10.99	14.071	19.741	16.754	16.921	24.41	12.489	13.868	17.618	13.859	15.482	13.05	13.053	12.743	18.843	21.079	12.618	14.35	19.99	17.997	13.643	17.438
396.54	14.67	26.362	9.4	16.833	13.694	17.816	10.164	18.37	10.568	13.778	13.711	15.501	15.084	11.655	14.358	11.379	13.904	21.518	21.508	9.713	11.052	13.894	17.675	11.394	17.042	13.829	12.727	10.973	14.054	19.728	16.752	16.909	24.383	12.478	13.845	17.614	13.848	15.471	13.054	13.044	12.747	18.842	21.078	12.617	14.33	19.975	17.98	13.621	17.429
396.75	14.655	26.352	9.395	16.826	13.696	17.813	10.164	18.354	10.567	13.781	13.72	15.499	15.078	11.646	14.35	11.375	13.895	21.51	21.499	9.716	11.05	13.893	17.668	11.392	17.043	13.828	12.717	10.979	14.043	19.725	16.746	16.891	24.371	12.465	13.837	17.591	13.835	15.461	13.054	13.045	12.746	18.83	21.072	12.621	14.332	19.991	17.979	13.611	17.431
396.96	14.639	26.331	9.38	16.816	13.694	17.802	10.153	18.355	10.559	13.775	13.705	15.499	15.077	11.638	14.348	11.365	13.886	21.5	21.492	9.707	11.034	13.881	17.65	11.389	17.04	13.831	12.71	10.966	14.036	19.725	16.745	16.882	24.358	12.452	13.83	17.59	13.825	15.446	13.057	13.06	12.746	18.821	21.049	12.623	14.333	19.991	17.988	13.612	17.443
397.17	14.641	26.328	9.386	16.811	13.704	17.794	10.168	18.364	10.566	13.778	13.702	15.5	15.078	11.634	14.344	11.369	13.891	21.499	21.491	9.71	11.041	13.875	17.639	11.393	17.036	13.818	12.71	10.962	14.038	19.715	16.743	16.873	24.354	12.452	13.842	17.588	13.822	15.451	13.06	13.062	12.745	18.819	21.027	12.615	14.338	19.994	17.995	13.612	17.426
397.38	14.647	26.329	9.398	16.821	13.72	17.801	10.169	18.377	10.572	13.78	13.703	15.51	15.078	11.647	14.346	11.37	13.901	21.491	21.487	9.713	11.056	13.885	17.653	11.408	17.037	13.824	12.711	10.973	14.049	19.715	16.754	16.873	24.355	12.46	13.848	17.594	13.833	15.457	13.064	13.069	12.773	18.826	21.037	12.624	14.348	20	18.002	13.627	17.439
397.59	14.634	26.302	9.39	16.8	13.707	17.802	10.145	18.378	10.554	13.768	13.694	15.504	15.066	11.635	14.338	11.362	13.881	21.47	21.473	9.703	11.042	13.872	17.636	11.4	17.021	13.81	12.699	10.95	14.033	19.704	16.741	16.859	24.326	12.455	13.838	17.584	13.83	15.436	13.076	13.067	12.758	18.808	21.012	12.634	14.35	19.991	17.996	13.627	17.421
397.8	14.627	26.293	9.387	16.801	13.707	17.808	10.155	18.375	10.556	13.765	13.699	15.509	15.057	11.631	14.332	11.356	13.872	21.461	21.472	9.689	11.04	13.872	17.639	11.409	17.02	13.808	12.71	10.942	14.024	19.7	16.732	16.851	24.328	12.456	13.829	17.568	13.827	15.429	13.054	13.053	12.731	18.783	21.002	12.613	14.331	19.969	17.981	13.613	17.426
398	14.621	26.284	9.401	16.808	13.726	17.815	10.148	18.384	10.559	13.774	13.698	15.511	15.06	11.631	14.344	11.371	13.871	21.448	21.466	9.682	11.046	13.875	17.635	11.414	17.017	13.813	12.715	10.943	14.026	19.702	16.731	16.844	24.327	12.461	13.823	17.567	13.841	15.433	13.038	13.044	12.722	18.78	20.995	12.605	14.295	19.956	17.986	13.595	17.427
398.21	14.613	26.269	9.397	16.807	13.721	17.809	10.145	18.382	10.554	13.77	13.685	15.509	15.045	11.623	14.345	11.367	13.863	21.452	21.463	9.672	11.038	13.868	17.62	11.402	17.014	13.8	12.702	10.947	14.014	19.689	16.723	16.831	24.31	12.445	13.815	17.545	13.832	15.422	13.028	13.032	12.707	18.765	20.982	12.596	14.276	19.938	17.959	13.572	17.412
398.42	14.608	26.26	9.385	16.801	13.723	17.804	10.144	18.374	10.554	13.763	13.676	15.506	15.033	11.618	14.336	11.36	13.855	21.444	21.453	9.666	11.031	13.858	17.613	11.392	17	13.787	12.695	10.948	14.014	19.68	16.71	16.815	24.289	12.431	13.807	17.537	13.831	15.407	13.009	13.04	12.714	18.764	20.981	12.603	14.264	19.924	17.956	13.569	17.405
398.63	14.591	26.255	9.382	16.789	13.719	17.788	10.143	18.383	10.546	13.746	13.664	15.488	15.013	11.617	14.326	11.353	13.845	21.425	21.444	9.65	11.03	13.844	17.597	11.374	16.99	13.775	12.683	10.941	14.015	19.664	16.713	16.798	24.264	12.423	13.789	17.527	13.819	15.395	13.003	13.038	12.71	18.772	20.973	12.597	14.263	19.915	17.946	13.55	17.394
398.84	14.578	26.242	9.365	16.775	13.712	17.768	10.138	18.388	10.542	13.737	13.654	15.478	15.006	11.609	14.323	11.344	13.842	21.414	21.447	9.65	11.019	13.832	17.59	11.359	16.968	13.764	12.68	10.942	14.011	19.646	16.709	16.78	24.252	12.419	13.781	17.514	13.814	15.386	12.984	13.01	12.667	18.751	20.948	12.575	14.242	19.892	17.934	13.509	17.371
399.05	14.586	26.241	9.37	16.769	13.72	17.759	10.136	18.392	10.537	13.731	13.65	15.467	15.009	11.609	14.326	11.34	13.844	21.407	21.443	9.645	11.014	13.825	17.58	11.361	16.977	13.761	12.686	10.94	14.011	19.644	16.711	16.777	24.244	12.421	13.782	17.501	13.809	15.392	12.987	13.021	12.676	18.756	20.959	12.589	14.233	19.878	17.933	13.52	17.381
399.26	14.574	26.232	9.355	16.758	13.711	17.749	10.13	18.382	10.525	13.714	13.645	15.459	14.98	11.595	14.313	11.319	13.829	21.388	21.423	9.625	11.004	13.815	17.564	11.348	16.962	13.747	12.68	10.924	13.999	19.636	16.691	16.759	24.214	12.418	13.766	17.486	13.791	15.377	12.984	13.023	12.675	18.742	20.941	12.593	14.228	19.858	17.929	13.505	17.378
399.46	14.563	26.219	9.339	16.748	13.702	17.738	10.123	18.377	10.52	13.716	13.635	15.445	14.977	11.589	14.293	11.314	13.826	21.367	21.408	9.618	11.006	13.81	17.548	11.347	16.947	13.74	12.673	10.911	13.985	19.634	16.684	16.75	24.214	12.407	13.747	17.47	13.791	15.358	12.979	13.03	12.676	18.735	20.95	12.595	14.229	19.845	17.933	13.515	17.377
399.67	14.559	26.211	9.337	16.746	13.694	17.725	10.114	18.372	10.511	13.721	13.628	15.431	14.968	11.573	14.285	11.302	13.804	21.34	21.395	9.607	11.002	13.792	17.536	11.338	16.929	13.728	12.663	10.9	13.972	19.619	16.678	16.737	24.194	12.399	13.75	17.458	13.773	15.331	12.984	13.025	12.682	18.725	20.932	12.6	14.218	19.845	17.928	13.511	17.377
399.88	14.56	26.205	9.331	16.752	13.692	17.73	10.112	18.368	10.512	13.73	13.619	15.437	14.954	11.578	14.275	11.311	13.803	21.342	21.388	9.607	11.004	13.784	17.53	11.332	16.917	13.732	12.665	10.899	13.967	19.603	16.674	16.73	24.195	12.396	13.758	17.449	13.773	15.33	13.003	13.019	12.684	18.731	20.927	12.595	14.219	19.851	17.938	13.505	17.385
400.09	14.555	26.195	9.316	16.743	13.697	17.728	10.103	18.36	10.505	13.716	13.611	15.436	14.941	11.569	14.261	11.296	13.795	21.321	21.381	9.597	11.004	13.782	17.507	11.326	16.912	13.718	12.657	10.881	13.966	19.591	16.666	16.712	24.184	12.385	13.744	17.437	13.76	15.318	12.991	13.007	12.669	18.713	20.9	12.579	14.191	19.826	17.902	13.482	17.369
400.3	14.555	26.183	9.32	16.733	13.692	17.721	10.104	18.364	10.495	13.719	13.611	15.433	14.936	11.565	14.257	11.288	13.793	21.315	21.375	9.592	11.009	13.776	17.511	11.325	16.916	13.717	12.65	10.875	13.967	19.581	16.663	16.699	24.169	12.392	13.739	17.435	13.763	15.312	12.979	12.998	12.674	18.703	20.901	12.574	14.189	19.824	17.901	13.467	17.36
400.51	14.547	26.157	9.308	16.721	13.686	17.713	10.096	18.368	10.488	13.707	13.604	15.43	14.929	11.566	14.256	11.287	13.795	21.298	21.368	9.582	11.007	13.753	17.49	11.322	16.906	13.702	12.652	10.866	13.955	19.568	16.66	16.678	24.153	12.38	13.722	17.415	13.745	15.294	12.984	12.997	12.668	18.709	20.904	12.571	14.183	19.817	17.911	13.46	17.366
400.72	14.546	26.156	9.299	16.716	13.68	17.718	10.095	18.372	10.485	13.702	13.599	15.428	14.927	11.564	14.261	11.284	13.798	21.292	21.355	9.584	11.003	13.75	17.485	11.318	16.9	13.697	12.648	10.857	13.961	19.562	16.652	16.668	24.145	12.377	13.715	17.414	13.737	15.285	12.975	13.01	12.682	18.694	20.895	12.57	14.19	19.816	17.908	13.454	17.362
400.92	14.522	26.137	9.278	16.703	13.662	17.701	10.075	18.35	10.461	13.681	13.585	15.407	14.907	11.546	14.241	11.262	13.783	21.266	21.34	9.566	10.985	13.745	17.473	11.296	16.882	13.67	12.628	10.836	13.94	19.542	16.635	16.65	24.12	12.355	13.693	17.385	13.712	15.265	12.983	13.023	12.679	18.713	20.896	12.592	14.186	19.821	17.902	13.464	17.377
401.13	14.517	26.125	9.269	16.695	13.66	17.689	10.063	18.344	10.457	13.665	13.572	15.401	14.907	11.538	14.235	11.25	13.776	21.243	21.315	9.551	10.971	13.732	17.456	11.276	16.87	13.666	12.614	10.826	13.932	19.528	16.623	16.639	24.106	12.354	13.685	17.381	13.705	15.258	12.971	13.016	12.697	18.677	20.88	12.567	14.195	19.813	17.888	13.435	17.37
401.34	14.524	26.118	9.271	16.691	13.649	17.69	10.066	18.35	10.454	13.666	13.568	15.406	14.907	11.532	14.23	11.257	13.768	21.23	21.307	9.559	10.972	13.73	17.457	11.268	16.867	13.667	12.619	10.832	13.938	19.523	16.617	16.644	24.094	12.353	13.68	17.365	13.688	15.247	12.961	13.019	12.676	18.667	20.856	12.569	14.194	19.795	17.878	13.422	17.374
401.55	14.516	26.107	9.263	16.695	13.649	17.685	10.056	18.349	10.448	13.657	13.56	15.401	14.902	11.537	14.221	11.253	13.754	21.223	21.297	9.553	10.965	13.723	17.451	11.257	16.852	13.661	12.623	10.828	13.924	19.519	16.613	16.633	24.079	12.344	13.666	17.35	13.685	15.241	12.956	13.006	12.678	18.644	20.854	12.548	14.182	19.773	17.878	13.408	17.365
401.76	14.513	26.103	9.253	16.696	13.643	17.675	10.057	18.346	10.45	13.651	13.563	15.396	14.905	11.536	14.212	11.245	13.743	21.209	21.285	9.547	10.969	13.721	17.448	11.246	16.852	13.662	12.623	10.821	13.918	19.513	16.613	16.635	24.055	12.349	13.665	17.34	13.681	15.229	12.951	13.013	12.678	18.638	20.826	12.538	14.178	19.758	17.871	13.4	17.339
401.97	14.52	26.095	9.245	16.693	13.641	17.67	10.053	18.334	10.44	13.641	13.551	15.381	14.893	11.52	14.185	11.228	13.739	21.194	21.268	9.527	10.964	13.725	17.439	11.239	16.84	13.659	12.615	10.813	13.907	19.495	16.6	16.635	24.04	12.339	13.653	17.328	13.674	15.21	12.957	13.016	12.685	18.63	20.82	12.545	14.173	19.742	17.865	13.393	17.344
402.18	14.526	26.095	9.252	16.703	13.648	17.683	10.066	18.357	10.44	13.647	13.56	15.385	14.899	11.529	14.183	11.224	13.739	21.19	21.266	9.532	10.964	13.726	17.437	11.242	16.842	13.653	12.62	10.823	13.909	19.49	16.601	16.636	24.034	12.35	13.656	17.334	13.677	15.213	12.952	13.016	12.698	18.621	20.837	12.536	14.178	19.74	17.869	13.4	17.344
402.38	14.527	26.091	9.251	16.703	13.644	17.679	10.072	18.364	10.43	13.649	13.567	15.379	14.899	11.519	14.184	11.223	13.743	21.182	21.261	9.533	10.974	13.716	17.431	11.239	16.841	13.646	12.62	10.819	13.899	19.488	16.596	16.626	24.029	12.35	13.645	17.329	13.669	15.212	12.952	13.031	12.701	18.605	20.835	12.517	14.173	19.72	17.876	13.394	17.348
402.59	14.523	26.074	9.242	16.701	13.636	17.673	10.069	18.374	10.424	13.648	13.576	15.376	14.887	11.513	14.181	11.216	13.738	21.169	21.243	9.534	10.977	13.711	17.424	11.239	16.835	13.647	12.616	10.819	13.89	19.484	16.588	16.621	24.02	12.351	13.636	17.322	13.665	15.199	12.935	13.024	12.681	18.587	20.824	12.495	14.154	19.693	17.859	13.372	17.335
402.8	14.524	26.067	9.239	16.692	13.638	17.67	10.06	18.379	10.422	13.642	13.576	15.372	14.87	11.501	14.182	11.206	13.733	21.154	21.229	9.52	10.973	13.705	17.421	11.239	16.826	13.642	12.613	10.813	13.882	19.48	16.581	16.618	24.012	12.341	13.638	17.324	13.657	15.194	12.934	13.011	12.69	18.583	20.818	12.492	14.156	19.69	17.861	13.377	17.338
403.01	14.532	26.062	9.234	16.687	13.643	17.657	10.068	18.385	10.43	13.649	13.572	15.367	14.864	11.502	14.181	11.213	13.73	21.146	21.226	9.529	10.975	13.715	17.415	11.237	16.819	13.645	12.616	10.807	13.866	19.484	16.577	16.606	24.011	12.342	13.637	17.323	13.656	15.191	12.944	13.002	12.691	18.574	20.806	12.501	14.145	19.686	17.838	13.375	17.341
403.22	14.517	26.06	9.217	16.678	13.625	17.652	10.064	18.378	10.421	13.644	13.555	15.36	14.853	11.494	14.175	11.203	13.717	21.132	21.219	9.519	10.968	13.701	17.415	11.234	16.815	13.635	12.61	10.8	13.861	19.474	16.569	16.592	24.003	12.329	13.626	17.308	13.648	15.179	12.94	13.013	12.708	18.578	20.807	12.516	14.158	19.689	17.858	13.385	17.345
403.43	14.516	26.06	9.225	16.682	13.632	17.641	10.063	18.38	10.418	13.648	13.551	15.356	14.855	11.497	14.183	11.204	13.716	21.125	21.207	9.513	10.963	13.703	17.414	11.234	16.82	13.64	12.609	10.805	13.855	19.469	16.565	16.582	23.994	12.321	13.631	17.298	13.651	15.166	12.94	13.015	12.711	18.563	20.8	12.516	14.147	19.695	17.864	13.387	17.344
403.63	14.521	26.052	9.22	16.685	13.635	17.632	10.05	18.388	10.424	13.646	13.553	15.352	14.849	11.501	14.179	11.203	13.724	21.119	21.195	9.513	10.965	13.72	17.417	11.228	16.817	13.635	12.605	10.803	13.857	19.466	16.559	16.573	23.989	12.318	13.628	17.297	13.656	15.162	12.929	13.016	12.71	18.557	20.784	12.503	14.141	19.686	17.848	13.384	17.332
403.84	14.508	26.041	9.207	16.671	13.616	17.622	10.038	18.391	10.41	13.642	13.545	15.333	14.832	11.489	14.162	11.189	13.719	21.1	21.179	9.496	10.946	13.697	17.403	11.229	16.796	13.624	12.586	10.795	13.843	19.453	16.558	16.561	23.966	12.301	13.614	17.277	13.636	15.148	12.921	13.016	12.698	18.542	20.786	12.498	14.133	19.679	17.842	13.368	17.321
404.05	14.504	26.029	9.205	16.667	13.618	17.615	10.029	18.388	10.409	13.642	13.53	15.321	14.823	11.487	14.156	11.171	13.701	21.082	21.158	9.485	10.938	13.688	17.393	11.218	16.79	13.621	12.585	10.799	13.836	19.431	16.554	16.551	23.96	12.286	13.599	17.273	13.63	15.134	12.932	13.021	12.702	18.545	20.787	12.509	14.141	19.668	17.85	13.377	17.324
404.26	14.496	26.021	9.212	16.675	13.626	17.612	10.024	18.398	10.401	13.641	13.535	15.321	14.824	11.483	14.145	11.156	13.698	21.068	21.144	9.487	10.937	13.691	17.393	11.226	16.779	13.627	12.582	10.789	13.829	19.424	16.549	16.547	23.95	12.285	13.599	17.258	13.627	15.12	12.918	13.015	12.693	18.537	20.779	12.495	14.135	19.665	17.84	13.375	17.309
404.47	14.49	26.025	9.21	16.668	13.621	17.6	10.022	18.399	10.396	13.626	13.537	15.319	14.812	11.473	14.134	11.147	13.685	21.059	21.138	9.474	10.933	13.677	17.387	11.225	16.765	13.622	12.58	10.779	13.82	19.418	16.543	16.543	23.943	12.261	13.594	17.24	13.611	15.109	12.902	13.008	12.685	18.533	20.772	12.485	14.125	19.646	17.821	13.375	17.319
404.68	14.481	26.013	9.203	16.667	13.619	17.598	10.008	18.4	10.385	13.618	13.537	15.319	14.813	11.465	14.127	11.142	13.678	21.045	21.131	9.479	10.923	13.676	17.373	11.221	16.754	13.622	12.57	10.768	13.811	19.412	16.534	16.529	23.931	12.262	13.591	17.235	13.603	15.113	12.905	13.013	12.687	18.535	20.788	12.483	14.135	19.649	17.834	13.379	17.322
404.88	14.468	26.013	9.21	16.663	13.619	17.593	10.01	18.402	10.384	13.616	13.525	15.317	14.808	11.459	14.123	11.14	13.677	21.03	21.126	9.479	10.917	13.678	17.368	11.221	16.763	13.623	12.57	10.759	13.815	19.41	16.537	16.519	23.913	12.261	13.59	17.23	13.599	15.1	12.918	13.023	12.707	18.523	20.783	12.471	14.131	19.651	17.841	13.391	17.321
405.09	14.462	26.018	9.206	16.675	13.621	17.589	10.016	18.408	10.382	13.617	13.526	15.316	14.804	11.449	14.121	11.147	13.684	21.018	21.118	9.492	10.922	13.664	17.371	11.216	16.769	13.629	12.561	10.773	13.809	19.408	16.551	16.513	23.903	12.261	13.586	17.232	13.595	15.091	12.9	13.008	12.706	18.512	20.783	12.461	14.106	19.635	17.821	13.394	17.307
405.3	14.454	26.005	9.198	16.678	13.62	17.573	10.012	18.407	10.371	13.61	13.52	15.313	14.8	11.433	14.103	11.14	13.684	21.006	21.101	9.482	10.915	13.652	17.362	11.212	16.758	13.623	12.55	10.763	13.797	19.41	16.548	16.504	23.898	12.247	13.58	17.213	13.586	15.071	12.885	13.014	12.71	18.504	20.774	12.472	14.108	19.648	17.826	13.396	17.33
405.51	14.454	26.005	9.197	16.677	13.63	17.579	10.015	18.409	10.367	13.612	13.525	15.316	14.803	11.431	14.103	11.148	13.69	21.003	21.104	9.484	10.914	13.663	17.354	11.219	16.763	13.633	12.552	10.775	13.799	19.404	16.545	16.499	23.898	12.245	13.582	17.216	13.588	15.077	12.894	13.009	12.705	18.504	20.764	12.46	14.097	19.631	17.827	13.402	17.31
405.72	14.454	26.003	9.196	16.674	13.637	17.579	10.007	18.417	10.357	13.605	13.516	15.309	14.796	11.43	14.107	11.141	13.686	20.991	21.094	9.471	10.907	13.657	17.339	11.225	16.76	13.622	12.543	10.767	13.787	19.397	16.534	16.499	23.883	12.24	13.573	17.2	13.585	15.067	12.909	13.028	12.703	18.489	20.769	12.467	14.097	19.637	17.835	13.4	17.308
405.92	14.432	25.98	9.189	16.678	13.637	17.57	9.989	18.413	10.337	13.59	13.506	15.29	14.793	11.418	14.09	11.132	13.677	20.978	21.08	9.461	10.896	13.637	17.323	11.221	16.745	13.609	12.522	10.758	13.77	19.385	16.514	16.493	23.865	12.224	13.562	17.184	13.579	15.05	12.91	13.035	12.711	18.494	20.769	12.474	14.103	19.636	17.832	13.401	17.312
406.13	14.421	25.964	9.179	16.677	13.635	17.567	9.974	18.403	10.326	13.581	13.5	15.293	14.785	11.412	14.071	11.128	13.67	20.959	21.071	9.45	10.889	13.638	17.298	11.211	16.745	13.608	12.511	10.748	13.759	19.376	16.498	16.489	23.842	12.217	13.558	17.171	13.563	15.036	12.903	13.025	12.703	18.504	20.765	12.473	14.088	19.628	17.843	13.393	17.307
406.34	14.431	25.972	9.18	16.67	13.633	17.572	9.98	18.414	10.328	13.587	13.508	15.285	14.781	11.415	14.072	11.129	13.675	20.945	21.069	9.45	10.886	13.641	17.283	11.211	16.742	13.615	12.515	10.751	13.754	19.373	16.497	16.496	23.839	12.215	13.562	17.177	13.568	15.029	12.897	13.019	12.688	18.497	20.751	12.453	14.085	19.612	17.835	13.393	17.287
406.55	14.426	25.976	9.193	16.674	13.634	17.569	9.972	18.405	10.329	13.586	13.511	15.28	14.772	11.419	14.069	11.12	13.662	20.937	21.068	9.447	10.894	13.647	17.279	11.203	16.732	13.628	12.511	10.752	13.761	19.374	16.495	16.483	23.836	12.214	13.558	17.162	13.57	15.025	12.898	13.009	12.679	18.478	20.726	12.442	14.074	19.595	17.833	13.384	17.266
406.76	14.432	25.977	9.191	16.665	13.626	17.566	9.969	18.401	10.329	13.58	13.505	15.279	14.765	11.406	14.068	11.119	13.658	20.933	21.058	9.451	10.883	13.647	17.275	11.195	16.719	13.62	12.501	10.737	13.762	19.369	16.487	16.483	23.826	12.205	13.551	17.156	13.56	15.025	12.876	12.992	12.665	18.459	20.717	12.416	14.054	19.579	17.822	13.371	17.249
406.96	14.429	25.974	9.197	16.661	13.623	17.551	9.963	18.41	10.321	13.583	13.489	15.272	14.764	11.401	14.064	11.113	13.653	20.924	21.055	9.455	10.877	13.651	17.265	11.198	16.717	13.609	12.498	10.734	13.759	19.364	16.485	16.479	23.813	12.198	13.547	17.145	13.555	15.022	12.874	12.991	12.684	18.452	20.716	12.412	14.044	19.563	17.816	13.366	17.249
407.17	14.43	25.974	9.201	16.67	13.631	17.557	9.966	18.419	10.328	13.593	13.494	15.281	14.766	11.406	14.062	11.12	13.65	20.919	21.057	9.463	10.874	13.66	17.268	11.196	16.716	13.618	12.507	10.735	13.757	19.361	16.491	16.479	23.801	12.203	13.552	17.137	13.575	15.02	12.876	12.99	12.696	18.45	20.71	12.42	14.046	19.572	17.823	13.366	17.253
407.38	14.426	25.961	9.204	16.669	13.633	17.556	9.961	18.421	10.329	13.59	13.496	15.28	14.757	11.401	14.064	11.113	13.647	20.908	21.051	9.462	10.867	13.656	17.253	11.196	16.713	13.628	12.498	10.74	13.756	19.352	16.49	16.465	23.8	12.205	13.552	17.131	13.576	15.019	12.873	12.98	12.69	18.428	20.708	12.413	14.033	19.56	17.818	13.36	17.244
407.59	14.414	25.951	9.201	16.657	13.632	17.55	9.949	18.415	10.321	13.583	13.483	15.277	14.757	11.388	14.045	11.101	13.638	20.898	21.046	9.452	10.86	13.643	17.252	11.191	16.711	13.619	12.489	10.735	13.745	19.343	16.477	16.448	23.786	12.192	13.548	17.127	13.57	15.011	12.856	12.964	12.689	18.415	20.685	12.402	14.032	19.54	17.803	13.347	17.237
407.8	14.412	25.944	9.204	16.661	13.631	17.548	9.958	18.425	10.311	13.577	13.485	15.276	14.756	11.398	14.045	11.101	13.632	20.898	21.049	9.448	10.861	13.637	17.246	11.182	16.705	13.612	12.48	10.739	13.741	19.341	16.486	16.448	23.777	12.193	13.542	17.119	13.572	15.008	12.855	12.983	12.702	18.402	20.673	12.412	14.026	19.526	17.818	13.34	17.235
408.01	14.41	25.936	9.196	16.653	13.621	17.535	9.959	18.434	10.31	13.573	13.481	15.278	14.744	11.389	14.038	11.102	13.623	20.885	21.034	9.445	10.854	13.622	17.236	11.18	16.7	13.604	12.469	10.734	13.73	19.325	16.484	16.44	23.761	12.191	13.536	17.111	13.561	14.996	12.841	12.979	12.707	18.399	20.667	12.412	14.025	19.516	17.81	13.346	17.233
408.21	14.415	25.93	9.189	16.644	13.619	17.533	9.962	18.439	10.309	13.569	13.486	15.278	14.744	11.385	14.027	11.094	13.624	20.874	21.035	9.448	10.865	13.621	17.234	11.176	16.697	13.605	12.469	10.74	13.726	19.317	16.479	16.437	23.756	12.183	13.532	17.11	13.563	14.992	12.843	12.974	12.712	18.389	20.67	12.409	14.019	19.522	17.813	13.34	17.228
408.42	14.398	25.919	9.186	16.627	13.599	17.52	9.952	18.441	10.296	13.556	13.471	15.273	14.74	11.38	14.016	11.089	13.605	20.867	21.023	9.439	10.853	13.613	17.215	11.16	16.687	13.592	12.462	10.722	13.71	19.299	16.462	16.425	23.74	12.169	13.517	17.092	13.554	14.972	12.848	12.963	12.722	18.38	20.669	12.402	14.019	19.528	17.817	13.344	17.247
408.63	14.392	25.907	9.196	16.614	13.591	17.505	9.937	18.441	10.284	13.554	13.468	15.272	14.737	11.37	14.004	11.081	13.599	20.849	21.006	9.432	10.849	13.607	17.204	11.152	16.676	13.571	12.454	10.719	13.685	19.279	16.453	16.404	23.729	12.162	13.512	17.081	13.548	14.957	12.855	12.971	12.722	18.394	20.656	12.405	14.002	19.519	17.811	13.344	17.24
408.84	14.387	25.904	9.197	16.6	13.586	17.491	9.936	18.443	10.271	13.554	13.454	15.262	14.732	11.372	13.987	11.069	13.581	20.829	21.01	9.425	10.847	13.606	17.185	11.15	16.671	13.569	12.453	10.722	13.689	19.265	16.441	16.401	23.726	12.161	13.503	17.073	13.536	14.951	12.851	12.983	12.729	18.392	20.652	12.406	13.99	19.52	17.801	13.333	17.237
409.05	14.407	25.899	9.199	16.622	13.59	17.501	9.944	18.448	10.281	13.567	13.454	15.266	14.735	11.38	13.99	11.066	13.578	20.819	21.013	9.431	10.853	13.617	17.19	11.156	16.673	13.576	12.46	10.738	13.694	19.278	16.45	16.402	23.729	12.165	13.521	17.08	13.553	14.951	12.854	12.992	12.735	18.393	20.657	12.419	13.998	19.525	17.807	13.342	17.257
409.25	14.4	25.893	9.187	16.609	13.588	17.493	9.94	18.441	10.276	13.561	13.441	15.259	14.723	11.37	13.977	11.056	13.569	20.8	20.996	9.413	10.855	13.604	17.178	11.153	16.66	13.571	12.454	10.734	13.691	19.263	16.43	16.387	23.712	12.157	13.513	17.066	13.542	14.936	12.845	12.97	12.727	18.371	20.628	12.403	13.982	19.52	17.802	13.306	17.235
409.46	14.386	25.868	9.167	16.595	13.578	17.478	9.931	18.429	10.262	13.545	13.435	15.251	14.709	11.361	13.964	11.058	13.559	20.786	20.992	9.403	10.845	13.588	17.166	11.142	16.647	13.558	12.442	10.718	13.681	19.248	16.421	16.379	23.694	12.146	13.496	17.055	13.53	14.916	12.848	12.978	12.738	18.369	20.619	12.4	13.974	19.505	17.816	13.303	17.224
409.67	14.387	25.863	9.16	16.59	13.578	17.47	9.919	18.435	10.252	13.533	13.427	15.246	14.706	11.357	13.96	11.053	13.555	20.77	20.982	9.4	10.851	13.589	17.176	11.141	16.641	13.554	12.438	10.715	13.676	19.251	16.417	16.378	23.682	12.143	13.494	17.047	13.534	14.903	12.845	12.991	12.736	18.374	20.627	12.396	13.982	19.498	17.819	13.297	17.21
409.88	14.383	25.858	9.156	16.584	13.569	17.466	9.918	18.43	10.241	13.528	13.429	15.246	14.704	11.351	13.954	11.038	13.548	20.765	20.964	9.393	10.85	13.587	17.173	11.138	16.639	13.548	12.439	10.71	13.671	19.248	16.408	16.376	23.67	12.138	13.484	17.039	13.531	14.896	12.868	13.003	12.744	18.379	20.635	12.401	13.98	19.494	17.831	13.317	17.225
410.08	14.371	25.853	9.153	16.584	13.571	17.455	9.915	18.435	10.229	13.526	13.422	15.238	14.692	11.35	13.944	11.034	13.545	20.76	20.952	9.393	10.849	13.577	17.168	11.131	16.64	13.551	12.433	10.701	13.671	19.244	16.402	16.363	23.67	12.136	13.477	17.021	13.528	14.888	12.867	13.014	12.744	18.392	20.622	12.409	13.975	19.485	17.834	13.317	17.229
410.29	14.366	25.857	9.155	16.586	13.577	17.456	9.92	18.437	10.233	13.51	13.424	15.226	14.694	11.347	13.941	11.029	13.555	20.76	20.948	9.394	10.856	13.577	17.154	11.12	16.642	13.557	12.433	10.698	13.668	19.242	16.407	16.359	23.663	12.141	13.479	17.014	13.523	14.875	12.867	13.004	12.745	18.386	20.617	12.39	13.96	19.482	17.827	13.318	17.219
410.5	14.356	25.846	9.146	16.583	13.575	17.456	9.908	18.442	10.23	13.505	13.422	15.218	14.687	11.349	13.924	11.023	13.552	20.748	20.943	9.388	10.849	13.561	17.146	11.111	16.638	13.543	12.429	10.69	13.668	19.238	16.402	16.344	23.66	12.138	13.473	17.001	13.522	14.856	12.863	13.004	12.743	18.394	20.618	12.384	13.968	19.481	17.848	13.32	17.23
410.71	14.345	25.845	9.14	16.574	13.569	17.442	9.894	18.441	10.23	13.502	13.405	15.211	14.679	11.342	13.928	11.016	13.547	20.736	20.932	9.383	10.841	13.562	17.14	11.105	16.627	13.531	12.414	10.682	13.666	19.239	16.395	16.327	23.646	12.128	13.468	16.986	13.518	14.844	12.862	13.016	12.752	18.386	20.61	12.387	13.974	19.478	17.845	13.338	17.223
410.92	14.335	25.827	9.13	16.565	13.569	17.432	9.881	18.436	10.216	13.496	13.392	15.198	14.661	11.334	13.912	11.001	13.531	20.717	20.914	9.366	10.838	13.548	17.117	11.1	16.617	13.515	12.404	10.675	13.65	19.218	16.379	16.311	23.626	12.112	13.46	16.968	13.501	14.835	12.857	13.005	12.742	18.372	20.594	12.381	13.966	19.462	17.844	13.329	17.22
411.12	14.324	25.818	9.122	16.557	13.565	17.424	9.874	18.43	10.206	13.494	13.381	15.193	14.648	11.334	13.899	10.985	13.524	20.706	20.908	9.361	10.836	13.527	17.103	11.086	16.605	13.506	12.398	10.672	13.65	19.217	16.373	16.306	23.614	12.098	13.458	16.952	13.494	14.826	12.853	13.003	12.738	18.376	20.585	12.371	13.954	19.452	17.83	13.324	17.216
411.33	14.317	25.82	9.114	16.566	13.563	17.419	9.872	18.431	10.205	13.497	13.377	15.184	14.635	11.337	13.901	10.988	13.516	20.706	20.907	9.356	10.837	13.519	17.095	11.079	16.597	13.505	12.4	10.674	13.652	19.215	16.372	16.293	23.602	12.094	13.457	16.953	13.492	14.822	12.853	13.001	12.74	18.372	20.576	12.365	13.938	19.44	17.823	13.323	17.213
411.54	14.315	25.827	9.108	16.562	13.563	17.418	9.871	18.43	10.204	13.498	13.376	15.19	14.64	11.334	13.897	10.992	13.509	20.697	20.891	9.349	10.835	13.511	17.093	11.079	16.597	13.507	12.401	10.673	13.652	19.21	16.373	16.28	23.598	12.087	13.45	16.947	13.493	14.817	12.842	13.004	12.745	18.369	20.581	12.364	13.941	19.425	17.83	13.327	17.214
411.75	14.311	25.814	9.097	16.552	13.556	17.416	9.858	18.426	10.194	13.489	13.369	15.175	14.628	11.328	13.887	10.981	13.501	20.689	20.88	9.345	10.825	13.506	17.077	11.071	16.588	13.496	12.4	10.661	13.65	19.197	16.359	16.266	23.582	12.075	13.44	16.943	13.485	14.807	12.835	13.003	12.75	18.355	20.555	12.346	13.933	19.415	17.818	13.306	17.204
411.96	14.308	25.81	9.101	16.546	13.555	17.41	9.861	18.425	10.198	13.487	13.362	15.174	14.627	11.329	13.883	10.983	13.489	20.681	20.884	9.34	10.827	13.516	17.081	11.073	16.584	13.507	12.402	10.662	13.651	19.196	16.361	16.262	23.568	12.081	13.445	16.948	13.482	14.806	12.839	13.002	12.755	18.35	20.553	12.34	13.926	19.399	17.817	13.293	17.202
412.16	14.301	25.796	9.1	16.549	13.541	17.394	9.851	18.411	10.196	13.486	13.35	15.169	14.616	11.324	13.878	10.975	13.483	20.663	20.875	9.334	10.818	13.505	17.072	11.06	16.572	13.5	12.39	10.649	13.628	19.188	16.353	16.246	23.543	12.067	13.43	16.943	13.471	14.795	12.812	12.981	12.742	18.342	20.535	12.323	13.903	19.387	17.793	13.268	17.191
412.37	14.297	25.797	9.096	16.544	13.539	17.385	9.859	18.404	10.19	13.488	13.348	15.169	14.614	11.318	13.872	10.967	13.482	20.661	20.869	9.329	10.82	13.506	17.075	11.054	16.559	13.493	12.387	10.637	13.624	19.181	16.337	16.237	23.537	12.065	13.426	16.939	13.478	14.789	12.816	12.984	12.741	18.337	20.533	12.328	13.915	19.39	17.786	13.276	17.201
412.58	14.292	25.798	9.081	16.539	13.538	17.373	9.853	18.4	10.187	13.488	13.351	15.167	14.599	11.313	13.872	10.967	13.479	20.65	20.861	9.328	10.815	13.507	17.063	11.056	16.554	13.497	12.384	10.636	13.616	19.173	16.342	16.225	23.525	12.063	13.427	16.933	13.471	14.78	12.815	12.972	12.738	18.332	20.531	12.317	13.895	19.382	17.794	13.283	17.206
412.79	14.272	25.779	9.068	16.535	13.523	17.357	9.847	18.392	10.168	13.477	13.326	15.15	14.582	11.29	13.848	10.947	13.455	20.627	20.849	9.312	10.801	13.491	17.045	11.044	16.531	13.487	12.367	10.613	13.6	19.158	16.326	16.206	23.508	12.046	13.416	16.915	13.453	14.753	12.818	12.965	12.739	18.317	20.533	12.302	13.883	19.367	17.796	13.283	17.208
412.99	14.274	25.778	9.071	16.525	13.525	17.354	9.848	18.394	10.159	13.47	13.326	15.149	14.58	11.294	13.844	10.944	13.457	20.615	20.841	9.313	10.787	13.499	17.037	11.041	16.532	13.49	12.368	10.608	13.604	19.143	16.326	16.205	23.498	12.054	13.409	16.909	13.45	14.751	12.802	12.957	12.733	18.309	20.516	12.294	13.867	19.361	17.791	13.283	17.21
413.2	14.266	25.77	9.081	16.521	13.522	17.345	9.845	18.392	10.153	13.467	13.329	15.148	14.577	11.295	13.843	10.946	13.453	20.603	20.84	9.307	10.79	13.494	17.036	11.04	16.528	13.491	12.364	10.603	13.6	19.131	16.323	16.192	23.49	12.049	13.399	16.909	13.451	14.751	12.786	12.951	12.735	18.306	20.508	12.288	13.849	19.343	17.786	13.284	17.206
413.41	14.253	25.758	9.077	16.51	13.511	17.328	9.836	18.383	10.141	13.459	13.321	15.137	14.566	11.286	13.831	10.945	13.441	20.604	20.825	9.294	10.779	13.494	17.02	11.029	16.517	13.485	12.353	10.598	13.597	19.114	16.32	16.17	23.476	12.046	13.389	16.894	13.44	14.737	12.782	12.945	12.728	18.304	20.502	12.291	13.841	19.339	17.78	13.26	17.205
413.62	14.245	25.759	9.077	16.504	13.52	17.326	9.828	18.391	10.14	13.447	13.311	15.132	14.558	11.281	13.827	10.944	13.427	20.594	20.813	9.284	10.771	13.496	17.002	11.025	16.509	13.481	12.346	10.594	13.578	19.109	16.313	16.158	23.454	12.038	13.378	16.882	13.438	14.719	12.783	12.932	12.728	18.284	20.488	12.287	13.835	19.326	17.784	13.255	17.2
413.82	14.243	25.755	9.072	16.503	13.514	17.317	9.817	18.394	10.132	13.439	13.311	15.133	14.548	11.282	13.823	10.938	13.408	20.591	20.812	9.283	10.772	13.491	16.996	11.025	16.508	13.48	12.343	10.584	13.572	19.104	16.311	16.15	23.444	12.038	13.373	16.869	13.431	14.708	12.77	12.906	12.706	18.273	20.475	12.264	13.826	19.327	17.761	13.25	17.19
414.03	14.233	25.751	9.069	16.51	13.513	17.319	9.818	18.4	10.131	13.436	13.309	15.135	14.54	11.276	13.823	10.943	13.409	20.589	20.801	9.279	10.771	13.489	16.995	11.014	16.507	13.474	12.341	10.584	13.564	19.09	16.308	16.147	23.434	12.033	13.367	16.858	13.432	14.697	12.779	12.919	12.715	18.27	20.477	12.274	13.815	19.329	17.766	13.258	17.19
414.24	14.232	25.743	9.062	16.504	13.512	17.307	9.82	18.405	10.131	13.427	13.311	15.135	14.533	11.279	13.819	10.941	13.407	20.591	20.794	9.277	10.768	13.481	16.989	11.004	16.502	13.476	12.332	10.585	13.559	19.097	16.304	16.135	23.437	12.028	13.369	16.849	13.422	14.694	12.762	12.914	12.723	18.261	20.475	12.267	13.808	19.324	17.76	13.254	17.192
414.45	14.22	25.738	9.056	16.494	13.51	17.303	9.814	18.4	10.129	13.42	13.303	15.119	14.526	11.271	13.818	10.926	13.406	20.585	20.781	9.272	10.755	13.465	16.974	10.996	16.489	13.478	12.315	10.574	13.558	19.089	16.302	16.118	23.424	12.023	13.356	16.835	13.417	14.687	12.759	12.922	12.726	18.255	20.467	12.262	13.818	19.324	17.77	13.256	17.195
414.66	14.211	25.734	9.059	16.494	13.509	17.295	9.813	18.408	10.133	13.418	13.299	15.107	14.526	11.273	13.826	10.924	13.408	20.6	20.777	9.267	10.756	13.464	16.97	10.995	16.485	13.49	12.32	10.581	13.549	19.08	16.297	16.112	23.414	12.02	13.353	16.844	13.41	14.684	12.748	12.908	12.726	18.24	20.468	12.25	13.809	19.309	17.769	13.242	17.185
414.86	14.211	25.735	9.056	16.503	13.508	17.306	9.82	18.41	10.142	13.415	13.301	15.104	14.516	11.28	13.83	10.926	13.41	20.619	20.765	9.261	10.752	13.457	16.976	10.992	16.482	13.488	12.321	10.579	13.559	19.074	16.298	16.112	23.41	12.017	13.344	16.842	13.407	14.681	12.735	12.904	12.733	18.236	20.453	12.25	13.803	19.302	17.765	13.24	17.17
415.07	14.197	25.722	9.043	16.488	13.481	17.284	9.796	18.386	10.115	13.403	13.278	15.093	14.494	11.259	13.816	10.911	13.388	20.618	20.737	9.237	10.724	13.44	16.95	10.968	16.46	13.467	12.295	10.556	13.543	19.05	16.275	16.088	23.37	12.001	13.322	16.817	13.383	14.656	12.742	12.899	12.739	18.222	20.453	12.253	13.793	19.31	17.758	13.233	17.175
415.28	14.194	25.711	9.031	16.479	13.479	17.27	9.788	18.385	10.105	13.398	13.276	15.084	14.482	11.249	13.828	10.898	13.389	20.637	20.723	9.238	10.719	13.435	16.958	10.967	16.452	13.466	12.285	10.556	13.54	19.045	16.268	16.077	23.361	11.995	13.318	16.815	13.38	14.641	12.75	12.91	12.731	18.226	20.436	12.255	13.784	19.312	17.769	13.221	17.174
415.49	14.18	25.704	9.022	16.475	13.47	17.264	9.786	18.382	10.096	13.396	13.272	15.07	14.472	11.245	13.825	10.89	13.393	20.652	20.707	9.231	10.709	13.437	16.949	10.962	16.447	13.465	12.276	10.547	13.533	19.04	16.263	16.075	23.35	11.995	13.303	16.8	13.376	14.639	12.744	12.904	12.744	18.217	20.42	12.25	13.779	19.314	17.776	13.221	17.16
415.69	14.184	25.691	9.014	16.471	13.463	17.26	9.786	18.382	10.099	13.398	13.27	15.067	14.472	11.236	13.828	10.884	13.383	20.667	20.697	9.216	10.701	13.432	16.945	10.951	16.44	13.463	12.275	10.543	13.522	19.031	16.253	16.066	23.336	11.979	13.292	16.796	13.379	14.629	12.744	12.896	12.747	18.196	20.413	12.251	13.766	19.302	17.765	13.228	17.149
415.9	14.179	25.692	9.008	16.47	13.469	17.259	9.786	18.382	10.089	13.394	13.266	15.063	14.47	11.225	13.832	10.877	13.378	20.672	20.696	9.223	10.698	13.43	16.952	10.953	16.443	13.458	12.272	10.546	13.521	19.029	16.257	16.064	23.334	11.976	13.291	16.794	13.374	14.611	12.737	12.904	12.75	18.19	20.394	12.244	13.752	19.299	17.752	13.225	17.149
416.11	14.178	25.692	8.998	16.461	13.467	17.247	9.789	18.369	10.084	13.385	13.26	15.068	14.46	11.216	13.827	10.866	13.369	20.675	20.69	9.209	10.695	13.424	16.939	10.937	16.436	13.455	12.272	10.539	13.51	19.022	16.255	16.051	23.319	11.962	13.286	16.778	13.369	14.601	12.718	12.899	12.733	18.171	20.387	12.237	13.727	19.289	17.74	13.213	17.142
416.32	14.178	25.683	8.985	16.464	13.463	17.246	9.782	18.365	10.08	13.385	13.255	15.066	14.456	11.207	13.829	10.864	13.362	20.662	20.681	9.202	10.694	13.42	16.932	10.939	16.432	13.462	12.265	10.532	13.511	19.015	16.253	16.045	23.313	11.959	13.286	16.762	13.364	14.593	12.726	12.901	12.748	18.154	20.384	12.228	13.725	19.287	17.747	13.208	17.135
416.52	14.174	25.682	8.982	16.462	13.458	17.247	9.783	18.368	10.074	13.374	13.251	15.059	14.447	11.205	13.817	10.867	13.353	20.654	20.677	9.196	10.69	13.413	16.921	10.931	16.434	13.471	12.258	10.526	13.506	19.008	16.246	16.032	23.298	11.966	13.278	16.755	13.358	14.585	12.718	12.889	12.746	18.14	20.381	12.219	13.714	19.274	17.744	13.209	17.126
416.73	14.167	25.67	8.974	16.462	13.453	17.242	9.767	18.364	10.063	13.363	13.241	15.055	14.437	11.197	13.809	10.856	13.349	20.646	20.663	9.183	10.691	13.401	16.915	10.916	16.418	13.478	12.257	10.524	13.507	18.998	16.238	16.021	23.275	11.96	13.272	16.751	13.349	14.566	12.727	12.886	12.746	18.134	20.362	12.219	13.718	19.27	17.753	13.218	17.118
416.94	14.162	25.662	8.969	16.456	13.455	17.24	9.771	18.367	10.065	13.364	13.236	15.056	14.438	11.197	13.804	10.853	13.357	20.64	20.654	9.187	10.692	13.395	16.912	10.923	16.422	13.48	12.255	10.522	13.51	18.991	16.234	16.02	23.277	11.956	13.273	16.748	13.356	14.56	12.718	12.881	12.749	18.133	20.353	12.214	13.716	19.264	17.747	13.212	17.14
417.15	14.167	25.658	8.973	16.459	13.463	17.228	9.776	18.372	10.063	13.371	13.239	15.066	14.435	11.193	13.804	10.85	13.363	20.637	20.652	9.201	10.699	13.403	16.916	10.922	16.42	13.487	12.256	10.519	13.51	18.992	16.235	16.028	23.275	11.962	13.282	16.753	13.358	14.568	12.716	12.877	12.749	18.122	20.35	12.204	13.708	19.262	17.756	13.213	17.131
417.35	14.172	25.667	8.981	16.455	13.47	17.236	9.786	18.375	10.06	13.367	13.232	15.063	14.427	11.197	13.808	10.855	13.367	20.631	20.654	9.192	10.702	13.404	16.916	10.918	16.42	13.485	12.263	10.512	13.513	18.991	16.237	16.021	23.271	11.96	13.278	16.745	13.358	14.564	12.722	12.87	12.746	18.123	20.341	12.208	13.711	19.272	17.747	13.206	17.131
417.56	14.17	25.66	8.985	16.452	13.463	17.232	9.782	18.372	10.056	13.359	13.229	15.07	14.422	11.198	13.808	10.861	13.363	20.628	20.654	9.194	10.704	13.405	16.907	10.912	16.42	13.495	12.256	10.517	13.507	18.98	16.251	16.012	23.266	11.967	13.276	16.745	13.361	14.559	12.714	12.861	12.732	18.115	20.339	12.205	13.7	19.262	17.747	13.204	17.109
417.77	14.166	25.643	8.984	16.449	13.461	17.229	9.776	18.36	10.047	13.355	13.224	15.067	14.417	11.197	13.801	10.861	13.353	20.619	20.642	9.192	10.704	13.399	16.914	10.903	16.418	13.488	12.261	10.505	13.498	18.97	16.239	16.006	23.256	11.961	13.271	16.741	13.352	14.549	12.699	12.852	12.732	18.109	20.334	12.204	13.701	19.264	17.744	13.194	17.099
417.97	14.162	25.629	8.987	16.445	13.451	17.225	9.77	18.362	10.047	13.344	13.225	15.064	14.42	11.195	13.803	10.857	13.354	20.619	20.64	9.194	10.708	13.412	16.903	10.904	16.412	13.487	12.271	10.504	13.497	18.964	16.241	16.006	23.254	11.965	13.277	16.731	13.349	14.537	12.704	12.863	12.735	18.114	20.332	12.209	13.708	19.256	17.742	13.201	17.09
418.18	14.159	25.618	8.98	16.442	13.439	17.222	9.761	18.36	10.037	13.337	13.212	15.059	14.414	11.191	13.799	10.847	13.337	20.601	20.632	9.185	10.702	13.408	16.895	10.897	16.401	13.481	12.259	10.492	13.487	18.951	16.235	15.996	23.25	11.952	13.262	16.724	13.351	14.527	12.711	12.86	12.723	18.119	20.317	12.203	13.703	19.253	17.745	13.199	17.101
418.39	14.151	25.616	8.971	16.441	13.443	17.218	9.757	18.364	10.039	13.333	13.217	15.055	14.404	11.191	13.792	10.838	13.324	20.591	20.624	9.185	10.694	13.403	16.876	10.9	16.402	13.479	12.247	10.487	13.488	18.939	16.234	15.992	23.246	11.953	13.261	16.718	13.352	14.526	12.709	12.856	12.728	18.115	20.308	12.193	13.694	19.238	17.742	13.19	17.095
418.6	14.15	25.601	8.964	16.436	13.44	17.207	9.749	18.354	10.032	13.326	13.212	15.057	14.393	11.186	13.78	10.832	13.323	20.584	20.617	9.175	10.683	13.394	16.869	10.898	16.398	13.463	12.239	10.482	13.488	18.934	16.226	15.983	23.235	11.943	13.253	16.723	13.348	14.519	12.707	12.847	12.722	18.102	20.298	12.193	13.683	19.229	17.736	13.173	17.088
418.8	14.149	25.589	8.954	16.437	13.435	17.194	9.746	18.35	10.033	13.316	13.208	15.059	14.387	11.18	13.78	10.821	13.312	20.577	20.606	9.169	10.683	13.388	16.861	10.895	16.399	13.463	12.237	10.476	13.477	18.926	16.223	15.978	23.226	11.943	13.245	16.717	13.346	14.507	12.711	12.841	12.719	18.094	20.293	12.187	13.675	19.225	17.727	13.175	17.09
419.01	14.148	25.6	8.965	16.442	13.447	17.197	9.742	18.353	10.036	13.318	13.215	15.065	14.384	11.174	13.772	10.814	13.312	20.562	20.597	9.172	10.676	13.389	16.855	10.907	16.401	13.474	12.24	10.469	13.469	18.926	16.223	15.973	23.222	11.944	13.252	16.714	13.354	14.507	12.718	12.833	12.716	18.082	20.284	12.189	13.674	19.209	17.726	13.184	17.084
419.22	14.149	25.591	8.959	16.436	13.447	17.192	9.742	18.358	10.028	13.315	13.21	15.061	14.373	11.168	13.768	10.809	13.306	20.544	20.595	9.169	10.663	13.39	16.84	10.904	16.395	13.467	12.239	10.472	13.459	18.914	16.219	15.966	23.208	11.928	13.245	16.708	13.347	14.5	12.716	12.852	12.714	18.083	20.286	12.204	13.681	19.213	17.724	13.187	17.093
419.43	14.144	25.593	8.958	16.439	13.444	17.197	9.753	18.369	10.029	13.336	13.215	15.054	14.369	11.171	13.766	10.806	13.301	20.54	20.598	9.171	10.663	13.395	16.835	10.909	16.391	13.47	12.238	10.473	13.464	18.91	16.232	15.974	23.208	11.93	13.254	16.71	13.342	14.505	12.708	12.848	12.709	18.073	20.279	12.2	13.67	19.214	17.721	13.184	17.086
419.63	14.128	25.587	8.949	16.429	13.437	17.188	9.751	18.356	10.025	13.321	13.21	15.041	14.359	11.166	13.754	10.798	13.289	20.527	20.59	9.159	10.652	13.38	16.83	10.902	16.378	13.457	12.224	10.468	13.454	18.902	16.226	15.957	23.2	11.916	13.248	16.702	13.344	14.501	12.713	12.852	12.726	18.078	20.298	12.198	13.681	19.208	17.73	13.194	17.095
419.84	14.124	25.592	8.949	16.429	13.437	17.183	9.748	18.357	10.017	13.32	13.206	15.043	14.359	11.169	13.747	10.799	13.283	20.521	20.579	9.159	10.653	13.381	16.824	10.891	16.373	13.458	12.22	10.463	13.447	18.89	16.221	15.952	23.199	11.914	13.247	16.692	13.338	14.495	12.711	12.853	12.721	18.068	20.289	12.204	13.671	19.201	17.742	13.201	17.078
420.05	14.12	25.599	8.941	16.427	13.44	17.176	9.748	18.365	10.018	13.322	13.207	15.039	14.354	11.164	13.744	10.799	13.283	20.515	20.568	9.153	10.653	13.38	16.822	10.888	16.362	13.454	12.215	10.455	13.442	18.883	16.221	15.938	23.194	11.909	13.247	16.687	13.342	14.487	12.713	12.848	12.731	18.069	20.29	12.201	13.674	19.195	17.756	13.201	17.083
420.26	14.121	25.603	8.943	16.425	13.44	17.169	9.747	18.371	10.018	13.325	13.204	15.034	14.346	11.162	13.749	10.801	13.282	20.517	20.561	9.142	10.648	13.381	16.824	10.885	16.35	13.458	12.209	10.455	13.437	18.879	16.227	15.935	23.184	11.907	13.235	16.685	13.348	14.476	12.704	12.839	12.716	18.052	20.282	12.176	13.652	19.181	17.749	13.189	17.071
420.46	14.113	25.599	8.933	16.421	13.441	17.164	9.732	18.366	10.009	13.32	13.197	15.029	14.339	11.155	13.745	10.799	13.275	20.495	20.555	9.133	10.639	13.377	16.817	10.874	16.345	13.458	12.203	10.452	13.431	18.876	16.222	15.932	23.176	11.904	13.228	16.677	13.335	14.468	12.703	12.848	12.721	18.055	20.283	12.175	13.653	19.168	17.749	13.191	17.067
420.67	14.104	25.589	8.924	16.417	13.438	17.153	9.725	18.36	10.002	13.309	13.193	15.02	14.331	11.148	13.734	10.791	13.266	20.483	20.545	9.126	10.624	13.363	16.804	10.868	16.344	13.451	12.194	10.443	13.422	18.868	16.208	15.918	23.161	11.894	13.222	16.666	13.319	14.463	12.706	12.856	12.727	18.062	20.294	12.183	13.67	19.156	17.766	13.201	17.064
420.88	14.09	25.584	8.917	16.405	13.422	17.145	9.718	18.361	9.985	13.297	13.184	15.009	14.317	11.141	13.715	10.778	13.255	20.463	20.535	9.116	10.62	13.351	16.796	10.866	16.338	13.451	12.187	10.424	13.412	18.862	16.188	15.901	23.147	11.889	13.216	16.649	13.305	14.442	12.7	12.843	12.722	18.045	20.287	12.157	13.66	19.165	17.76	13.193	17.053
421.08	14.08	25.587	8.917	16.402	13.423	17.133	9.714	18.35	9.982	13.291	13.172	15.001	14.303	11.133	13.705	10.768	13.238	20.458	20.524	9.104	10.606	13.34	16.793	10.859	16.327	13.445	12.173	10.417	13.398	18.851	16.184	15.89	23.13	11.881	13.209	16.632	13.299	14.433	12.696	12.846	12.741	18.046	20.279	12.142	13.661	19.166	17.756	13.182	17.05
421.29	14.075	25.581	8.908	16.393	13.421	17.126	9.698	18.352	9.982	13.287	13.157	14.993	14.299	11.134	13.698	10.761	13.238	20.448	20.514	9.093	10.6	13.335	16.784	10.862	16.328	13.441	12.173	10.413	13.385	18.854	16.185	15.881	23.126	11.876	13.211	16.626	13.302	14.419	12.701	12.85	12.754	18.046	20.282	12.158	13.679	19.186	17.786	13.201	17.066
421.5	14.07	25.573	8.902	16.393	13.419	17.119	9.695	18.355	9.982	13.286	13.158	14.981	14.301	11.127	13.691	10.768	13.237	20.438	20.504	9.088	10.602	13.33	16.77	10.861	16.327	13.446	12.167	10.41	13.381	18.849	16.178	15.878	23.117	11.88	13.198	16.61	13.301	14.415	12.69	12.833	12.744	18.035	20.271	12.155	13.665	19.177	17.786	13.195	17.057
421.71	14.064	25.57	8.898	16.399	13.417	17.117	9.693	18.355	9.987	13.282	13.154	14.977	14.3	11.128	13.686	10.762	13.23	20.437	20.5	9.092	10.599	13.323	16.76	10.855	16.326	13.448	12.165	10.415	13.383	18.85	16.174	15.876	23.104	11.879	13.205	16.605	13.302	14.414	12.681	12.83	12.74	18.038	20.256	12.152	13.657	19.177	17.786	13.197	17.051
421.91	14.069	25.576	8.899	16.408	13.423	17.117	9.693	18.359	9.995	13.29	13.161	14.99	14.298	11.128	13.686	10.766	13.235	20.434	20.498	9.104	10.598	13.325	16.756	10.858	16.332	13.457	12.172	10.415	13.397	18.855	16.182	15.873	23.096	11.889	13.204	16.603	13.297	14.41	12.682	12.831	12.745	18.049	20.243	12.146	13.666	19.175	17.787	13.199	17.047
422.12	14.074	25.578	8.888	16.402	13.423	17.112	9.681	18.359	9.997	13.286	13.155	14.989	14.29	11.125	13.683	10.763	13.226	20.427	20.487	9.1	10.59	13.322	16.741	10.858	16.323	13.457	12.172	10.409	13.392	18.838	16.173	15.862	23.083	11.884	13.203	16.591	13.294	14.394	12.685	12.83	12.735	18.049	20.232	12.148	13.657	19.189	17.786	13.203	17.059
422.33	14.083	25.582	8.895	16.411	13.429	17.122	9.691	18.372	10.002	13.299	13.163	14.996	14.285	11.131	13.688	10.77	13.234	20.429	20.489	9.1	10.593	13.32	16.755	10.863	16.336	13.462	12.179	10.414	13.403	18.841	16.18	15.871	23.089	11.89	13.21	16.592	13.303	14.396	12.684	12.836	12.741	18.044	20.228	12.147	13.666	19.176	17.787	13.205	17.05
422.53	14.076	25.581	8.887	16.405	13.423	17.112	9.682	18.368	9.992	13.291	13.161	14.989	14.284	11.129	13.676	10.77	13.227	20.404	20.48	9.092	10.577	13.314	16.746	10.848	16.325	13.455	12.166	10.398	13.394	18.833	16.159	15.866	23.073	11.875	13.203	16.581	13.291	14.393	12.688	12.829	12.744	18.049	20.224	12.134	13.665	19.17	17.789	13.203	17.038
422.74	14.078	25.594	8.89	16.409	13.427	17.106	9.687	18.384	9.991	13.298	13.164	14.992	14.283	11.132	13.676	10.771	13.233	20.409	20.475	9.089	10.585	13.319	16.75	10.85	16.322	13.456	12.168	10.398	13.388	18.829	16.169	15.856	23.069	11.876	13.201	16.581	13.289	14.393	12.687	12.843	12.75	18.042	20.223	12.148	13.675	19.164	17.793	13.211	17.047
422.95	14.079	25.594	8.893	16.404	13.42	17.1	9.685	18.384	9.989	13.287	13.161	14.993	14.273	11.13	13.672	10.765	13.229	20.403	20.46	9.093	10.588	13.321	16.741	10.846	16.317	13.448	12.168	10.399	13.383	18.821	16.167	15.85	23.059	11.873	13.195	16.585	13.289	14.387	12.687	12.853	12.75	18.031	20.223	12.154	13.684	19.162	17.807	13.218	17.045
423.16	14.076	25.579	8.891	16.411	13.424	17.095	9.685	18.391	9.991	13.28	13.157	14.985	14.273	11.136	13.676	10.766	13.22	20.399	20.454	9.094	10.58	13.315	16.73	10.839	16.32	13.452	12.159	10.391	13.378	18.822	16.169	15.84	23.056	11.871	13.193	16.588	13.293	14.382	12.679	12.838	12.733	18.011	20.205	12.135	13.684	19.15	17.791	13.214	17.043
[truncated: 2,499 more rows]
[truncated: 100 more columns]
