# Supplementary material for: Annual molt period and seasonal color variation in the Eared Dove´s crown
Source: PLoS One. 2023 Feb 24;18(2):e0280819. doi: 10.1371/journal.pone.0280819 (PMC9955656; doi:10.1371/journal.pone.0280819)
Supplement: S3 File — (CSV) [file pone.0280819.s003.csv]

long_onda	03P01	03P03	03P06	03P07	03P09	03P10	03P11	03P12	03P13	03P14	03P15	03P16	03P17	03P18	03P24	03P26	03P28	03P29	04P03	04P05	04P08	04P09	04P11	04P13	04P14	04P18	05P01	05P02	05P03	05P06	05P09	05P12	05P13	05P16	05P19	05P20	05P22	05P24	06P01	06P07	06P11	06P13	06P14	06P18	06P20	06P22	06P24	07P01	07P02
176.86	4	237.838	49.367	300	93.548	21.429	68.852	80.357	-153.846	-66.667	170.455	137.879	-86.364	-1.471	4.255	-6.593	109.524	100	82.609	80	-18.519	-43.182	104.878	75	138.333	101.333	194.286	141.026	226.471	75.309	88.764	137.975	109.143	40	102.688	184.615	82.5	92.857	19.437	82.84	117.284	100.581	123.611	91.358	66.667	95.385	117.683	78.161	93.798
177.08	4	237.838	49.367	300	93.548	21.429	68.852	80.357	-153.846	-66.667	170.455	137.879	-86.364	-1.471	4.255	-6.593	109.524	100	82.609	80	-18.519	-43.182	104.878	75	138.333	101.333	194.286	141.026	226.471	75.309	88.764	137.975	109.143	40	102.688	184.615	82.5	92.857	19.419	82.84	117.284	100.581	123.611	91.358	66.667	95.385	117.683	78.161	93.798
177.31	4	237.838	49.367	300	93.548	21.429	68.852	80.357	-153.846	-66.667	170.455	137.879	-86.364	-1.471	4.255	-6.593	109.524	100	82.609	80	-18.519	-43.182	104.878	75	138.333	101.333	194.286	141.026	226.471	75.309	88.764	137.975	109.143	40	102.688	184.615	82.5	92.857	19.39	82.84	117.284	100.581	123.611	91.358	66.667	95.385	117.683	78.161	93.798
177.53	41.379	83.544	66.667	45.161	41	181.25	-278.261	137.5	36.111	94.737	115	56.25	56.863	2700	167.442	320	111.111	64	914.286	90.909	-350	-18.182	136.111	-300	3.636	103.614	3.846	-1325	197.436	67.857	26.531	2950	97.908	176.471	136.702	155.556	81.25	26.214	19.378	126.994	225.581	125.309	104.636	133.962	166.667	60.227	92.647	100	130.128
177.75	33.75	142.424	52.632	98.361	-83.871	116.667	130	625	-142.857	347.368	243.243	110	-7.692	16.364	-100	476.471	30.882	-103.333	-421.429	-28.07	-671.429	89.063	615.385	-158.333	-2.439	316.667	65.957	56.25	185.417	-40.741	74.648	221.429	100	66.667	72.727	-176.923	300	300	19.37	124.107	57.513	116.912	219.697	107.377	75.817	81.884	72.667	85.616	144.595
177.97	163.03	76.371	102.273	133.728	69.295	123.415	124.742	66.429	92.271	102.23	76.033	85.606	111.468	73.5	83.978	108.197	121.765	144.545	102.597	103.889	102.809	171.978	188.321	130.131	110.177	125.837	84.232	161.94	70.561	84.753	79.039	91.701	111.321	63.83	91.852	87.037	151.111	160.305	19.345	94.059	96.904	99.231	111.073	110.256	79.866	76.221	109.386	86.364	82.209
178.19	34.074	146.377	88.406	98.734	9.901	56.962	161.538	311.538	35.87	60	94.286	-355.556	83.333	84.211	364.516	-10.976	-134.545	162.5	50	281.25	72.941	595	-575	123.438	160.526	138.462	38.333	72.727	139.024	116.667	26.829	91.176	103.837	58.537	99.317	15.054	600	-506.25	19.334	86.374	98.413	115.574	94.629	99.031	99.499	84.397	97.12	108.451	89.826
178.41	169.355	114.474	78.125	96.471	86.869	87.047	97.561	57.436	134.437	82.609	45.918	89.6	61.202	109.259	132.174	93.243	155.556	77.957	144.444	57.477	101.163	198.78	81.395	87.671	165.541	135.878	104.138	123.81	87.179	84.277	127.545	100.581	90.847	57.5	130.565	105.512	86.486	80	19.309	116.114	127.607	120	135.714	124	67.568	111.111	80	108.734	86.617
178.64	273.585	47.12	73.103	81.699	131.148	70.504	54.971	93.617	112.766	116.8	119.192	23.75	110.145	74.227	80.357	88.235	131.405	85.47	114.388	68.696	81.208	74.809	74.59	174.242	111.268	114.094	153.947	99.225	108.633	66.46	88.889	48.428	100.654	50.932	115.989	106.087	55.556	119.13	19.297	131.25	137.705	139.362	115.508	113.546	90.045	153.216	150.34	129.139	146.711
178.86	97.71	100	194.366	107.317	149.138	139.216	125.517	93.836	85.87	65.464	65.714	164.198	232.787	89.189	83.193	144.048	47.368	100.735	78.761	106.723	130.645	59.677	60.736	120.155	203.774	138.235	211.538	120.93	111.268	150	105.797	101.818	97.6	203.571	89.183	91.398	74.265	92.481	19.273	91.223	101.458	92.059	109.964	93.294	96.096	97.516	90.083	120.128	90.854
179.08	105	127.928	65.132	107.874	121.374	67.424	78.195	137.302	227.941	102.459	102.857	252.273	73.256	94.444	81.212	211.765	135.897	114.063	94.667	141.237	64.286	67.785	141.935	86.395	122.881	60.825	173.118	140.625	105.67	96.045	38.636	80.469	97.854	85.714	93.717	40.909	123.387	141.237	19.266	89.493	78.541	102.846	108.98	80.328	83.168	97.561	73.606	115.73	71.901
179.3	365.217	44.554	329.63	219.355	114.634	96.774	92.857	-2150	129.577	80.682	114.894	25.397	20	122.222	155	-5.556	93.75	158.929	778.571	95	105.747	3550	74.242	140.741	54.444	100	386.957	78.75	92.982	40.179	141.935	127.083	108.673	117.46	85.385	62.626	28.333	400	19.248	131.28	89.344	129.834	94.561	89.069	109.871	133.184	135.714	79.464	110.497
179.52	91.705	81.944	91.071	62.981	110.945	85.185	67.754	103.902	154.098	97.156	130.46	88.136	111.801	85.944	131.638	118.129	83.673	207.547	129.71	105	87.981	108	77.064	96.296	79.412	106.918	141.406	78.082	59.859	108.252	67.773	109.524	117.16	90.041	104.264	62.766	72.887	83.636	19.232	101.767	99.306	87.778	97.904	84.433	117.803	85.758	104.221	71.186	98.374
179.74	102.817	236.111	4.762	132.258	190.244	15.493	72.727	85.294	833.333	566.667	202.857	172.973	11.65	400	143.59	192.308	242.857	20.635	246.667	183.099	64.706	25	700	389.286	69.231	137.931	101.887	83.871	57.317	79.452	37.5	29.63	91.685	95.349	106.806	22.826	-55.556	10.484	19.21	123.377	111.842	111.2	104.321	113.71	135.268	93.808	124.194	91.571	87.854
179.96	-2050	185.366	44.167	63.576	87.5	109.574	79.817	93.443	70	90.476	113.636	135.366	2.151	100	25.424	74.648	66.406	124.074	90.164	69.62	153.623	172.603	57.471	155.422	96.296	132.075	48.175	209.375	115.73	50.34	78.723	157.143	95.775	71.545	111.957	223.81	150	61.165	19.207	76.978	96.601	109.265	81.717	105.607	88.542	112.704	111.254	88.102	93.798
180.19	143.056	114.444	109.091	-4125	105.051	437.5	144.444	300	-14.634	47.674	436	22.892	65.823	-1440	35.156	69.565	238.636	22.667	163.291	215	144.118	190.625	79.167	70	158.333	25.175	115.493	90.299	77.344	55.195	53.247	30.769	112.229	177.778	103.464	24.107	181.818	741.667	19.196	109.164	98.799	95.619	82.641	111.149	96.164	101.216	87.709	103.022	103.012
180.41	113.725	79.487	100	162.857	71.963	37	166.667	137.5	31.765	176.042	-7.692	130.263	154.545	411.111	161.224	84.524	261.765	178.846	65.625	113.333	85.401	13.793	146	227.027	159.783	131.818	102.174	100.926	104.31	192.647	53.676	100	99.022	68.382	123.81	200	100	63.768	19.179	88.699	73.883	167.416	84.722	101.681	88.703	98.413	106.639	121.577	125.806
180.63	-1.042	186.111	456.25	356	127.848	18.571	146.341	87.912	60	132.5	556.25	111.688	276.923	89.011	18.667	64.706	67.164	25.641	-2700	171.429	33.333	162.5	4.651	87.288	75	48.421	405	53.846	86.747	258.621	38.889	113.636	97.28	56.303	93.584	135.556	116.071	44.248	19.182	106.173	93.729	100	91.837	67.485	68.678	102.236	100	114.015	100.917
180.85	104.73	101.86	103.597	75.221	36.652	60.309	64.103	105.224	102.857	123.871	103.822	66.165	62.308	139.837	57.143	67.368	88.148	314.286	87.943	54.286	60.843	86.667	156.731	98.225	98.413	128.767	98.315	78.788	82.635	96.212	91.329	76.243	117.176	125.41	84.696	96.528	141.667	50.481	19.162	115.412	78.549	75.49	133.468	86.52	73.454	91.892	71.925	101.942	100
181.07	43.605	58.784	101.17	83.404	119.355	68.045	73.377	87.05	75	68.912	98.077	96.914	54.95	76.812	41.379	69.54	112.712	101.379	91.195	60	59.732	117.347	94.079	60.386	63.068	86.486	88.679	112.5	123.485	49.167	52.913	88.554	98.669	94.444	110.997	94.475	44.103	46.465	19.154	88.383	82.927	89.76	93.247	78.008	91.924	118.373	104.592	93.151	105.57
181.29	106.358	74.157	107.772	114.11	57.447	87.879	70.443	73.859	81.545	62.931	88.83	61.594	65.563	119.835	76.111	111.024	61.576	97.838	94.318	545.161	92.537	119.549	65.929	49.367	60.943	69.912	110.596	55.088	120.526	103.529	95.946	103.111	99.049	114.078	100.632	68.67	131.034	75.377	19.158	91.304	95.595	87.398	80.492	111.831	109.653	83.164	89.367	82.857	110.129
181.51	182.857	1366.667	105.714	94.872	259.091	-650	96.703	57.407	154.762	98.649	66.667	32.394	54.762	59.677	1.923	58.571	53.191	10.937	18.056	11.65	46	-33.898	41.221	82.558	105.172	283.333	182.353	48.276	51.471	167.347	11.111	50	114.249	54.545	125.882	82.292	58.621	139.806	19.15	81.754	80.535	92.176	99.74	90.293	84.651	93.97	73.97	89.744	94.86
181.74	55.085	97.63	76.364	65.128	64.623	120.149	126.984	89.011	72.881	131.818	64.975	82.873	103.03	74.641	35.772	57.647	117.687	67.669	89.116	83.06	76.966	114.286	51.101	84.343	95.429	66.31	97.638	58.192	97.826	64	110.169	85.937	81.993	90.604	107.947	97.484	69.565	43.32	19.142	99.732	89.277	92.665	104.899	77.523	96.639	104.124	83.033	89.6	106.283
181.96	99.27	65.089	107.947	69.058	102.941	95.676	74.096	53.788	70.213	100.952	90.805	60.101	78.495	77.551	139.216	42.169	121.008	75.676	79.775	76.836	173.973	88.618	58.128	50.575	62.15	87.069	82.564	93.506	86.387	59.278	40.541	52.466	94.107	85.271	79.829	35	110.714	62.1	19.133	90.451	111.706	92.771	85.429	89.174	105.983	91.765	94.704	85.379	76.41
182.18	42.857	75	138.372	38.462	151.899	47.541	53.03	93.86	97.561	43.21	45.263	7.299	50	79.412	-3.158	73.77	71.171	68.235	54.878	123.077	41.667	237.5	14.085	75	76.289	14.286	89.6	52.713	148.333	63.699	85.294	73.81	104.724	160.317	86.089	48.171	31.068	41.406	19.125	77.067	92.676	96.601	104.127	67.717	109.03	73.714	82.353	85.797	92.408
182.4	139.175	124.375	58.065	71.756	44.907	102.817	88.732	66.834	97.706	88.835	93.75	35.897	51.643	52.174	80.128	87.342	56.25	47.059	80.128	123.214	63.229	75.758	110	104.848	38.919	114.286	28.846	58.879	84.472	72.527	60.116	90	106.14	106.395	106.506	63.5	69.355	71.345	19.116	71.474	82.699	76.22	92.114	81.067	89.474	77.346	93.96	81.672	77.358
182.62	67.778	69.118	84.496	53.548	178.704	48.235	103.623	40.132	82.778	91.045	62.232	105.714	95.745	89.516	47.664	59.375	56.028	169.014	50.595	64.912	116.667	46.98	58.549	96.667	27.919	74.667	70.323	53.488	85.401	121.951	48.876	79.389	104.237	77.439	85.59	110.241	84.211	72.571	19.099	79.004	99.007	90.407	83.39	91.74	89.329	76.63	98.071	112.838	99.686
182.84	100.985	86.885	126.126	78.212	58.986	82.4	55.466	86.893	92.398	81.893	66.21	71.73	77.489	123.81	127.097	64.39	90.769	67.773	58.333	91.946	62.736	78.166	89.831	149.721	102.959	86.9	101.075	103.265	65.254	74.324	80.335	113.402	95.619	103.763	94.332	88.235	115.723	59.058	19.079	104.645	87.879	89.895	107.93	82.772	103.947	95.011	77.197	111.816	97.458
183.06	127.66	88.112	93.989	71.166	58.8	101.389	100	57.542	114.013	80.247	81.773	63.006	86.667	83.607	155.914	126.531	35.135	48.925	89.13	117.557	68.391	45.752	57.209	116.031	65.244	78.571	82.979	92.5	74.009	104.094	63.441	59.483	86.059	53.846	128.099	59.184	69.767	44.262	19.069	86.753	88.345	93.842	98.383	84.892	79.07	105.731	91.123	104.021	108.746
183.29	71.429	60.8	103.968	220.408	60.588	111.538	98.529	71.818	102.985	110.769	93.827	66.265	78.125	92	35.948	50.249	64.368	43.651	36.486	85.124	71.711	68	96.262	68.548	100.943	75.969	63.095	74.306	86.131	110.87	89.583	67.456	70.748	61.17	106.344	124.242	114.407	101.042	19.05	104.59	80.537	69.859	108.029	100	107.74	89.538	132.114	77.931	85.163
183.51	32.857	109.434	12.883	55	100	26.087	49.219	3.604	42.276	109.244	99.231	80.315	66.667	83.495	35.659	179.73	44.371	83.951	66.019	130	120	54	48.214	215.094	63.816	42.958	56.897	35.556	84.848	93.671	44.444	24.183	101.509	73.81	83.101	70.93	67.424	68.571	19.037	78.993	87.5	80.841	92.793	91.5	126.005	93.154	95.771	105.263	106.452
183.73	69.725	65.385	104.255	75	42.308	143.396	33.974	187.671	150.575	78.378	71.171	31.915	90.826	86.154	118.085	80.342	21.081	55.769	42.759	32.867	51.176	40.984	51.955	48.235	42.424	147.967	82.353	51.613	75.735	109.016	111.538	40.37	94.309	49.5	108.557	66.429	149.425	18.966	19.026	98.035	105.366	82.398	90.172	84.035	99.329	80.569	113.181	83.784	79.279
183.95	178.505	52.315	139.831	74.519	54.787	74.762	89.937	86.667	187.05	84.848	38.095	87.5	85.714	70.899	57.062	88.281	61.6	76.882	99.057	85.535	109.483	63.436	73.859	67.164	108.333	127.869	37.306	70.811	88.199	45.294	105.469	109.42	94.335	92.04	102.421	176.25	55.814	87.5	19.024	68.407	82.787	97.79	89.706	90.725	70.899	91.317	90.909	92.771	94.813
184.17	118.129	93.684	69.892	117.007	73.333	51.822	58.095	67.039	77.551	80.612	65.778	65.428	58.716	112.565	114.493	181.443	90.798	77.358	74.672	91.667	71.245	61.364	71.239	143.421	92.896	67.727	76.071	78.075	88.845	71.226	53.886	84.047	81.915	92.488	111.565	115.029	61.458	65.741	19.02	108.707	100.946	85.176	85.68	95.812	73.536	117.534	98.922	78.037	97.826
184.39	46.538	94.144	94.397	103.431	101.639	68.996	92.778	69.88	96.216	70.044	57.466	77.866	138.686	53.684	90.452	77.404	61.078	76.667	79.412	58.009	95.067	100	85.845	96.465	62.195	119.512	77.949	82.8	104.198	68.364	57.627	81.183	121.408	103.049	106.301	109.045	117.683	64.433	18.991	114.641	84.012	101.724	88.354	105.351	58.263	78.765	89.973	111.504	116.561
184.61	81.498	92.857	69.547	56.055	65.185	117.526	92.237	66.284	98.174	77.037	69.362	65.532	81.008	67.308	68.775	80.159	51.417	85.577	59.167	77.193	82.888	64.205	53.571	100.505	72.358	95.982	124.752	53.279	62.642	64.414	87.037	79.638	131.061	117.692	98.742	76.86	96.639	108.367	18.979	89.116	100.625	82.258	95.614	83.478	75.067	78.779	94.408	121.19	72.981
184.84	98.529	88.333	83.969	113.223	87.356	72.603	48.819	72.477	47.368	71.429	95.575	78.947	116.346	46.584	43.885	66.667	23.936	129.412	57.426	30.939	52.717	53.672	111.111	98.857	50.98	56.934	81.29	146.721	129.452	91.473	68.675	67.539	84.854	59.474	111.211	86.667	157.282	24.413	18.976	96.447	93.556	102.619	109.846	94.66	84.095	106.413	95.074	102.381	92.424
185.06	66.279	93.605	133.775	68.182	64.865	64.324	104.712	88.623	103.209	57.534	61.086	59.821	80.723	128.025	48.052	129.457	48.756	93.21	65.854	111.667	82.738	72.327	50	124.194	74.324	102.5	106.433	73.797	55.909	78.61	64.167	69.792	79.381	82.895	108.511	58.564	56.957	43.46	18.967	89.241	94.502	93.115	84.568	79.863	87.582	81.063	88.732	77.818	100.704
185.28	35.971	89.109	196.591	59.722	49.635	42.017	85.135	165.854	100.84	58.772	27.941	116	72.932	23.171	26.531	125.758	77.477	-700	89.13	47.552	58.654	58.108	48.031	201.667	47.887	137.805	61.585	47.126	47.748	22.414	76	83.704	109.706	93.023	120.173	97.872	38.346	87.671	18.946	70.905	81.23	99.692	84	87.31	93.931	74.937	85.989	78.608	94.524
185.5	82.805	86.829	79.757	73.617	66.372	78.088	43.979	75	61.069	84.305	54.237	114.365	72.458	64.502	73.143	108.466	95.732	54.365	115.385	71.698	62.626	44.444	98.544	71.429	91.026	75.304	115.135	54.032	101.896	68.571	65.984	63.462	88.964	67.635	110.149	71.269	101.852	71.569	18.955	85.279	98.477	97.454	82.506	93.671	99.254	83.83	101.238	86.239	85.106
185.72	84.81	112.579	129.677	73.516	150.365	103.167	83.974	122.293	133.566	94.681	64.211	163.566	71.981	143.82	86.154	95.031	89.691	161.29	95.918	108.725	83.069	80	78.421	84.239	46.414	123.81	71.111	35.556	59.813	61.972	75.225	79.058	121.008	85.567	113.695	76.73	82.587	61.579	18.947	100.26	99.015	93.301	85.158	97.275	92.807	115.789	103.297	84.247	64.286
185.94	67.532	60.914	39.024	61.856	87.293	56.571	69.34	137.037	116.892	30.159	50.27	87.333	90.244	92.466	100	83.108	86.188	149.524	48.969	95.522	162.037	85.714	94.079	40.092	83.908	120.134	64.671	77.778	63.452	61.538	49.714	50.259	105.542	84.536	89.409	52.821	74.432	76.433	18.928	82.051	85.185	123.323	103.683	86.981	58.396	92.732	64.557	96.73	95.627
186.16	92.941	76.65	100	42.353	136.242	32.338	70.536	59.016	101.852	67.355	54.222	30.337	75.714	87.574	61.446	113.821	120.805	36.321	44.749	80.583	79.793	67.204	85.965	70.588	72.449	46.277	171.154	71.649	126.506	54.878	73.81	86.826	97.519	85.496	100.397	94.839	89.881	61.17	18.926	107.357	93.867	113.947	102.395	85.6	106.628	90.274	116.619	98.747	72.906
186.38	107.627	78.632	62.092	93.137	67.347	110.606	111.207	75.61	69.118	71.681	80.833	40.341	34.27	37.405	56.79	44.048	85.882	115.702	38.261	159.259	104.286	14.124	85.211	131.884	67.204	132.53	424	81.72	71.975	90.909	43.75	75.258	99	84.733	106.506	83.099	84.921	78.906	18.917	87.535	121.678	88.571	98.471	89.521	128.958	93.003	89.634	104.389	87.963
186.6	98.851	80.488	77.637	72.458	70.979	89.516	58.364	77.778	129.474	73.801	76.444	82.326	97	84.951	79.71	60.87	80.729	81.068	64.545	116.418	94.211	105.789	72.77	106.989	83.721	61.364	68.571	68.75	84.42	139.106	35.968	100	100	73.432	93.843	92.386	109.217	83.111	18.901	84.171	86.498	84.578	112.813	80.769	88.122	84.404	77.978	97.375	94.388
186.83	110.49	95.455	129.878	98.63	144.66	50.752	58.537	44.33	51.596	64.463	60.847	63.077	38.614	119.708	111.702	84.211	53.043	43.931	114.634	116.162	93.056	44	63.587	100.694	51.389	30.612	120.968	33.495	129.134	70	53.237	85.496	110.67	88.489	89.372	141.129	89.937	81.507	18.891	90.588	88.012	91.282	113.499	85.507	81.714	106.647	100.279	84.555	72.439
187.05	93.011	77.439	77.922	73.934	73.488	94.149	88.889	83.019	86.937	94.928	90.206	102.717	46.392	97.462	88.462	80.488	84.713	63.717	57.714	82.051	82.54	78.39	82.927	67.6	52.542	103.627	98.174	76.303	71.308	57.203	112.081	64.024	93.576	68.868	114.021	105.291	61.084	71.958	18.88	115.409	90.625	71.388	92.188	91.421	76.602	103.169	92.487	78.552	98.706
187.27	72.273	151.327	75.728	86.111	93.814	116.463	65.678	94.944	61.574	80.097	87.701	119.372	63.59	68.31	96.135	69.478	103.371	72.571	64.118	47.598	133.083	74.51	62.201	97.949	88.293	88.186	72.781	55.61	154.483	58.929	94.961	88.546	89.552	90.95	104.078	74.274	82.051	62.745	18.866	67.448	82.736	70.056	64.957	75.654	121.951	75.305	77.513	96.839	92.521
187.49	53.604	88.312	108.812	112.778	124.631	72.963	76.695	54.064	62.348	61.628	100.549	57.736	92.571	157.927	79.888	69.159	112.258	82.895	59.809	73.934	110.983	59.596	53.004	56.089	76.173	68.878	81.91	101.717	45.578	72.376	76.371	95.755	100.381	54.276	90	60.481	59.416	77.586	18.858	80.665	76.518	97.902	93.3	109.596	105.051	65.02	105.025	96.163	84.081
187.71	56.647	108.671	111.176	83.529	109.449	42.396	96.023	87.857	84.106	129.94	77.703	65.385	68.452	84.921	48.864	51.744	47.849	37.5	83.117	70	65.7	116.667	32.035	106.796	28.846	101.899	79.444	56.25	128.906	49.048	121.93	92.357	103.318	42.529	96.579	27.706	33.79	81.622	18.841	91.501	87.542	93.919	84.661	90.879	101.227	85.984	91.254	95.266	94.921
187.93	82.723	44.625	81.25	93.697	59.242	74.286	98.618	144.654	77.376	71.351	77.928	64.039	80.417	69.953	115.385	82.036	118.657	66.883	122.603	74.869	70.335	100.503	75.431	86.449	60.889	75.135	92.574	74.138	65.086	55.122	86.667	101.22	97.375	83.051	100.985	106.897	93.846	103.448	18.811	88.037	82.817	92.727	130.894	66.838	74.202	89.532	99.331	77.059	83.854
188.15	64.516	55.682	81.641	86.667	66.288	87.607	113.889	87.5	100.437	102.985	83.262	62.212	67.871	65	58.672	81.641	77.404	75.248	88.846	86.147	90.455	70.039	49.576	117.874	119.289	55.333	63.717	62.025	86.19	88.889	70.259	81.868	112.953	89.333	109.383	95.102	67.742	65.639	18.803	124.749	97.554	101.543	85.185	72.271	95.181	90.857	92.326	96.535	90.714
188.37	81.657	61.039	60.119	51.685	46.907	55.862	91.667	59.716	80.469	60.92	47.644	44.134	231.746	78.125	70.238	183.117	55.714	47.594	61.429	215.385	102.198	58	63.354	57.595	77.931	98.113	89.256	56.548	63.084	46.154	66.456	42.063	101.174	56	112.707	87.719	69.274	168.132	18.785	82.134	115.789	92	92.394	71.429	95.98	87.021	100	111.111	87.715
188.59	96.517	108.475	66.364	116.058	79.87	67.358	91.005	78.667	50.718	58.798	70.879	95.187	72.396	204.065	45.946	46.154	56.522	50.746	103.676	54.894	25	60.891	69.484	98.343	65.753	76.442	84.324	63.636	83.258	63.636	72.727	95.918	114.452	71.5	86.611	76.667	48.404	89.241	18.773	83.171	98.086	90.187	81.384	98.442	100.267	88.817	87.123	119.764	91.628
188.82	53.591	79.459	81.875	53.254	49.356	66.162	69.744	101.136	74.691	73.305	93.194	122.785	87.73	81.481	105.333	100.847	47.895	93.377	142.708	49.2	52.027	45.631	56.725	71.875	111.111	62.844	63.03	150	120.93	71.591	152.542	81.91	96.507	62.179	97.5	72.561	91.946	88.5	18.746	116.667	96.104	102.381	67.606	89.362	75.14	82.768	102.997	80.387	85.255
189.04	76.015	101.031	92.958	85.909	101.923	65.141	90	51.449	105.128	95.954	100	88.947	84.685	47.393	88.785	57.895	101.579	57.399	80.932	132.576	55.76	88.462	66.667	84.483	38.393	106.633	110.692	76.126	63.317	87.255	85.161	71.094	88.007	57.848	91.569	69.637	67.742	80.808	18.739	86.797	97.624	92.5	107.356	99.769	87.917	88.565	79.785	107.921	95.27
189.26	133.945	97.633	40.417	127.536	27.152	115.894	89.683	71.429	92.742	90.833	50.617	105.348	37.857	60.417	76.068	69.872	152.525	87.654	64.249	87.943	110.056	65.517	99.219	84.848	33.032	75.916	160.274	73.077	86.452	100	112.403	94.318	104.734	65.854	111.409	81.006	56.742	69.697	18.721	78.947	82.353	123.615	88.206	105.278	72.763	106.957	89.433	72.54	105.426
189.48	82.727	84.058	103.448	89.172	33.099	119.835	125.21	57.229	72.021	72.414	91.538	85.075	68.478	68.8	68.927	73.184	78.01	80.62	138.532	137.821	62.326	28.019	57.432	69.492	13.115	83.83	133.333	68.59	89.172	113.846	46.429	81.356	91.952	58.407	107.604	40.506	76.5	90.345	18.716	93.421	102.5	75.776	83.191	79.448	95.669	81.613	97.626	93.691	96.333
189.7	58.73	93.137	94.472	109.659	83.908	66.972	61.084	58.639	65.534	86.058	56.923	61.538	13.402	54.645	67.005	77.391	81.595	72.683	51.415	45.588	77.723	93.069	91.053	70.76	67.857	71.429	103.425	40.541	78.125	105.303	72.549	91.667	78.8	85.427	97.805	87.742	76.285	36.145	18.697	72.358	76.986	100.303	80.317	74.217	79.625	79.62	105.519	81.443	84.085
189.92	63.39	86.667	43.411	80.288	57.034	95.475	81.159	55.319	87.931	119.595	84.737	44.492	53.307	53.081	70.175	59.302	111.561	73.494	54.737	32.71	45.963	90.132	54.936	104.167	41.667	41.494	104.598	76.382	111.236	56.757	54.857	98.537	99.615	50.562	85.281	78.903	80.447	118.224	18.673	92.25	104	92.494	87.025	95.415	96.073	83.796	82.033	78.194	91.739
190.14	51.867	86.301	90.761	78.919	94.631	99.565	110.526	44.767	78.409	90.503	110.145	57.919	41.146	92.727	42.667	92	70.896	12.366	84.393	61.951	50	77.922	72	50.314	54.688	59.788	90.179	108.553	131.304	106.587	220.988	42.308	98.422	119.847	118.854	34.579	49.776	62.048	18.663	77.945	78.158	82.511	89.77	94.848	81.25	126.048	97.722	102.785	86.638
190.36	91.736	128.689	71.975	51.149	60.811	75.207	139.726	60.69	81.481	66.667	129.87	20.732	69.753	47.799	44.371	66.667	45.578	37.705	50.485	41.6	60	40.714	45.238	108.036	78.519	88.889	121.6	81.333	66	45.263	73.267	51.613	84.808	105.769	104.136	25	79.699	49.669	18.662	109.44	90.49	108.451	80.923	97.472	88.889	79.003	102.235	97.26	92.857
190.58	93.21	93.636	65.812	76.471	75.817	105.294	102.222	91.713	121.608	84.817	72.449	105.556	61.856	18.367	73.718	41.176	85.811	49.701	128.966	72.917	52.459	45.562	111.465	121.118	80.645	58.854	63.948	60.504	86.022	69.547	98.773	58.776	98.016	66.814	87.075	68.449	71.654	92.347	18.646	75.99	92.394	87.027	112.063	100	131.418	93.294	85.156	97.867	105.573
190.8	89.855	66.667	127.193	104.93	41.038	92.991	61.333	82.888	63.942	63.861	61.257	72.789	125.275	131.25	110	51.707	53.125	54.255	47.03	71.204	68.889	50	113.548	102.105	37.209	114.724	58.282	82.317	48.523	102.591	90.256	49.198	99.421	92.143	105.405	48.387	58.511	86.341	18.625	94.693	79.343	97.521	108.563	103.886	93.995	113.462	97.113	101.867	85.286
191.03	80	68.321	71.774	104.142	109.934	119.196	61.616	71.004	68.364	97.479	117.816	97.462	85.915	78.967	79.808	119.774	58.678	76.754	44.292	92	113.369	123.669	42.321	94.979	110.44	64.84	65.873	118.232	148.066	100	81.818	95.531	101.585	112.658	109.524	63.025	27.393	26	18.612	75.87	104.336	88.069	108.8	75.904	82.319	80.124	69.835	90.402	84.898
191.25	126.178	57.991	75.956	73.432	77.193	83.981	90.27	71.61	61.538	70.536	50.691	90	103.382	45.935	31.034	120	72.152	66.667	86.243	112.67	87.773	64.865	84.94	100	50.84	72.764	102.525	82.192	99.065	77.021	91.707	57.806	96.667	61.441	113.506	61.78	65.468	65.405	18.593	98.065	99.398	95.925	95.533	82.398	99.14	80.665	101.852	85.176	93.781
191.47	26.064	65.035	115.652	107.477	75.912	103.704	146.377	164	95.833	41.315	25	64.103	44.937	88.679	35.417	143.077	22.069	79.577	22.043	111.224	65.972	61.6	54.438	42.069	102.837	56.25	60.39	38.76	36.913	71.765	76.984	105.833	102.685	40.11	104.255	39.041	22.485	97.345	18.582	104.59	82.759	111.151	91.437	95.107	83.095	90.78	87.332	77.986	81.073
191.69	103.333	73.41	112.626	46.781	81.057	62.621	98.942	68.354	59.89	72.51	77.251	111.23	51.892	50	92.357	67.337	54.867	76	84.343	68.306	95.977	84.916	61.423	71.921	88.172	69.099	78.61	54.086	66.038	76.959	74.537	35.338	111.35	100.581	97.228	104.348	85.024	64.103	18.577	81.935	74.39	75.41	57.568	83.113	80.858	93.571	93.289	89.18	82.787
191.91	70	107.547	90.643	101.818	63.942	93.171	95.547	117.085	61.818	98.649	78.226	57.241	84.444	61.837	90.262	73.885	73.103	94.697	94.208	97.938	86.692	77.016	78.7	84.861	59.066	88.38	97.059	120.085	90.429	69.626	104.016	80.784	97.432	74.468	93.77	91.339	118.14	83.142	18.564	85.553	105.924	99.151	97.198	85.01	78.732	89.013	87.582	99.057	109.773
192.13	85.778	90.909	117.318	96.532	127.545	115.337	67.742	88.095	93.506	57.87	77.049	112.353	70.313	97.605	56.643	61.233	82.648	68.182	46.914	57	120.438	38.912	89.404	57.028	82.99	99.383	84.314	79.812	65.426	84.492	74.863	82.326	100.816	116.022	102.887	43.496	101.163	92.135	18.546	100.882	106.557	97.867	91.533	81.991	76.538	100.267	82.578	84.689	102.067
192.35	52.222	41.036	95.98	82.386	61.988	85.207	57.485	58.333	110.625	95.604	140	75.978	71.598	74.545	38.519	60.947	71.975	91.176	56.284	12.791	134.783	121.053	46.281	87.879	132.773	101.439	59.067	117.751	73.81	53.704	73.077	76.163	116.327	80.142	105.797	68.649	59.671	62.874	18.533	86.755	92.157	100	83.082	103.333	90.49	71.307	117.153	75.573	103.812
192.57	122.059	91.228	62.381	71.329	74.834	77.679	59.346	91.339	40.722	85.47	69.474	46.012	52.432	104.795	114.423	80.124	49.49	54.922	96.648	48.696	68.548	27.811	80.083	81.884	100	48.291	57.212	94.737	170.588	61.212	82.759	78.313	101.598	59.606	114.628	83.756	77.049	69.748	18.52	74.638	70.155	86.411	81.356	89.754	91.489	82.333	91.386	111.111	68.404
192.79	83.249	84.436	136.364	66.667	68.726	113.084	70.819	66.518	92.664	57.288	68.889	108.475	90.256	82.11	121.557	55.895	123.497	116.583	94.318	92.683	127.891	125.185	98.855	85.333	103.756	95.035	88.995	61.633	171.519	76.829	114.948	70.703	105.731	82.553	104.535	67.48	80.526	79.681	18.51	102.138	73.694	77.234	82.574	135.191	113.077	76.399	95.643	102.956	80
193.01	62.887	74.211	126.496	93.789	33.333	55.615	54.98	62.548	122.5	93.939	150.365	33.333	92.727	83.673	70.996	80.976	89.385	96.067	110.4	52.201	106.757	96.947	83.333	118.471	44.97	94.845	82.822	96.835	82.16	86.702	71.508	59.596	85.038	55.189	77.652	57.075	86.624	32.381	18.498	83.768	86.053	106.54	87.027	97.866	92.268	94.514	89.831	93.923	85.132
193.23	68.9	80	76.647	85.211	57.513	78.855	85.535	119.872	150.413	88.152	88.421	124.599	52.809	70.718	77.358	105.625	84.524	72.121	38.22	94.937	93.506	60	59.535	67.22	54.878	82.456	65.665	96.429	85.398	51.351	116.197	60.819	90.947	83.957	83.603	68.473	61.569	45.887	18.476	99.495	91.162	90.749	86.607	69.095	107.105	93.177	73.085	89.391	85.569
193.46	68.619	90.047	74.583	74.906	100.452	97.222	84.746	85.567	140.58	114.013	71.239	93.564	61.576	56.757	89.655	62.5	70.303	103.125	87.554	55.036	67.153	66.977	56.827	101.235	76.863	81.557	70.5	49.794	80.784	46.893	69.112	108.374	113.383	101.227	98.87	71.296	102.66	88.83	18.46	89.485	92.886	78.799	101.743	83.295	88.789	85.177	93.267	95.128	82.099
193.68	94.712	54.231	83.794	71.533	64.444	79.73	81.72	60.181	60.811	85.714	93.158	62.257	113.369	64.319	55.556	63.415	157.547	51.471	87.94	94.064	91.632	98.953	74.869	63.745	74.59	97.238	53.535	88.426	108.772	82.909	78.652	82.569	110.619	102.966	91.134	45.283	96.703	77.528	18.466	106.313	81.928	82.366	91.707	80.777	104.405	103.837	84.221	86.596	90.526
193.9	41.429	83.333	139.815	45.198	62.406	102.97	90.419	71.242	50	107.921	63.063	28.302	101.724	90.909	91.86	48.611	86.275	82.659	46.094	60	7.08	44.604	31.061	69.863	40	48.235	62.937	72.727	109.524	45.6	99.16	82.979	101.991	16.779	103.947	70.755	81.065	72.222	18.453	76.877	89.82	142.857	98.361	110.545	76.522	69.801	97.297	75.766	89.42
194.12	134.532	50.27	116.438	68.557	60.234	75	101.77	69.863	58.065	73.256	88.235	36.066	82.517	44.886	49.242	96.154	117.204	139.091	134.375	72.143	43.75	57.48	57.865	36.53	55.159	61.667	86.885	83.784	97.656	24.762	32.54	95.61	106.352	89.888	108.402	134.848	98.667	68.108	18.431	74.005	107.278	92.269	113.802	104.38	95.4	78.989	127.653	79.452	79.112
194.34	78.307	116.746	122.798	56.522	87.069	42.708	104.762	47.391	80.591	67.692	56.085	77.982	85.405	40.909	68.116	44.749	82.673	67.296	64.796	66.355	55.61	60.092	56.279	72.889	49.758	70.093	62.273	112.121	108.537	63.534	53.731	96.602	106.855	100.952	106.032	114.118	104.278	66.972	18.42	80.815	80.466	88.218	108.392	87.425	100	98.721	99.691	102.564	82.456
194.56	90.066	93.37	46.561	70.303	80.198	90.865	52.764	151.923	119.549	110.959	38.824	81.818	42.949	103.205	120.492	104.839	72.519	59.722	41.935	115.873	87.179	54.601	61.053	59.259	72.674	156.701	86.093	63.429	67.647	57.005	61.491	45.213	83.422	84.946	105.575	59.289	88.293	109.63	18.407	112.245	97.193	87.108	77.695	65.283	74.525	85.417	101.498	70.93	129.075
194.78	65.426	65.842	120.339	66.438	58.678	55.263	95.631	56.818	62.346	74.619	94.656	68.116	50.785	50.968	82.653	123.333	79.545	98.75	47.904	94.286	90.625	113.139	78.528	94.326	49.635	66.667	59.346	76.796	68.627	101.205	123.529	37.736	103.612	153.543	97.927	22.944	94.34	48.193	18.398	94.495	87.76	105.698	80.593	97.744	82.653	107.714	67.839	106.887	93.956
195	81.25	88.235	87.619	60.159	60.338	50.228	100	95.181	53.571	89.904	123.125	83.582	110.494	104.225	39.453	66.061	105.67	63.218	91.813	44.131	64.151	62.445	52.889	95.588	113.253	119.689	73.43	94.652	79.245	62.162	98.266	116.766	104.517	76.829	89.961	54.741	62	94.064	18.38	82.536	83.573	99.454	95.157	98.558	80.415	77.302	72.617	111.141	79.75
195.22	75.115	58.125	107.692	82.463	95.951	65.939	89.163	93.088	63.6	86.842	87.222	146.897	57.258	69.636	39.394	89.888	99.32	62.963	63.187	59.444	62.445	75.676	78.836	61.479	72.727	84.038	105.729	122.843	66.239	66.667	51.556	61.463	108.925	83.81	93.482	116.352	71.186	62.55	18.36	86.199	99.743	91.847	81.081	97.019	79.024	106.925	113.842	86.199	90.256
195.44	53.416	118.269	20.611	37.6	46.154	25.85	76.699	174.648	95.098	67.647	47.541	-7.339	60.714	55.914	41.667	19.231	-19.444	59.375	87.5	38.571	9.906	49.315	27.473	105.455	61.111	117.722	103.371	58	60.87	-1.961	54.206	12.169	106.012	51.064	84.375	209.091	47.938	73.846	18.355	91.374	87.2	104.027	57.025	101.242	70.336	98.559	72.222	97.759	103.356
195.66	57.328	101.026	113.861	113.27	40.088	71.515	73.529	82.629	85.333	36.458	91.632	87.081	67.196	74.112	62.5	115.385	66.19	104.278	58.562	112.973	99.419	67.188	73.5	113.095	68.122	80.687	71.123	108.197	77.889	83.408	57.895	102.899	81.095	81.683	106.25	97.475	63.095	65.179	18.338	97.27	73.451	97.115	74.233	91.216	85.714	81.194	94.721	104.098	72.702
195.88	61.702	93.151	66.245	67.485	62.212	75.51	49.289	74.112	72.51	77.828	118.634	53.374	80.874	78.972	46	70	50.617	77.826	61.722	74.038	57.065	90.265	117.01	96.023	82.673	75.281	90.184	91.469	87.619	70	78.571	66.86	89.403	83.77	99.085	55.288	97.326	58.696	18.331	86.647	84.084	89.972	70.997	91.477	78.788	79.667	100.66	104.467	70.278
196.1	46.875	61.538	94.709	52.91	94.512	77.835	91.379	77.612	66.486	115.753	56	57.778	109.494	90.341	37.561	90.083	51.053	52.427	55.276	100	49.194	84.456	81.897	87.006	60.924	109.42	80.899	65.882	65.079	85.514	111.558	126.136	108.491	88	95.798	164.029	58.929	64.324	18.318	72.748	83.715	96.866	102.639	67.633	80.441	80.475	105.102	97.492	72.637
196.32	85.644	100	139.344	58.555	102.151	69.141	120.118	66.109	118.354	83.42	65.922	67.713	92.462	58.506	35.821	70.414	60.209	68.045	99.415	85.859	79.381	53.398	71.09	60	88.06	71.364	69.106	61.686	74.02	81.034	54.212	106.533	111.66	34.8	100.217	93.299	83.951	94.792	18.316	98.866	114.144	92.275	82.522	99.321	102.927	67.917	89.786	101.882	118.457
196.54	58.964	94.709	53.081	45.652	63.874	77.778	57.937	37.229	69.912	62.346	71.503	63.596	80.556	85.475	55.249	78.641	50.256	93.452	142.105	87.578	45.714	117.91	55.656	114.493	86.344	111.765	103.401	96.571	75.622	104.706	54.301	72.327	83.493	100	89.238	124.54	75.141	125.21	18.301	75.07	87.013	77.353	85.352	119.925	69.6	135.766	103	75.94	90.769
196.77	59.302	159.091	60.156	66.154	196.296	30.189	81.651	36.111	30	38.776	55.405	14.634	11.607	3.96	-1.099	24.051	217.308	162.857	-46.602	46.154	5.618	122.449	58.974	102.655	54.667	54	14.935	378.125	18.681	69.167	172.222	76.596	96.614	73.563	91.325	150	32.71	46.667	18.295	83.526	94.855	75.405	95.971	80.882	68.539	87.234	78.834	74.561	88.401
196.99	108.163	102.158	91.289	74.924	83.133	78.284	69.697	100.422	87.625	67.354	69.366	84.286	79.152	83.175	70.357	69.01	91.597	74.828	92.279	99.603	79.239	85.199	116.364	102.545	94.649	65.529	72.524	98.551	77.509	73.597	103.636	79.874	100.429	102.083	92.575	68.564	64.765	80.057	18.307	101.645	68.085	70.391	84.211	104.527	103.333	82.034	76.627	103.358	104.839
197.21	48.98	104.225	70.466	63.679	46.333	106.475	124.684	73.611	141.27	97.761	127.439	65.455	81.065	93.798	44.156	102.41	109.174	79.293	98.54	84.906	54.211	90.155	66.822	131.481	67.187	74.359	79.641	102.793	67.15	69.036	110.526	84.729	115.432	84.722	96.532	73.936	72.571	45.729	18.295	68.019	93.873	71.642	88.571	91.392	92.802	103.406	92	108.267	93.677
197.43	98.065	251.282	69.588	61.386	83.212	58.721	50.431	51.124	88.199	70.175	109.836	56.087	75.806	27.568	44.444	78.767	78.261	71.329	21.25	21.97	88.272	84.049	38.424	79.755	67.179	93.793	88.024	65.746	108.621	111.194	54.144	58.791	95.09	82.126	106.587	75.135	77.564	100.633	18.292	86.402	84.667	81.989	92.787	91.456	78.571	93.458	66.871	104.27	76.608
197.65	18.71	100	28.497	65.031	70.94	118.605	127.835	87.838	84.028	57.558	106.25	107.971	48.718	38.017	66.667	0	41.549	29.508	57.143	66.372	95.868	124.359	38.235	34.831	71.233	127.273	-4.615	155.556	146.875	63.636	25	55.046	105.286	63.158	95.327	7.292	29.94	85.393	18.281	104.23	92.182	115.613	86.082	88.162	81.494	102.778	90.994	100.926	107.973
197.87	126.316	122.581	76.132	125.882	81.699	101.493	85.799	108.333	79.152	67.547	90.798	66.667	111.538	82.927	59.722	81.818	42.435	128.796	96.335	70.518	91.748	63.021	45.161	70.115	61.475	76.596	53.968	82.969	111.579	22.441	91.892	144.97	106.793	94.203	101.323	109.545	80.455	57.6	18.268	66.193	86.158	86.667	72.326	80.791	100	93.915	95.912	79.04	102.71
198.09	77.742	100.395	55.301	121.591	95.185	103.521	69.259	74.564	83.19	51.667	85.106	71.025	74.138	82.895	88.073	105.521	55.109	44.637	68.635	85.993	52.365	88.889	99.203	88.158	65.693	106.957	135.593	52.448	58.609	76.587	84.711	106.077	91.228	79.181	95.61	77.536	89.535	47.492	18.241	103.974	88.037	105.642	94.951	100.808	102.923	100.206	103.091	81.648	91.023
198.31	49.686	71.875	55.072	46.602	74.167	61.836	105.263	57.895	87.387	32.692	75	30.496	57.5	37.572	41.463	69.167	59.542	44.805	75.342	93.162	93.59	34.667	61.151	75.74	73.333	47.12	66.46	87.5	65.746	62.651	75.168	95.93	100.99	62.791	106.208	84.058	65.217	59.627	18.228	92.157	94.602	80.37	92.401	90.099	85.515	84.985	91.549	92.428	87.079
198.53	89.744	93.617	47.253	74.074	57.447	57.547	100	54.589	91.139	84.545	46.429	66.474	48.649	53.476	64.789	44.295	53.75	32.461	43.455	80.465	85.311	63.429	47.015	91.216	45.732	73.184	113.71	80.625	48.705	50.388	51.316	92.405	86.654	128.926	115.509	51.163	97.222	35.238	18.228	79.515	70.913	70.313	91.27	78.283	98.131	90.959	63.441	86.544	97.772
198.75	82.482	67.537	74.603	65.799	112.371	78.431	60.755	86.786	139.336	130	93.776	61.986	56.379	54.054	60.088	89.2	54.976	107.018	84.834	44.915	88.557	82.323	93.506	90.837	87.395	86.742	75.29	77.517	77.465	112.558	87.243	102.545	88.662	53.175	100.971	109.278	103.315	61.189	18.215	70.127	95.187	82.916	129.687	72.687	88.056	92.566	94.406	90.135	90.736
198.97	76.775	79.539	80.649	72.988	70.422	73.217	73.547	72.435	82.778	75.682	73.08	69.086	67.359	69.968	62.999	70.314	69.448	72.946	70.269	71.466	69.595	68.241	69.38	77.179	68.992	74.428	76.18	75.076	74.367	71.102	70.905	74.701	96.843	76.443	97.15	73.025	72.437	69.917	18.203	86.133	89.448	89.068	89.426	86.416	88.738	87.607	90.051	89.163	88.746
199.19	76.788	79.227	80.478	72.572	70.352	73.133	73.461	72.169	82.528	75.699	72.746	68.782	67.272	70.085	62.94	70.48	68.993	72.765	70.048	71.386	69.489	68.231	69.03	77.014	68.797	74.207	75.976	75.014	74.126	71.206	70.85	74.412	96.798	76.63	97.083	72.793	72.395	69.887	18.188	86.113	89.268	88.948	89.275	86.414	88.659	87.487	89.904	89.106	88.679
199.41	76.707	78.978	80.506	72.467	70.32	72.973	73.432	72.095	82.348	75.592	72.644	68.604	67.235	69.874	63.176	70.642	68.978	72.534	69.593	71.115	69.405	68.383	68.861	76.886	68.517	73.827	75.826	74.732	73.786	71.072	70.705	74.131	96.737	76.551	97.073	72.651	72.231	69.747	18.173	86.105	89.245	88.814	89.192	86.284	88.692	87.486	89.685	89.082	88.656
199.63	76.827	78.817	80.38	72.268	70.271	72.956	73.399	72.295	81.966	75.399	72.445	68.315	67.209	70.004	63.061	70.838	68.824	72.478	69.502	71.057	69.191	68.378	68.733	76.584	68.301	73.554	75.396	74.459	73.518	71.11	70.678	74.037	96.616	76.475	97.003	72.652	72.085	69.481	18.159	86.043	89.056	88.83	89.032	86.108	88.638	87.463	89.469	89.13	88.612
199.85	76.973	78.728	80.345	72.028	70.116	72.74	73.013	72.168	82.014	75.179	72.421	68.276	67.037	69.711	62.866	70.599	68.699	72.215	69.306	70.93	68.968	68.493	68.6	76.087	68.346	73.245	75.382	74.391	73.239	71.031	70.333	73.826	96.479	76.311	96.886	72.552	71.833	69.502	18.154	85.893	88.785	88.637	88.985	85.948	88.451	87.439	89.342	89.171	88.474
200.07	77.119	78.525	80.453	71.955	70.253	72.599	72.705	72.28	81.809	74.939	72.113	68.246	67.035	69.699	62.592	70.494	68.836	72	69.029	70.953	68.943	68.186	68.177	75.952	68.249	73.148	75.191	74.338	72.939	71.134	70.459	73.581	96.424	76.074	96.871	72.255	71.477	69.424	18.145	85.805	88.815	88.566	88.801	85.818	88.291	87.368	89.337	89.12	88.206
200.29	76.635	78.468	80.251	71.534	70.315	72.276	72.1	72.08	81.501	74.548	71.843	68.09	66.626	69.54	62.277	70.129	68.604	71.911	68.717	70.423	68.735	67.401	67.698	75.567	67.73	72.715	74.929	73.803	72.835	70.794	70.289	73.342	96.316	75.884	96.86	71.924	71.044	68.987	18.127	85.654	88.758	88.479	88.601	85.644	88.355	87.45	89.227	89.166	88.149
200.51	76.594	78.491	79.994	71.242	70.537	72.393	71.813	71.754	81.619	74.632	71.976	68.058	66.633	69.51	62.027	70.044	68.236	71.685	68.558	70.138	68.48	67.073	67.51	75.32	67.769	72.648	74.947	73.686	72.688	70.578	70.168	73.211	96.289	75.76	96.852	71.97	70.916	68.83	18.114	85.52	88.618	88.351	88.511	85.574	88.353	87.352	89.102	89.071	88.062
200.73	76.132	78.07	79.899	71.172	70.122	72.234	71.634	71.697	81.225	74.477	71.892	67.908	66.457	69.32	61.412	69.999	67.675	71.5	68.389	70.088	68.035	66.603	67.407	75.131	67.236	72.358	74.755	73.265	72.248	70.101	69.831	72.926	96.279	75.855	96.719	71.672	70.71	68.592	18.097	85.37	88.457	88.168	88.29	85.369	88.42	87.117	89.13	89.002	88.018
200.96	75.697	78.047	79.914	70.703	69.682	71.905	71.517	71.35	80.927	74.211	71.559	67.923	66.204	69.15	61.1	69.732	67.221	71.434	68.28	69.883	67.959	66.282	67.244	74.739	66.952	72.134	74.572	73.113	71.882	70.012	69.708	72.804	96.276	75.884	96.57	71.315	70.509	68.26	18.085	85.136	88.305	88.064	88.123	85.225	88.309	86.82	88.928	88.861	87.784
201.18	75.47	78.06	79.549	70.483	69.316	71.731	71.177	71.163	80.683	74.266	71.377	67.781	65.384	68.831	60.744	69.187	67.036	70.982	68.088	69.489	67.702	66.151	67.257	74.407	66.556	71.666	74.302	72.743	71.597	69.754	69.524	72.65	96.282	75.464	96.533	71.243	70.253	68.042	18.07	84.98	88.192	87.981	87.978	85.039	88.225	86.651	88.838	88.624	87.727
201.4	75.468	77.852	79.442	70.277	68.881	71.623	71.113	70.911	80.507	74.289	71.172	67.507	65.317	68.688	60.556	68.908	66.841	70.681	67.883	69.172	67.62	66.036	67.003	74.119	66.27	71.747	74.081	72.562	71.394	69.645	69.577	72.532	96.235	75.385	96.485	71.135	70.022	67.946	18.056	84.858	88.21	87.826	87.831	84.976	88.209	86.504	88.875	88.477	87.695
201.62	75.157	77.95	79.173	70.233	68.731	71.642	70.995	70.699	80.077	73.969	70.913	67.392	64.972	68.309	60.366	68.987	66.688	70.213	67.602	68.812	67.267	65.58	66.86	73.642	66.034	71.731	73.592	72.422	70.748	69.475	69.42	72.367	96.075	75.182	96.533	71.044	69.913	67.643	18.046	84.707	88.113	87.532	87.77	84.946	88.085	86.278	88.661	88.431	87.497
201.84	74.953	77.838	78.981	70.192	68.634	71.452	70.84	70.442	79.851	73.566	70.635	66.976	64.693	68.107	59.766	68.466	66.589	69.911	67.333	68.542	67.112	65.325	66.832	73.439	65.854	71.379	73.201	72.307	70.643	69.245	69.232	72.049	95.96	75.011	96.459	70.81	69.843	67.385	18.037	84.507	88.107	87.356	87.611	84.938	87.832	86.31	88.592	88.495	87.308
202.06	74.847	77.615	79.066	69.827	68.543	71.376	70.684	70.285	79.493	73.228	70.391	66.653	64.675	67.67	59.464	68.086	66.412	69.875	67.09	68.107	66.988	65.011	66.576	73.097	65.773	71.295	73.037	72.221	70.523	69.153	69.016	72.166	95.978	74.809	96.378	70.813	69.949	67.619	18.024	84.403	87.942	87.152	87.492	84.74	87.608	86.185	88.332	88.435	87.103
202.28	74.277	77.417	79.184	69.815	68.187	71.197	70.372	70.065	79.484	73.148	70.088	66.24	64.764	67.454	59.387	67.947	66.217	69.576	67.021	67.718	66.635	64.558	66.397	72.692	65.439	70.933	72.824	71.505	70.241	69.21	68.854	71.93	96.024	74.692	96.267	70.607	69.561	67.348	18.013	84.404	87.798	86.995	87.477	84.633	87.554	86.046	88.181	88.354	87.087
202.5	74.016	77.491	79.12	69.268	68.053	70.911	70.035	69.832	79.546	73.157	69.862	66.196	64.442	67.148	59.287	67.817	65.98	69.482	66.799	67.277	66.417	64.412	66.23	72.574	65.322	70.854	72.557	71.386	70.034	69.129	68.688	71.988	95.92	74.343	96.139	70.498	69.532	67.149	18.026	84.294	87.663	86.988	87.517	84.355	87.425	85.742	88.163	88.184	86.818
202.72	73.809	77.425	79.167	68.975	68.04	70.929	69.801	69.686	79.61	72.698	69.821	65.961	64.168	66.656	59.183	67.676	65.745	69.152	66.827	67.071	66.431	64.335	66.243	72.342	64.835	70.614	72.519	71.246	69.891	68.784	68.673	71.67	95.905	74.291	96.067	70.36	69.263	66.959	18.033	84.225	87.566	86.676	87.514	84.115	87.295	85.591	87.944	87.988	86.633
202.94	73.909	77.402	78.786	68.757	67.599	70.974	69.624	69.409	79.605	72.382	69.529	65.728	63.732	66.283	58.892	67.604	65.443	69.02	66.256	66.78	66.16	64.042	66.326	71.943	64.669	70.607	72.214	71.07	69.489	68.422	68.75	71.104	95.85	74.253	95.966	69.938	68.959	66.949	18.019	84.062	87.523	86.562	87.409	84.1	87.36	85.51	87.886	87.817	86.45
203.16	73.754	76.954	78.675	68.706	67.636	70.938	69.5	69.178	79.55	72.142	69.444	65.684	63.464	65.789	58.771	67.648	65.061	68.518	66.079	66.589	65.981	63.927	65.892	71.632	64.28	70.143	71.957	70.802	69.424	68.232	68.607	71.065	95.735	73.972	95.961	69.784	68.679	66.68	18.011	83.822	87.489	86.506	87.175	83.937	87.323	85.386	87.83	87.765	86.267
203.38	73.843	76.988	78.458	68.606	67.262	70.606	69.259	68.82	79.59	72.009	69.107	65.273	63.462	65.448	58.377	67.449	64.556	68.317	65.613	66.552	65.904	63.613	65.528	71.341	64.037	69.972	71.706	70.386	69.002	68.141	68.54	70.745	95.679	73.617	95.773	69.599	68.626	66.705	18.011	83.72	87.444	86.475	86.975	83.956	87.275	85.187	87.72	87.686	86.147
203.6	73.501	76.58	78.267	68.216	67.118	70.205	69.141	68.502	79.462	71.871	68.911	65.234	63.259	65.17	58.056	67.295	64.28	67.987	65.259	66.012	65.708	63.384	65.439	71.424	64.242	69.811	71.327	70.358	68.63	67.927	68.157	70.61	95.591	73.186	95.62	69.494	68.337	66.62	17.992	83.575	87.24	86.465	86.94	83.658	87.091	85.157	87.577	87.517	85.95
203.82	73.213	75.945	77.869	68.163	66.747	69.709	69.087	68.354	79.08	71.577	68.956	65.167	63.186	65.142	57.919	66.968	64.162	68.013	65.299	66.039	65.573	63.577	65.488	71.128	64.203	69.524	71.148	70.281	68.543	67.58	68.102	70.601	95.482	73.121	95.512	69.262	68.166	66.513	17.979	83.523	87.146	86.23	86.821	83.542	86.884	84.949	87.613	87.338	85.744
204.04	73.116	75.554	77.606	67.844	66.634	69.295	68.754	68.212	78.906	71.316	68.777	64.953	62.862	64.902	57.924	66.903	63.67	67.727	64.815	66.01	65.44	63.273	65.512	70.912	63.873	69.456	70.845	70.106	68.318	67.561	67.823	70.237	95.483	72.952	95.421	69.076	67.973	66.385	17.966	83.361	87.14	86.108	86.632	83.414	86.728	84.8	87.507	87.188	85.643
204.26	72.85	75.468	77.276	67.575	66.397	69.09	68.728	68.173	78.891	71.145	68.438	64.823	62.509	64.519	57.628	66.934	63.294	67.463	64.557	66.031	65.169	63.049	65.344	70.867	63.759	69.104	70.703	69.98	67.968	67.464	67.916	70.102	95.472	72.746	95.658	69.078	67.698	66.173	17.953	83.152	87.044	85.872	86.649	83.29	86.613	84.671	87.509	87.082	85.599
204.48	72.822	75.101	77.075	67.444	65.959	69.133	68.674	68.046	78.654	70.972	68.336	64.894	62.35	64.457	57.71	66.804	63.147	67.303	64.484	65.628	65.167	62.729	65.33	70.656	63.625	69.08	70.535	69.719	67.677	67.216	67.744	70.068	95.383	72.498	95.634	68.964	67.587	66.052	17.941	83.096	86.941	85.678	86.594	83.247	86.423	84.554	87.399	86.961	85.504
204.7	72.555	74.646	76.992	67.012	66.11	68.842	68.44	67.844	78.453	70.648	68.113	64.846	62.168	64.296	57.174	66.595	62.74	67.224	64.333	65.312	65.177	62.422	65.05	70.207	63.565	68.683	70.495	69.528	67.308	66.92	67.822	69.904	95.261	72.099	95.55	68.858	67.39	66.054	17.933	82.953	86.708	85.605	86.591	83.171	86.269	84.474	87.342	86.959	85.495
204.92	72.487	74.565	76.851	66.815	65.649	68.718	68.063	67.592	78.166	70.378	68.136	64.627	61.872	64.158	56.764	66.563	62.605	66.895	64.053	65.034	64.945	62.207	64.845	69.97	63.553	68.51	70.421	69.365	67.081	66.73	67.721	69.655	95.178	71.957	95.598	68.412	67.075	65.923	17.92	82.86	86.545	85.539	86.492	83.119	86.034	84.458	87.215	86.728	85.359
205.14	72.451	74.192	76.254	66.764	65.479	68.49	68.18	67.335	78.007	70.095	67.998	64.463	61.693	63.801	56.295	66.416	62.369	66.646	63.854	64.817	64.809	62.139	64.625	69.535	63.31	68.307	70.388	69.053	66.809	66.687	67.673	69.207	95.113	71.681	95.553	68.202	66.922	65.821	17.907	82.641	86.491	85.449	86.238	83.011	85.778	84.275	87.157	86.446	85.221
205.36	71.848	74.021	76.031	66.615	65.256	68.277	67.71	67.161	77.539	69.792	67.681	64.212	61.331	63.504	55.886	66.041	62.305	66.482	63.602	64.529	64.582	61.953	64.432	69.155	63.204	68.09	70.142	68.808	66.535	66.414	67.47	69.067	95.103	71.58	95.309	68.027	66.677	65.79	17.891	82.498	86.416	85.308	86.036	82.822	85.732	84.055	87.003	86.408	84.939
205.58	71.56	73.886	75.75	66.363	65.07	67.87	67.492	66.974	77.317	69.632	67.477	64.028	60.958	63.371	55.732	66.019	62.196	66.393	63.604	64.204	64.554	61.841	64.11	68.966	62.969	67.851	70.011	68.563	66.292	66.217	67.146	68.947	95.115	71.494	95.187	67.629	66.55	65.549	17.887	82.313	86.221	85.275	85.885	82.475	85.491	83.914	86.78	86.388	84.807
205.8	71.56	73.567	76.009	66.245	64.815	67.891	67.407	66.924	77.249	69.345	67.146	63.84	60.598	63.186	55.518	65.499	62.046	66.259	63.496	63.883	64.377	61.712	64.063	68.737	63.019	67.743	69.797	68.516	65.883	66.307	67.153	69.036	95.1	71.216	95.169	67.47	66.337	65.467	17.876	82.298	86.131	85.185	85.774	82.246	85.121	83.705	86.605	86.152	84.56
206.02	71.398	73.389	75.586	66.094	64.638	67.477	67.151	66.559	77.019	69.149	66.954	63.65	60.241	62.798	55.184	65.116	61.964	66.223	63.335	63.817	64.12	61.527	63.922	68.657	62.851	67.49	69.561	68.322	65.514	66.047	66.828	68.951	95.076	71.235	94.943	67.165	65.883	65.581	17.873	82.059	85.9	85.024	85.577	82.115	84.898	83.645	86.316	85.98	84.395
206.24	71.269	73.17	75.341	65.777	64.489	67.414	66.8	66.337	76.747	68.927	66.941	63.302	60.017	62.697	55.098	65.064	61.643	66.147	62.966	63.768	63.721	61.39	63.789	68.459	62.516	67.477	69.502	68.045	65.183	66.038	66.575	68.553	95.108	71.159	94.759	66.715	65.918	65.472	17.872	82	85.786	84.879	85.411	82.098	84.741	83.411	86.189	85.803	84.235
206.46	70.938	72.858	75.297	65.382	64.213	67.271	66.801	66.216	76.741	68.926	66.771	63.041	59.894	62.348	54.797	64.426	61.395	65.818	62.8	63.383	63.672	60.986	63.693	68.001	62.241	67.358	69.265	67.896	64.73	66.036	66.565	68.172	95.228	70.863	94.511	66.374	65.867	65.242	17.871	81.768	85.615	84.823	85.222	81.929	84.737	83.095	86.039	85.695	84.013
206.68	70.922	72.451	75.02	65.152	63.712	66.955	66.409	65.881	76.652	68.587	66.507	62.812	59.177	62.015	54.245	64.229	61.032	65.586	62.513	63.242	63.347	60.363	63.312	67.664	62.032	66.892	69.012	67.603	64.29	65.794	66.362	67.926	95.067	70.298	94.449	65.928	65.533	64.896	17.868	81.447	85.417	84.579	85.193	81.795	84.739	83.034	85.96	85.466	83.725
206.9	70.632	72.166	75.004	64.924	63.399	66.568	66.087	65.532	76.379	68.565	66.375	62.528	58.808	61.832	53.863	64.062	60.663	65.229	62.293	63.003	63.136	60.033	63.042	67.37	61.85	66.525	68.551	67.502	63.958	65.701	66.059	67.607	94.848	69.847	94.327	65.718	65.167	64.466	17.857	81.224	85.36	84.504	84.979	81.716	84.655	82.851	85.71	85.261	83.712
207.12	70.317	71.856	74.72	64.758	63.007	66.449	65.944	65.173	76.317	68.348	66.136	62.199	58.336	61.691	53.498	63.715	60.6	64.816	62.112	62.808	62.895	59.743	62.754	66.997	61.834	66.19	68.218	67.014	63.517	65.485	65.813	67.509	94.864	69.421	94.244	65.489	64.55	64.427	17.853	80.897	85.174	84.237	84.722	81.531	84.491	82.579	85.512	85.019	83.513
207.34	70.146	71.564	74.3	64.516	62.735	66.146	65.655	64.81	75.799	68.191	65.99	61.849	58.076	61.161	53.522	63.398	60.472	64.566	62.026	62.349	62.651	59.613	62.822	66.712	61.582	65.857	67.844	66.7	63.274	65.239	65.523	67.411	94.867	69.122	94.11	65.28	64.465	64.4	17.838	80.672	85.036	84.041	84.689	81.373	84.396	82.433	85.362	84.892	83.36
207.56	70.068	71.271	73.765	64.421	62.542	66.074	65.467	64.455	75.652	68.088	65.804	61.687	57.915	61.122	53.379	63.131	60.2	64.109	61.873	62.047	62.374	59.412	62.784	66.296	61.568	65.537	67.708	66.597	63.19	65.275	65.443	67.21	94.687	68.864	93.926	65.123	64.372	64.215	17.824	80.615	84.987	83.842	84.546	81.201	84.352	82.254	85.238	84.793	83.176
207.78	69.932	71.247	73.632	64.28	62.255	65.793	65.288	64.259	75.61	67.75	65.708	61.293	57.536	61.038	52.947	62.885	60.001	63.905	61.475	61.95	62.253	59.373	62.314	65.946	61.407	65.228	67.22	66.491	62.74	65.032	65.313	67.109	94.659	68.788	93.697	64.842	63.934	64.206	17.81	80.457	84.835	83.691	84.351	80.903	84.141	82.17	85.05	84.679	82.97
208	69.596	70.865	73.369	63.934	61.624	65.311	64.885	63.853	75.29	67.363	65.544	60.67	57.214	60.51	52.526	62.451	59.587	63.343	61.2	61.426	61.912	58.997	62.13	65.699	61.297	64.665	66.955	66.354	62.657	64.82	65.117	66.899	94.404	68.516	93.502	64.449	63.71	64.109	17.814	80.207	84.654	83.416	84.201	80.733	83.998	81.819	84.911	84.626	82.854
208.22	69.338	70.505	73.552	63.768	61.391	65.032	64.61	63.304	74.804	67.381	65.276	60.346	56.946	60.116	51.98	62.156	59.175	62.84	61.011	61.067	61.487	58.777	61.699	65.466	60.929	64.243	66.691	66.086	62.268	64.803	64.96	66.675	94.225	68.332	93.44	64.195	63.525	63.794	17.799	80.017	84.555	83.093	83.905	80.47	84.008	81.538	84.947	84.458	82.716
208.44	68.899	70.252	73.231	63.71	60.862	64.924	64.355	63.174	74.6	67.17	65.107	60.216	56.547	59.674	51.574	61.731	58.586	62.649	60.805	60.752	61.105	58.39	61.416	65.158	60.624	64.133	66.204	65.542	61.842	64.628	64.591	66.328	94.159	68.017	93.287	63.886	63.067	63.532	17.788	79.76	84.325	82.876	83.68	80.334	83.879	81.363	84.659	84.254	82.604
208.66	68.754	70.064	73.27	63.501	60.656	64.554	64.007	62.908	74.764	66.828	64.998	60.092	56.423	59.627	51.531	61.457	58.36	62.441	60.626	60.534	60.856	58.426	61.166	64.941	60.418	63.984	65.983	65.231	61.626	64.474	64.632	66.1	94.013	67.463	93.247	63.67	62.992	63.282	17.795	79.625	84.068	82.771	83.482	80.154	83.512	81.2	84.616	84.075	82.449
208.88	68.419	69.905	72.879	63.451	60.45	64.317	64.055	62.616	74.322	66.567	64.866	59.771	56.062	59.264	51.099	61.342	58.024	62.286	60.468	60.176	60.458	58.074	60.947	64.57	60.265	63.884	65.725	64.841	61.204	63.927	64.649	65.801	93.847	67.334	93.09	63.322	62.683	63.042	17.797	79.459	83.914	82.517	83.278	80.031	83.29	80.983	84.536	83.977	82.163
209.1	68.106	69.652	72.642	63.167	60.147	64.23	63.886	62.484	74.389	66.364	64.693	59.542	55.852	58.733	50.711	61.196	57.826	62.002	60.184	59.891	60.077	57.893	60.852	64.276	60.258	63.908	65.332	64.806	60.891	63.823	64.465	65.505	93.702	67.074	93.05	62.999	62.293	62.852	17.796	79.266	83.762	82.34	83.001	79.824	83.194	80.734	84.376	83.883	82.167
209.32	67.788	69.558	72.463	62.847	59.959	63.922	63.59	62.019	74.102	65.942	64.375	59.061	55.559	58.172	50.498	60.863	57.335	61.61	59.987	59.543	59.858	57.419	60.512	64.022	60.132	63.619	64.756	64.359	60.457	63.544	64.032	65.266	93.663	66.7	92.793	62.409	62.077	62.652	17.792	79.021	83.514	82.239	82.896	79.665	83.077	80.511	84.262	83.833	81.939
209.54	67.454	69.104	72.202	62.474	59.549	63.493	63.305	61.685	73.997	65.678	64.258	58.689	55.297	57.959	50.064	60.571	57.032	61.099	59.751	59.387	59.355	57.031	60.336	63.639	59.575	63.257	64.618	64.243	59.993	63.422	63.55	65.015	93.531	66.224	92.607	62.045	61.656	62.377	17.78	78.919	83.409	82.15	82.966	79.512	82.797	80.371	84.162	83.685	81.765
209.76	67.321	68.754	71.868	62.029	59.096	63.293	62.899	61.473	74.03	65.422	63.807	58.512	55.035	57.149	49.652	60.436	56.587	60.78	59.534	59.149	58.902	56.864	60.268	63.532	59.284	63.116	64.198	63.865	59.889	63.35	63.19	64.575	93.424	66.14	92.562	61.969	61.546	62.261	17.774	78.773	83.356	81.859	82.695	79.213	82.523	80.275	83.961	83.437	81.6
209.98	67.156	68.504	71.602	61.859	58.837	63.235	62.53	61.195	73.758	64.82	63.534	58.219	54.788	56.831	49.454	60.22	56.412	60.619	59.088	58.684	58.489	56.399	60.203	63.134	59.158	62.842	63.827	63.559	59.379	63.176	62.795	64.212	93.286	65.908	92.482	61.895	61.292	61.909	17.742	78.586	83.161	81.711	82.505	78.944	82.279	80.033	83.787	83.192	81.387
210.2	66.915	68.344	71.272	61.499	58.606	62.999	62.008	60.617	73.583	64.578	63.178	57.927	54.378	56.378	48.875	59.845	55.958	60.235	58.603	58.384	58.254	56.038	59.817	62.818	58.916	62.518	63.554	63.058	59.033	63.036	62.548	63.694	93.291	65.473	92.305	61.484	60.792	61.502	17.738	78.391	83.025	81.45	82.146	78.765	82.164	79.858	83.543	82.983	81.167
210.42	66.764	68.116	71.001	61.178	58.388	62.808	61.537	60.255	73.308	64.207	62.875	57.66	54.071	56.103	48.595	59.8	55.667	60.029	58.233	57.947	57.824	55.794	59.798	62.182	58.523	62.361	63.221	62.611	58.614	62.652	62.228	63.461	93.063	65.28	92.219	61.274	60.769	61.127	17.72	78.062	82.778	81.269	81.993	78.554	81.952	79.636	83.374	82.791	81.022
210.64	66.485	67.953	70.91	60.968	58.231	62.701	61.341	59.936	73.153	63.951	62.57	57.359	53.567	55.927	48.216	59.22	55.34	59.919	57.906	57.672	57.45	55.429	59.556	61.974	58.002	62.003	62.927	62.378	58.456	62.476	62.126	63.197	92.868	65.092	92.023	61.178	60.626	60.845	17.707	77.866	82.493	81.056	81.936	78.424	81.677	79.398	83.089	82.493	80.826
210.86	66.226	67.696	70.686	60.616	57.922	62.533	60.904	59.607	73.153	63.686	62.232	56.972	53.222	55.387	47.975	59.147	54.908	59.786	57.636	57.291	57.51	55.268	59.363	61.496	57.967	61.803	62.682	61.988	58.108	62.329	61.883	62.836	92.658	64.879	91.943	61.121	60.543	60.582	17.694	77.78	82.236	80.857	81.816	78.223	81.516	79.195	82.915	82.191	80.696
211.08	66.092	67.484	70.563	60.471	57.675	62.302	60.748	59.28	72.996	63.568	62.076	56.566	52.851	55.103	47.505	59.09	54.746	59.356	57.327	57.202	57.286	55.1	59.224	61.35	57.782	61.371	62.428	61.657	57.656	62.154	61.534	62.605	92.629	64.644	91.816	60.92	60.217	60.399	17.675	77.507	82.023	80.598	81.833	78.087	81.45	78.993	82.647	82.032	80.536
211.3	65.782	67.208	70.363	60.064	57.27	61.994	60.434	58.909	72.702	63.239	61.639	56.212	52.361	54.9	46.999	58.889	54.16	59.066	57.034	56.706	57.161	54.696	59.047	61.047	57.637	60.822	62.155	61.285	57.315	61.888	61.21	62.302	92.589	64.495	91.679	60.631	60.091	60.078	17.675	77.269	81.837	80.383	81.605	77.852	81.274	78.792	82.545	81.868	80.389
211.52	65.387	66.859	70.424	59.693	57.157	61.657	60.139	58.687	72.467	62.818	61.507	55.742	52.308	54.784	46.763	58.503	53.595	58.754	56.81	56.393	56.771	54.458	58.868	60.778	57.473	60.455	61.736	60.935	57.026	61.57	60.947	61.976	92.466	64.308	91.516	60.407	60.01	59.887	17.663	77.161	81.77	80.088	81.366	77.644	81.243	78.492	82.305	81.75	80.202
211.74	65.114	66.781	69.999	59.347	57.03	61.283	59.749	58.497	72.254	62.436	61.234	55.512	52.109	54.634	46.489	58.393	52.999	58.324	56.386	55.826	56.359	54.34	58.719	60.518	57.425	59.97	61.609	60.583	56.711	61.463	60.809	61.58	92.408	64.168	91.465	60.14	59.702	59.723	17.66	77.028	81.442	79.864	81.204	77.548	81.025	78.399	82.224	81.643	80.075
211.96	64.853	66.504	69.813	59.058	56.637	60.954	59.541	58.18	72.039	62.18	61.102	55.063	51.933	54.438	46.097	57.917	52.561	57.951	56.171	55.737	56.178	53.773	58.43	60.368	57.066	59.639	61.272	60.399	56.446	61.154	60.522	61.157	92.397	63.783	91.335	59.632	59.289	59.581	17.65	76.907	81.265	79.657	80.995	77.354	80.878	78.234	82.014	81.484	79.947
212.18	64.646	66.145	69.802	58.678	56.322	60.55	59.293	57.812	71.929	61.914	60.685	54.943	51.754	54.199	45.716	57.761	52.016	57.718	55.831	55.645	55.975	53.589	58.226	59.975	57.086	59.599	60.768	60.187	55.995	60.827	60.287	60.767	92.236	63.661	91.316	59.284	58.89	59.074	17.641	76.749	80.907	79.495	80.859	77.112	80.804	78.104	81.875	81.31	79.755
212.4	64.505	65.843	69.533	58.569	55.93	60.241	58.965	57.59	71.673	61.507	60.247	54.651	51.538	53.877	45.484	57.44	51.761	57.613	55.469	55.363	55.835	53.331	57.94	59.831	56.838	59.355	60.556	59.927	55.745	60.424	59.837	60.603	92.1	63.169	91.097	59.202	58.658	58.806	17.631	76.635	80.81	79.342	80.716	76.908	80.628	77.734	81.59	81.012	79.564
212.62	64.113	65.658	69.268	58.646	55.744	59.938	58.69	57.281	71.51	61.238	59.819	54.617	51.231	53.598	45.335	57.077	51.548	57.495	55.299	55.103	55.629	53.223	57.841	59.547	56.618	59.01	60.247	59.521	55.475	60.247	59.674	60.387	91.988	62.756	90.934	59.002	58.307	58.511	17.624	76.295	80.66	79	80.523	76.602	80.368	77.583	81.31	80.761	79.312
212.84	63.711	65.505	69.147	58.437	55.458	59.608	58.386	57	71.165	61.066	59.603	54.176	50.863	53.46	45.084	57.057	51.214	57.309	55.029	54.736	55.401	53.151	57.637	59.207	56.488	58.804	59.973	59.23	55.381	60.153	59.296	60.342	91.87	62.724	90.83	58.745	57.93	58.219	17.62	76.145	80.515	78.788	80.336	76.287	80.072	77.33	81.102	80.557	79.119
213.06	63.395	65.251	68.904	57.89	55.229	59.33	57.967	56.678	71.154	60.821	59.325	53.866	50.413	53.222	44.719	57.024	50.927	57.085	54.778	54.511	55.123	52.989	57.128	58.864	56.407	58.489	59.814	58.798	55.116	59.801	58.967	60.152	91.71	62.399	90.599	58.609	57.595	57.975	17.604	75.932	80.335	78.571	80.057	75.969	79.706	77.063	80.845	80.319	78.886
213.28	63.224	65.065	68.828	57.469	54.928	58.886	57.763	56.42	71.006	60.514	59.021	53.392	50.238	52.869	44.351	56.635	50.735	56.721	54.563	54.121	54.798	52.504	57.073	58.603	55.967	58.255	59.617	58.407	54.629	59.573	58.67	59.802	91.554	61.947	90.382	58.32	57.744	57.957	17.587	75.734	80.009	78.341	79.744	75.824	79.508	76.856	80.672	80.113	78.629
213.5	62.786	64.909	68.716	57.182	54.554	58.562	57.361	55.972	70.976	60.275	58.836	52.948	49.705	52.738	44.189	56.171	50.508	56.485	54.187	53.741	54.46	52.076	56.681	58.328	55.931	57.885	59.18	58.008	54.287	59.377	58.391	59.635	91.475	61.496	90.269	58.28	57.46	57.727	17.585	75.445	79.71	78.112	79.573	75.52	79.345	76.66	80.428	79.939	78.404
213.72	62.634	64.758	68.509	57.054	54.501	58.166	57.029	55.624	70.854	60.241	58.799	52.721	49.475	52.449	43.911	55.985	50.428	56.088	54.049	53.426	54.117	51.839	56.523	58.336	55.589	57.715	59.238	57.836	54.094	59.292	58.027	59.425	91.378	61.345	90.028	58.23	57.579	57.533	17.586	75.185	79.546	77.922	79.351	75.27	79.319	76.438	80.223	79.854	78.155
213.94	62.197	64.689	68.074	56.915	54.275	57.98	56.707	55.408	70.681	59.903	58.46	52.24	49.206	52.276	43.597	55.782	50.13	55.889	53.827	53.189	53.834	51.437	56.344	58.071	55.232	57.352	58.858	57.554	53.856	58.895	57.76	59.317	91.116	61	89.817	57.902	57.196	57.321	17.571	75.005	79.356	77.784	79.348	75.029	79.113	76.187	80.068	79.646	78.002
214.16	61.839	64.326	67.905	56.586	54.048	57.604	56.26	55.059	70.463	59.478	58.136	52.126	48.781	52.097	43.019	55.421	49.644	55.267	53.385	52.817	53.3	51.093	56.056	57.801	55.081	56.948	58.404	57.027	53.387	58.691	57.335	59.069	91.083	60.804	89.686	57.481	56.744	57.04	17.561	74.82	79.079	77.522	79.088	74.691	79.061	75.915	79.902	79.386	77.653
214.38	61.475	64.126	67.716	56.229	53.562	57.32	56.03	54.661	70.21	59.212	57.855	51.699	48.532	51.8	42.751	55.27	49.313	55.005	53.161	52.666	52.878	50.836	55.747	57.578	54.669	56.63	58.169	56.617	53.157	58.63	57.164	58.824	90.96	60.294	89.564	57.355	56.369	56.842	17.562	74.578	78.82	77.354	78.928	74.452	78.954	75.68	79.655	79.13	77.371
214.6	61.278	64.074	67.552	56.041	53.366	56.963	55.9	54.48	70.051	58.79	57.351	51.47	48.211	51.501	42.626	55.042	49.014	54.629	53.009	52.65	52.573	50.44	55.844	57.244	54.239	56.481	57.956	56.279	52.982	58.499	57.033	58.698	90.781	60.015	89.421	57.163	56.27	56.715	17.548	74.313	78.739	77.113	78.797	74.195	78.77	75.636	79.409	79.014	77.061
214.82	60.969	63.882	67.496	55.78	53.032	56.712	55.618	54.118	69.93	58.453	57.102	51.289	47.954	51.158	42.151	54.95	48.79	54.4	52.644	52.486	52.214	50.233	55.598	56.872	53.78	56.264	57.834	55.952	52.565	58.374	56.773	58.393	90.69	59.769	89.194	56.84	56.069	56.532	17.539	74.039	78.585	76.967	78.659	74.132	78.627	75.513	79.249	78.791	76.937
215.04	60.789	63.632	67.072	55.606	52.668	56.467	55.295	53.963	69.619	58.333	56.794	50.889	47.508	50.827	41.61	54.938	48.437	53.94	52.255	52.215	51.872	50.013	55.247	56.646	53.494	56.032	57.501	55.685	52.19	58.191	56.379	58.126	90.554	59.377	89.055	56.656	55.765	56.307	17.527	73.786	78.549	76.9	78.576	73.734	78.342	75.351	78.989	78.577	76.749
215.25	60.564	63.378	66.751	55.302	52.507	56.126	55.125	53.725	69.392	58.029	56.17	50.639	47.035	50.579	41.149	54.543	48.011	53.453	51.826	51.971	51.386	49.445	54.909	56.327	53.258	55.678	57.156	55.299	51.909	57.846	56.16	57.879	90.564	59.051	89.052	56.518	55.37	56.357	17.508	73.576	78.352	76.649	78.338	73.47	78.128	75.077	78.765	78.421	76.574
215.47	60.378	63.17	66.583	55.115	52.361	55.925	54.807	53.239	69.119	57.677	55.78	50.164	46.766	50.35	40.848	54.185	47.627	53.124	51.788	51.784	51.117	49.212	54.758	56.345	53.101	55.381	56.889	55.007	51.61	57.679	55.858	57.662	90.453	58.792	88.913	56.351	55.278	56.316	17.5	73.307	78.153	76.418	78.193	73.354	77.77	74.832	78.707	78.211	76.375
215.69	60.094	62.926	66.315	54.752	51.951	55.647	54.491	52.981	68.642	57.186	55.363	49.727	46.52	50.151	40.404	53.966	47.134	52.701	51.373	51.308	50.871	48.865	54.498	56.034	52.746	55.059	56.582	54.78	51.451	57.578	55.47	57.274	90.169	58.392	88.683	56.065	55.019	56.011	17.495	73.08	77.871	76.268	77.847	73.093	77.512	74.507	78.556	78.072	76.169
215.91	59.733	62.829	66.063	54.496	51.532	55.253	54.101	52.706	68.563	56.786	55.04	49.467	45.978	49.787	39.98	53.819	46.634	52.506	51.103	50.92	50.411	48.552	54.178	55.866	52.453	54.718	56.484	54.383	50.992	57.303	55.142	56.933	89.921	58.076	88.577	55.966	54.682	55.652	17.491	72.81	77.659	76.049	77.684	72.969	77.254	74.228	78.326	77.861	76.041
216.13	59.591	62.588	65.815	54.362	51.32	54.993	53.858	52.413	68.401	56.488	54.886	49.18	45.674	49.567	39.688	53.698	46.371	52.207	50.834	50.828	50.296	48.322	54.045	55.684	52.221	54.563	56.45	54.025	50.66	57.089	54.922	56.689	89.792	57.867	88.272	55.763	54.374	55.457	17.488	72.662	77.545	75.59	77.552	72.659	77.041	74.132	78.052	77.764	75.867
216.35	59.267	62.579	65.57	54.114	51.22	54.716	53.612	52.045	68.214	56.259	54.56	48.973	45.413	49.407	39.359	53.247	45.99	51.682	50.37	50.448	50.17	48.023	53.853	55.623	51.884	54.285	56.212	53.566	50.477	56.966	54.854	56.264	89.556	57.66	88.029	55.51	54.017	55.197	17.476	72.541	77.338	75.412	77.308	72.356	76.855	73.928	77.631	77.686	75.696
216.57	59.044	62.318	65.295	53.999	50.965	54.602	53.337	51.856	68.111	56.22	54.354	48.701	45.161	49.365	38.983	53.209	45.54	51.526	50.126	50.277	49.975	47.762	53.652	55.589	51.816	54.089	56.217	53.125	50.063	56.916	54.742	56.144	89.376	57.276	87.816	55.175	53.884	55.121	17.474	72.288	77.264	75.269	77.164	72.063	76.68	73.686	77.359	77.501	75.517
216.79	58.732	62.207	65.132	53.793	50.694	54.374	53.277	51.529	67.965	55.809	54.177	48.445	44.92	49.059	38.633	52.896	45.255	51.357	49.952	50.037	49.769	47.438	53.441	55.432	51.543	53.794	55.974	52.938	49.793	56.745	54.522	56.074	89.29	56.938	87.645	55.071	53.665	54.923	17.46	72.098	77.095	75.114	76.95	71.864	76.538	73.481	77.206	77.382	75.284
217.01	58.469	62.08	64.908	53.571	50.433	54.249	52.903	51.24	67.755	55.418	53.709	48.09	44.624	48.842	38.352	52.651	44.904	51.007	49.767	49.733	49.532	47.04	53.284	55.316	51.38	53.595	55.689	52.728	49.504	56.382	54.216	56.032	89.139	56.512	87.484	54.906	53.348	54.719	17.443	71.853	76.943	74.901	76.722	71.632	76.334	73.226	77.103	77.083	75.105
217.23	58.145	61.964	64.699	53.403	50.19	54.159	52.604	50.989	67.779	55.208	53.293	47.79	44.212	48.6	38.199	52.475	44.497	50.735	49.459	49.473	49.312	46.766	53.025	55.214	51.032	53.206	55.406	52.464	49.214	56.128	53.907	55.643	88.949	56.433	87.353	54.663	53.026	54.379	17.423	71.624	76.787	74.713	76.401	71.294	76.216	72.997	76.855	76.78	74.894
217.45	57.889	61.857	64.386	53.149	49.9	53.884	52.245	50.486	67.582	54.881	52.989	47.345	43.887	48.396	38.021	52.223	44.165	50.545	49.213	49.276	49.054	46.395	52.923	54.987	50.829	52.929	55.113	52.177	48.84	55.961	53.65	55.303	88.685	56.139	87.298	54.342	52.754	54.344	17.415	71.384	76.599	74.505	76.23	70.984	75.998	72.814	76.715	76.605	74.668
217.67	57.7	61.616	64.408	53.022	49.622	53.745	51.93	50.087	67.407	54.698	52.727	47.121	43.599	48.147	37.749	52.216	44.007	50.382	49.103	49.124	49.006	46.202	52.759	54.671	50.638	52.515	54.782	51.918	48.542	56.007	53.53	55.327	88.491	55.872	87.134	53.801	52.568	54.125	17.412	71.207	76.456	74.288	76.2	70.727	75.845	72.652	76.53	76.513	74.418
217.89	57.552	61.213	64.253	52.664	49.407	53.519	51.736	49.742	67.244	54.594	52.381	46.948	43.386	47.989	37.424	51.737	43.804	50.005	48.855	48.743	48.628	45.899	52.552	54.458	50.505	52.387	54.621	51.536	48.187	55.729	53.375	55.045	88.437	55.635	86.981	53.435	52.354	53.995	17.396	70.823	76.318	74.079	76.014	70.567	75.608	72.433	76.304	76.281	74.242
218.11	57.372	60.915	64.224	52.467	49.218	53.2	51.546	49.436	67.201	54.411	51.949	46.659	43.01	47.669	37.217	51.535	43.549	49.655	48.594	48.543	48.602	45.611	52.24	54.078	50.274	52.104	54.373	51.145	47.867	55.439	53.112	54.845	88.278	55.313	86.795	53.312	51.978	53.785	17.389	70.663	76.193	74.002	75.842	70.31	75.455	72.243	76.06	76.152	74.081
218.33	57.261	60.819	64.03	52.283	49.02	53.009	51.334	49.279	67.12	53.965	51.686	46.384	42.71	47.395	37.062	51.234	43.186	49.47	48.432	48.339	48.334	45.358	51.977	53.903	50.067	51.897	54.138	50.835	47.678	55.213	52.83	54.651	88.096	55.237	86.607	52.985	51.892	53.677	17.376	70.511	76.001	73.794	75.605	70.107	75.308	72.036	75.837	76.008	73.962
218.55	56.845	60.42	63.757	52.06	48.713	52.788	51.031	48.959	66.863	53.546	51.491	46.001	42.356	47.203	36.778	51.144	42.789	49.201	48.136	47.985	48.09	45.049	51.843	53.762	49.659	51.566	53.991	50.516	47.483	54.93	52.706	54.433	87.919	55.18	86.441	52.663	51.576	53.333	17.378	70.237	75.639	73.511	75.432	69.829	75.025	71.914	75.502	75.802	73.657
218.77	56.72	60.101	63.752	51.889	48.488	52.541	50.756	48.855	66.816	53.376	51.19	45.703	41.944	46.98	36.542	50.828	42.508	48.99	47.814	47.806	48.024	44.468	51.708	53.577	49.217	51.215	53.692	50.133	47.263	54.647	52.486	54.264	87.745	54.857	86.281	52.355	51.364	53.04	17.366	70.046	75.474	73.343	75.259	69.588	74.847	71.607	75.228	75.666	73.428
218.99	56.428	59.914	63.72	51.726	48.151	52.493	50.454	48.699	66.832	53.234	50.868	45.427	41.768	46.854	36.422	50.724	41.983	48.764	47.865	47.561	47.962	44.221	51.542	53.328	48.908	50.92	53.629	49.788	47.234	54.507	52.157	54.161	87.597	54.643	86.209	52.007	51.248	52.848	17.342	69.864	75.362	73.251	75.062	69.386	74.755	71.498	75.138	75.607	73.289
219.21	55.981	59.532	63.378	51.475	47.804	52.195	50.285	48.353	66.563	52.907	50.464	45.055	41.412	46.38	36.047	50.397	41.46	48.562	47.544	47.291	47.663	43.951	50.992	53.056	48.435	50.638	53.507	49.361	46.975	54.219	51.867	53.756	87.442	54.265	86.115	51.789	50.902	52.578	17.33	69.642	75.315	73.212	74.931	69.134	74.549	71.332	74.972	75.379	73.074
219.43	55.877	59.312	63.237	51.402	47.687	52.083	50.034	48.16	66.332	52.653	50.14	44.812	41.053	46.084	35.894	50.291	41.222	48.303	47.252	47.135	47.42	43.437	50.831	52.761	48.346	50.365	53.161	49.017	46.779	53.889	51.52	53.612	87.181	53.954	86.007	51.502	50.643	52.44	17.322	69.484	75.177	73.03	74.677	68.902	74.388	70.983	74.767	75.129	72.84
219.64	55.547	58.989	63.117	51.245	47.508	51.955	49.824	47.944	66.335	52.552	49.901	44.65	40.939	46.001	35.752	50.111	40.973	48.079	47.225	47.089	47.216	43.151	50.873	52.62	48.24	50.183	52.882	48.861	46.456	53.708	51.389	53.493	87.045	53.784	85.777	51.353	50.502	52.388	17.315	69.273	74.978	72.846	74.352	68.649	74.322	70.791	74.601	74.821	72.665
219.86	55.358	58.772	63.251	51.204	47.347	51.717	49.47	47.717	66.141	52.313	49.71	44.456	40.67	45.933	35.472	50.104	40.723	47.972	47.139	46.955	46.996	42.775	50.708	52.616	48.007	49.928	52.808	48.494	46.059	53.453	51.302	53.32	86.859	53.667	85.592	51.188	50.302	52.247	17.318	69.006	74.766	72.637	74.19	68.452	74.176	70.542	74.388	74.564	72.472
220.08	54.977	58.584	63.011	50.877	47.129	51.442	49.275	47.415	66.08	52.062	49.539	44.247	40.373	45.755	35.147	49.913	40.467	47.654	46.829	46.67	46.71	42.539	50.585	52.51	47.753	49.82	52.779	48.226	45.769	53.491	50.982	52.91	86.723	53.31	85.414	50.859	50.033	52.235	17.308	68.981	74.587	72.425	74.033	68.234	73.981	70.313	74.103	74.372	72.335
220.3	54.68	58.284	62.954	50.584	46.834	51.082	49.038	47.193	65.955	51.794	49.159	43.849	40.142	45.44	34.835	49.592	40.167	47.427	46.524	46.389	46.568	42.093	50.191	52.339	47.518	49.511	52.322	47.982	45.604	53.225	50.675	52.548	86.558	53.082	85.189	50.657	49.773	52.216	17.302	68.704	74.414	72.193	73.696	67.916	73.668	69.979	73.872	74.245	72.08
220.52	54.52	58.055	62.819	50.459	46.691	50.805	48.767	46.905	65.819	51.673	48.867	43.649	39.919	45.383	34.611	49.365	39.905	47.241	46.275	46.145	46.316	41.852	49.959	52.138	47.248	49.428	52.14	47.757	45.359	53.049	50.41	52.416	86.359	52.814	85.003	50.507	49.568	52.135	17.286	68.466	74.226	71.926	73.405	67.677	73.48	69.771	73.625	74.06	71.939
220.74	54.315	57.933	62.807	50.34	46.614	50.706	48.435	46.826	65.775	51.55	48.745	43.445	39.726	45.179	34.47	49.311	39.745	47.107	46.182	45.921	45.974	41.819	49.915	52.025	47.047	49.322	51.965	47.578	45.16	52.933	50.386	52.206	86.278	52.564	84.894	50.515	49.353	52.235	17.263	68.403	74.168	71.854	73.334	67.545	73.282	69.552	73.65	73.891	71.751
220.96	53.942	57.742	62.711	49.984	46.148	50.416	48.275	46.508	65.475	51.204	48.321	43.155	39.372	44.853	34.212	48.972	39.471	46.658	45.857	45.782	45.596	41.432	49.604	51.67	46.668	49.015	51.739	47.377	44.823	52.611	50.137	51.888	86.22	52.354	84.699	50.154	49.004	52.055	17.26	68.321	73.891	71.719	72.919	67.359	73.092	69.351	73.355	73.689	71.612
221.18	53.633	57.706	62.466	49.588	45.944	50.153	47.947	46.093	65.258	50.892	48.064	42.887	39.149	44.647	33.895	48.636	39.132	46.521	45.722	45.475	45.301	41.135	49.339	51.444	46.391	48.702	51.386	47.038	44.536	52.368	49.731	51.587	86.051	51.989	84.492	49.88	48.894	51.966	17.26	68.095	73.677	71.409	72.636	67.197	72.836	69.065	73.135	73.546	71.397
221.4	53.306	57.383	62.174	49.459	45.718	49.868	47.579	45.664	65.194	50.594	47.712	42.482	38.85	44.507	33.562	48.43	38.822	46.287	45.522	45.12	45.18	40.916	48.985	51.424	46.121	48.508	51.262	46.764	44.305	52.081	49.299	51.419	85.815	51.637	84.374	49.559	48.639	51.927	17.25	67.874	73.339	71.283	72.43	66.841	72.559	68.746	72.85	73.372	71.148
221.62	52.988	57.115	62.185	49.301	45.283	49.527	47.34	45.246	65.049	50.322	47.54	42.245	38.572	44.043	33.127	48.235	38.642	46.064	45.233	44.827	44.948	40.597	48.757	51.175	45.662	48.314	51.014	46.518	44.134	51.86	49.125	51.196	85.695	51.385	84.289	49.344	48.342	51.838	17.243	67.689	73.108	71.062	72.242	66.746	72.414	68.556	72.547	73.231	70.881
221.84	52.833	56.958	62.177	49.1	45.092	49.544	47.123	44.864	65.068	50.166	47.35	41.934	38.244	43.859	33.016	48.12	38.345	45.795	44.951	44.471	44.659	40.41	48.617	51.037	45.536	48.035	50.801	46.152	43.756	51.724	48.943	50.96	85.596	51.17	84.05	49.141	48.139	51.692	17.216	67.444	72.949	70.92	71.956	66.377	72.196	68.281	72.321	73.089	70.593
222.06	52.518	56.717	62.248	48.962	44.859	49.298	46.902	44.309	64.917	49.946	47.065	41.617	37.917	43.644	32.899	47.952	38.111	45.55	44.674	44.238	44.429	40.092	48.353	50.834	45.39	47.919	50.554	45.851	43.52	51.466	48.765	50.853	85.471	51.031	83.924	48.865	47.802	51.409	17.202	67.282	72.881	70.693	71.67	66.061	72.093	68.088	72.109	72.95	70.425
222.28	52.233	56.567	62.091	48.722	44.736	49.107	46.705	44.281	64.775	49.723	46.795	41.353	37.712	43.429	32.615	47.878	37.917	45.321	44.515	44.117	44.25	39.764	48.168	50.724	45.172	47.729	50.306	45.645	43.256	51.407	48.437	50.589	85.305	50.892	83.72	48.809	47.725	51.238	17.184	67.007	72.711	70.697	71.556	65.795	71.821	67.897	71.989	72.726	70.22
222.5	51.936	56.332	62.013	48.647	44.601	48.879	46.5	44.141	64.699	49.603	46.476	41.155	37.421	43.319	32.389	47.698	37.714	45.075	44.134	43.958	44.141	39.587	48.105	50.483	44.948	47.574	50.1	45.403	43.065	51.363	48.395	50.745	85.122	50.702	83.639	48.675	47.431	51.208	17.162	66.792	72.627	70.551	71.359	65.573	71.529	67.722	71.854	72.571	70.018
222.71	51.901	56.212	61.922	48.616	44.338	48.735	46.322	44.033	64.63	49.46	46.282	40.88	37.238	43.146	32.027	47.549	37.496	44.864	44.078	43.977	44.012	39.348	47.824	50.434	44.669	47.377	49.899	45.298	42.844	51.217	48.292	50.59	84.924	50.542	83.424	48.454	47.273	51.1	17.152	66.674	72.499	70.386	71.197	65.433	71.298	67.44	71.687	72.44	69.799
222.93	51.647	56.149	61.625	48.442	44.158	48.639	46.243	43.816	64.532	49.278	46.03	40.681	37.088	42.92	31.814	47.252	37.134	44.59	43.81	43.935	43.834	39.281	47.547	50.442	44.452	47.184	49.695	45	42.583	51.136	48.093	50.609	84.744	50.427	83.277	48.108	47.215	50.912	17.149	66.314	72.328	70.217	70.912	65.13	71.066	67.177	71.471	72.274	69.447
223.15	51.553	56.182	61.574	48.217	43.915	48.427	45.922	43.536	64.369	49.051	45.816	40.451	37.017	42.712	31.672	47.077	36.985	44.377	43.574	43.757	43.727	39.155	47.372	50.518	44.187	47.064	49.383	44.866	42.447	50.991	47.915	50.453	84.499	50.322	83.196	47.95	47.182	50.821	17.144	66.107	72.329	70.099	70.69	64.971	70.941	67.05	71.382	72.058	69.316
223.37	51.234	56.101	61.492	47.994	43.699	48.256	45.663	43.206	64.402	48.808	45.57	40.258	36.729	42.373	31.33	46.898	36.816	44.214	43.443	43.704	43.278	38.789	47.252	50.366	43.956	46.917	49.132	44.732	42.221	50.866	47.766	50.299	84.427	50.145	83.091	47.729	47.072	50.61	17.133	65.834	72.049	69.899	70.46	64.6	70.645	66.848	71.13	71.878	69.154
223.59	51.113	56.055	61.436	47.923	43.58	47.987	45.523	42.855	64.289	48.575	45.302	40.052	36.586	42.119	31.193	46.785	36.489	44.104	43.325	43.522	43.173	38.569	47.264	50.198	43.646	46.64	48.996	44.527	41.898	50.75	47.56	50.254	84.425	50.025	82.924	47.704	46.939	50.485	17.127	65.635	71.849	69.619	70.326	64.434	70.429	66.742	70.848	71.703	69.111
223.81	50.827	55.938	61.29	47.624	43.422	47.887	45.338	42.707	64.275	48.377	45.102	39.745	36.348	41.877	30.85	46.581	36.173	43.89	43.128	43.314	42.959	38.397	47.139	50.066	43.423	46.491	48.807	44.431	41.657	50.663	47.387	50.026	84.279	49.734	82.747	47.475	46.769	50.382	17.119	65.321	71.611	69.264	70.095	64.195	70.156	66.472	70.644	71.474	68.967
224.03	50.691	55.836	61.256	47.693	43.17	47.752	45.093	42.554	64.305	48.208	45.019	39.587	36.255	41.828	30.683	46.502	35.931	43.75	43.068	43.325	42.781	38.282	47.22	50.011	43.204	46.337	48.648	44.306	41.479	50.521	47.322	49.886	84.08	49.655	82.633	47.375	46.556	50.406	17.114	65.115	71.369	69.136	70.003	64.052	69.96	66.381	70.414	71.381	68.903
224.25	50.468	55.75	61.22	47.723	43.196	47.68	44.992	42.505	64.366	48.009	44.787	39.391	36.167	41.53	30.614	46.368	35.728	43.672	42.957	43.135	42.514	38.266	47.187	49.993	43.142	46.351	48.559	44.132	41.324	50.381	47.214	49.857	83.915	49.56	82.401	47.145	46.371	50.217	17.103	64.889	71.304	68.99	69.763	63.935	69.853	66.196	70.175	71.204	68.723
224.47	50.18	55.681	61.131	47.502	43.041	47.432	44.734	42.348	64.442	47.773	44.646	39.307	35.988	41.314	30.452	46.222	35.49	43.586	42.835	43.028	42.192	38.078	47.058	49.861	42.966	46.166	48.522	43.874	41.107	50.189	46.96	49.588	83.697	49.514	82.215	46.945	46.201	50.122	17.109	64.676	71.108	68.9	69.523	63.722	69.653	66.11	69.833	71.024	68.481
224.69	49.992	55.559	60.95	47.295	42.789	47.292	44.566	42.18	64.259	47.51	44.395	39.116	35.65	41.08	30.371	46.163	35.262	43.445	42.62	42.907	41.997	37.927	46.94	49.691	42.764	46.03	48.313	43.71	40.882	49.963	46.761	49.574	83.554	49.266	82.114	46.84	46.172	50.037	17.108	64.466	70.904	68.722	69.344	63.544	69.46	65.881	69.512	70.878	68.227
224.91	49.703	55.311	60.876	47.139	42.55	47.144	44.351	41.931	64.234	47.419	44.244	38.977	35.449	40.983	30.201	45.996	35.073	43.28	42.482	42.728	41.896	37.737	46.847	49.631	42.558	46.007	48.056	43.518	40.694	49.948	46.616	49.38	83.418	49.078	81.941	46.675	46.033	49.995	17.085	64.274	70.606	68.573	69.222	63.388	69.337	65.611	69.375	70.768	68.032
225.12	49.513	55.325	60.796	46.984	42.393	47.029	44.355	41.79	64.273	47.23	44.104	38.636	35.256	40.809	29.83	45.787	34.972	43.06	42.311	42.667	41.818	37.544	46.683	49.69	42.392	45.964	48.002	43.241	40.487	49.931	46.434	49.294	83.238	48.798	81.773	46.534	45.859	49.834	17.073	64.111	70.416	68.444	69.002	63.179	69.128	65.402	69.193	70.653	67.812
225.34	49.251	55.258	60.721	46.77	42.281	46.848	44.114	41.654	64.255	47.03	43.864	38.518	35.091	40.557	29.612	45.705	34.823	43.043	42.165	42.465	41.631	37.347	46.514	49.623	42.043	45.85	47.786	43.152	40.316	49.641	46.246	49.026	83.113	48.603	81.662	46.416	45.689	49.723	17.064	64.002	70.34	68.33	68.844	63.085	68.896	65.169	68.985	70.434	67.645
225.56	49.039	55.167	60.646	46.573	41.966	46.644	43.788	41.419	64.218	46.85	43.686	38.363	34.815	40.306	29.408	45.477	34.545	42.839	41.889	42.444	41.382	37.262	46.378	49.611	41.75	45.69	47.574	42.939	40.249	49.462	46.091	49.003	82.914	48.377	81.481	46.32	45.434	49.616	17.058	63.804	70.231	68.152	68.623	62.811	68.715	64.944	68.641	70.229	67.506
225.78	48.926	55.232	60.613	46.394	41.878	46.681	43.67	41.242	64.145	46.776	43.481	38.173	34.719	40.182	29.185	45.276	34.33	42.696	41.769	42.334	41.124	37.115	46.444	49.632	41.57	45.625	47.304	42.791	40.069	49.328	45.976	48.871	82.732	48.391	81.292	46.177	45.496	49.479	17.051	63.631	70.114	68.128	68.535	62.571	68.581	64.74	68.489	70.213	67.381
226	48.818	55.198	60.47	46.276	41.723	46.553	43.645	41.142	64.202	46.734	43.449	38.016	34.735	40.156	29.09	45.362	34.185	42.456	41.686	42.294	41.079	36.989	46.303	49.661	41.46	45.591	47.37	42.534	39.995	49.339	46.117	48.857	82.542	48.346	81.194	46.029	45.372	49.419	17.031	63.402	70.016	67.972	68.293	62.49	68.342	64.645	68.333	69.919	67.15
226.22	48.445	54.854	60.256	46.052	41.472	46.298	43.465	40.922	64.087	46.572	43.183	37.679	34.429	39.991	28.845	45.09	33.96	42.131	41.366	42.179	40.848	36.668	46.174	49.519	41.242	45.39	47.091	42.209	39.673	49.086	45.834	48.617	82.368	48.087	81.031	45.833	45.093	49.101	17.024	63.213	69.872	67.888	67.992	62.255	68.158	64.406	68.025	69.786	66.967
226.44	48.255	54.767	60.017	45.848	41.369	46.092	43.223	40.785	64.071	46.525	42.99	37.552	34.298	39.706	28.727	44.982	33.728	41.984	41.102	42.049	40.714	36.418	46.054	49.358	40.918	45.255	46.902	42.023	39.579	48.815	45.652	48.541	82.154	47.895	80.752	45.758	44.92	49.021	17.024	62.957	69.609	67.768	67.699	62.023	67.988	64.277	67.851	69.674	66.906
226.66	48.179	54.583	60.013	45.599	41.172	45.892	43.109	40.626	63.993	46.262	42.9	37.347	34.151	39.502	28.484	44.876	33.457	41.708	40.966	41.9	40.467	36.196	45.918	49.359	40.637	45.094	46.814	41.826	39.366	48.71	45.45	48.488	82.038	47.894	80.529	45.63	44.844	48.989	17.018	62.767	69.444	67.589	67.48	61.797	67.873	64.08	67.666	69.594	66.746
226.88	47.987	54.497	59.81	45.524	41.028	45.676	42.977	40.518	63.783	46.33	42.804	37.088	34.02	39.466	28.376	45.012	33.305	41.719	40.787	41.738	40.491	36.087	45.819	49.313	40.725	45.093	46.579	41.866	39.282	48.667	45.253	48.371	82.018	47.7	80.221	45.457	44.777	48.865	17.013	62.504	69.237	67.494	67.303	61.461	67.716	63.903	67.412	69.444	66.598
227.1	47.857	54.411	59.773	45.4	40.778	45.486	42.951	40.299	63.817	46.23	42.719	36.993	33.735	39.249	28.101	44.878	33.103	41.549	40.568	41.631	40.335	35.984	45.638	49.265	40.515	44.942	46.452	41.75	39.043	48.507	45.192	48.313	81.87	47.538	80.124	45.357	44.653	48.806	17.011	62.349	69.101	67.352	67.132	61.227	67.519	63.667	67.275	69.337	66.469
227.31	47.668	54.202	59.58	45.246	40.455	45.237	42.708	40.036	63.705	46.116	42.474	36.817	33.448	39.109	27.932	44.683	32.927	41.249	40.295	41.457	40.038	35.666	45.488	49.117	40.281	44.746	46.239	41.431	38.822	48.409	44.991	48.145	81.699	47.374	79.928	45.149	44.473	48.537	17.007	62.146	69.03	67.239	66.901	61.075	67.286	63.503	67.012	69.161	66.328
227.53	47.363	54.003	59.603	45.021	40.327	45.088	42.463	39.836	63.697	45.926	42.186	36.646	33.189	39.008	27.753	44.588	32.674	41.051	40.21	41.378	39.786	35.527	45.336	49.113	40.078	44.593	45.965	41.234	38.702	48.323	44.832	48.122	81.503	47.217	79.629	44.97	44.37	48.542	17.004	61.97	68.786	67.117	66.683	60.857	67.127	63.28	66.82	69.015	66.141
227.75	47.174	53.968	59.589	44.791	40.227	44.95	42.339	39.628	63.68	45.861	42.044	36.435	32.947	38.971	27.709	44.465	32.591	40.97	40.104	41.341	39.75	35.407	45.193	49.223	39.841	44.582	45.879	41.162	38.623	48.228	44.749	48.018	81.265	47.275	79.459	44.939	44.174	48.588	16.992	61.695	68.544	66.942	66.339	60.524	66.897	63.052	66.595	68.709	65.953
227.97	46.973	53.87	59.496	44.647	40.063	44.865	42.26	39.413	63.567	45.701	41.939	36.306	32.748	38.872	27.528	44.415	32.4	40.834	39.835	41.241	39.585	35.107	45.184	49.143	39.719	44.373	45.828	41.055	38.531	48.134	44.659	47.887	81.116	47.148	79.407	44.813	44.028	48.391	16.979	61.506	68.362	66.782	66.159	60.316	66.691	62.863	66.414	68.578	65.85
228.19	46.733	53.712	59.329	44.404	39.837	44.756	42.103	39.201	63.592	45.462	41.649	36.006	32.515	38.86	27.181	44.15	32.228	40.723	39.588	41.073	39.411	34.959	45.014	49.04	39.444	44.229	45.703	40.812	38.402	47.963	44.467	47.762	80.892	46.99	79.149	44.572	43.89	48.19	16.966	61.306	68.24	66.544	66.007	60.093	66.422	62.657	66.202	68.392	65.692
228.41	46.677	53.596	59.219	44.309	39.612	44.685	41.964	38.919	63.406	45.202	41.4	35.757	32.401	38.786	26.962	44.031	32.027	40.581	39.377	40.967	39.384	34.761	44.845	48.95	39.322	44.089	45.627	40.638	38.144	47.79	44.319	47.596	80.727	46.95	78.995	44.364	43.773	48.017	16.948	61.011	68.107	66.462	65.805	59.987	66.192	62.444	65.927	68.22	65.532
228.63	46.572	53.53	59.108	44.319	39.512	44.488	41.896	38.801	63.379	44.977	41.278	35.643	32.338	38.663	26.761	43.999	31.876	40.565	39.291	40.932	39.206	34.61	44.681	48.858	39.282	44.06	45.471	40.505	38.057	47.787	44.261	47.51	80.577	46.82	78.843	44.232	43.691	47.939	16.951	60.894	67.944	66.376	65.728	59.653	66.02	62.405	65.682	68.071	65.374
228.85	46.436	53.397	59.017	44.245	39.39	44.212	41.745	38.6	63.356	44.716	41.099	35.442	32.035	38.432	26.593	43.871	31.622	40.421	39.002	40.744	38.99	34.52	44.561	48.796	38.976	43.86	45.308	40.365	37.859	47.657	44.153	47.376	80.341	46.683	78.735	44.079	43.456	47.858	16.934	60.677	67.818	66.248	65.505	59.421	65.71	62.158	65.462	67.957	65.178
229.07	46.338	53.22	58.834	44.129	39.232	43.977	41.503	38.386	63.315	44.594	40.963	35.336	31.884	38.301	26.466	43.517	31.421	40.216	38.902	40.625	38.781	34.268	44.423	48.723	38.73	43.753	45.274	40.231	37.729	47.456	44.029	47.283	80.104	46.541	78.507	43.908	43.304	47.741	16.927	60.448	67.683	66.083	65.278	59.283	65.531	61.925	65.158	67.829	65.064
229.28	46.123	53.147	58.783	44.016	39.123	43.85	41.291	38.114	63.39	44.411	40.711	35.171	31.675	38.054	26.272	43.444	31.152	39.88	38.724	40.497	38.57	34.169	44.249	48.568	38.633	43.609	45.1	40.029	37.592	47.368	44	47.131	79.931	46.365	78.293	43.745	43.182	47.536	16.923	60.257	67.513	65.947	65.002	59.073	65.357	61.73	64.913	67.664	64.861
229.5	46.01	53.072	58.687	43.892	38.979	43.597	41.164	37.974	63.274	44.247	40.498	35.038	31.389	37.86	26.037	43.367	30.936	39.672	38.592	40.309	38.476	34.072	44.074	48.399	38.416	43.384	44.995	39.933	37.359	47.249	43.827	46.969	79.765	46.223	78.1	43.593	43.04	47.391	16.924	60.076	67.287	65.777	64.871	58.907	65.203	61.552	64.713	67.561	64.611
229.72	45.826	52.964	58.558	43.762	38.929	43.381	40.994	37.802	63.225	44.08	40.325	34.759	31.307	37.688	25.825	43.353	30.678	39.506	38.396	40.171	38.281	33.856	43.968	48.323	38.154	43.306	44.924	39.698	37.141	47.073	43.754	46.748	79.616	46.081	77.919	43.515	42.863	47.361	16.908	59.967	67.066	65.685	64.663	58.734	65.092	61.459	64.436	67.382	64.415
229.94	45.596	52.814	58.453	43.537	38.718	43.22	40.801	37.542	63.282	43.888	40.016	34.42	31.126	37.467	25.592	43.149	30.447	39.278	38.169	40.086	37.92	33.622	43.817	48.187	37.902	43.109	44.744	39.576	36.945	46.785	43.599	46.705	79.465	45.83	77.716	43.297	42.654	47.157	16.891	59.769	66.922	65.524	64.457	58.577	64.934	61.231	64.163	67.2	64.272
230.16	45.513	52.675	58.393	43.5	38.658	42.949	40.764	37.339	63.351	43.741	39.842	34.36	30.942	37.266	25.483	43.118	30.42	39.12	37.977	40.095	37.852	33.43	43.757	48.082	37.74	42.98	44.605	39.382	36.832	46.685	43.453	46.554	79.366	45.747	77.553	43.259	42.612	46.967	16.886	59.666	66.748	65.302	64.243	58.377	64.824	61.03	63.995	66.995	64.155
230.38	45.301	52.582	58.373	43.39	38.615	42.841	40.532	37.264	63.335	43.664	39.758	34.319	30.807	37.128	25.407	43.054	30.348	38.974	37.806	39.988	37.77	33.387	43.807	48.08	37.565	42.949	44.634	39.394	36.736	46.647	43.365	46.51	79.271	45.522	77.371	43.184	42.61	46.921	16.872	59.516	66.738	65.19	64.024	58.117	64.682	60.881	63.682	66.858	63.975
230.6	45.14	52.517	58.322	43.334	38.585	42.738	40.425	37.092	63.432	43.427	39.694	34.252	30.568	37.124	25.311	42.934	30.285	38.897	37.703	39.918	37.784	33.204	43.744	48.138	37.415	42.904	44.575	39.232	36.731	46.583	43.213	46.442	79.059	45.317	77.275	42.991	42.398	46.904	16.854	59.47	66.479	65.023	63.879	57.834	64.531	60.712	63.395	66.694	63.769
230.82	45.033	52.261	58.198	43.247	38.364	42.474	40.189	36.875	63.32	43.309	39.471	34.074	30.431	36.949	25.094	42.799	29.946	38.768	37.538	39.761	37.606	33.066	43.591	48.049	37.208	42.799	44.414	39.015	36.578	46.431	43.117	46.244	78.857	45.168	77.029	42.709	42.171	46.756	16.851	59.272	66.339	64.877	63.774	57.629	64.298	60.514	63.254	66.661	63.571
231.03	44.788	52.18	58.083	43.119	38.152	42.246	40.045	36.69	63.336	43.106	39.231	33.952	30.268	36.825	24.864	42.758	29.729	38.606	37.373	39.576	37.45	32.92	43.472	48.011	37.127	42.726	44.329	38.9	36.461	46.254	42.992	46.177	78.769	45.038	76.92	42.597	42.026	46.639	16.831	59.172	66.223	64.739	63.591	57.41	64.172	60.275	63.009	66.489	63.521
231.25	44.727	52.162	58.01	43.009	38.089	42.072	39.919	36.545	63.326	43.032	39.154	33.849	30.205	36.831	24.88	42.811	29.548	38.532	37.336	39.541	37.35	32.836	43.418	47.939	37.018	42.619	44.278	38.831	36.391	46.134	42.876	46.122	78.61	44.954	76.808	42.52	41.953	46.639	16.817	58.976	66.148	64.564	63.459	57.171	64.034	60.139	62.907	66.319	63.38
231.47	44.589	52.061	57.935	42.886	37.97	41.857	39.741	36.378	63.164	42.894	38.984	33.752	30.039	36.641	24.684	42.735	29.401	38.428	37.128	39.49	37.162	32.593	43.326	47.776	36.798	42.483	44.157	38.602	36.305	46.067	42.734	45.992	78.398	44.792	76.677	42.387	41.778	46.459	16.811	58.808	66.013	64.364	63.278	56.941	63.876	59.99	62.674	66.227	63.222
231.69	44.417	51.91	57.83	42.52	37.726	41.683	39.477	36.117	63.077	42.736	38.7	33.508	29.856	36.465	24.441	42.609	29.086	38.145	36.864	39.333	36.924	32.27	43.155	47.634	36.421	42.269	43.953	38.38	36.143	46.002	42.606	45.821	78.229	44.606	76.404	42.212	41.602	46.318	16.808	58.59	65.907	64.156	63.047	56.695	63.663	59.799	62.376	66.108	63.042
231.91	44.251	51.825	57.739	42.223	37.555	41.47	39.252	35.959	63.01	42.6	38.454	33.293	29.688	36.323	24.329	42.485	28.902	38.007	36.613	39.315	36.735	32.007	43.059	47.565	36.235	42.15	43.895	38.298	35.931	45.809	42.415	45.713	78.019	44.384	76.236	42.079	41.398	46.268	16.795	58.409	65.761	63.965	62.84	56.53	63.541	59.509	62.124	65.963	62.913
232.13	44.089	51.643	57.608	42.013	37.412	41.221	39.126	35.797	62.955	42.332	38.178	33.072	29.535	36.149	24.194	42.347	28.694	37.796	36.438	39.117	36.52	31.708	42.872	47.425	35.927	41.999	43.706	38.096	35.731	45.582	42.187	45.531	77.874	44.21	76.118	41.886	41.22	46.137	16.798	58.247	65.586	63.836	62.616	56.358	63.373	59.278	61.942	65.78	62.738
232.35	43.943	51.499	57.577	41.937	37.332	41.064	38.978	35.639	63.039	42.09	38.101	32.89	29.4	36.063	24.1	42.189	28.531	37.651	36.22	39.052	36.32	31.636	42.813	47.288	35.805	41.873	43.527	37.89	35.516	45.469	42.065	45.347	77.703	44.066	75.881	41.809	41.086	45.957	16.785	58.074	65.343	63.697	62.327	56.208	63.177	59.125	61.73	65.583	62.608
232.57	43.813	51.38	57.519	41.73	37.217	40.853	38.853	35.439	63.023	42.011	37.918	32.741	29.229	36.039	23.898	42.026	28.384	37.406	36.113	38.908	36.206	31.491	42.601	47.276	35.68	41.864	43.389	37.734	35.414	45.313	41.948	45.223	77.591	43.931	75.721	41.61	40.909	45.85	16.784	57.911	65.215	63.581	62.145	55.916	63.075	58.985	61.616	65.487	62.487
232.78	43.717	51.263	57.55	41.594	37.221	40.779	38.726	35.384	62.988	41.997	37.841	32.545	29.147	35.936	23.857	41.993	28.307	37.338	35.987	38.784	36.085	31.347	42.508	47.286	35.505	41.766	43.291	37.646	35.221	45.147	41.851	45.092	77.487	43.834	75.609	41.538	40.768	45.721	16.771	57.711	65.057	63.484	62.021	55.74	62.919	58.844	61.409	65.31	62.319
233	43.647	51.24	57.575	41.529	37.084	40.728	38.679	35.339	62.954	41.929	37.689	32.449	29.033	35.875	23.768	41.971	28.189	37.276	35.902	38.766	35.956	31.269	42.476	47.276	35.39	41.789	43.184	37.516	35.262	44.985	41.802	44.999	77.322	43.726	75.431	41.531	40.67	45.697	16.765	57.632	64.935	63.373	61.859	55.603	62.766	58.678	61.27	65.178	62.192
233.22	43.366	51.133	57.384	41.381	36.873	40.548	38.566	35.114	62.974	41.797	37.463	32.275	28.856	35.704	23.586	41.793	28.012	37.161	35.669	38.745	35.732	31.184	42.291	47.147	35.233	41.71	42.979	37.326	35.142	44.798	41.708	44.843	77.073	43.576	75.232	41.365	40.452	45.517	16.762	57.407	64.756	63.296	61.655	55.402	62.569	58.46	61.059	65.074	62.017
233.44	43.115	51.031	57.368	41.107	36.81	40.358	38.488	34.958	62.9	41.666	37.343	32.033	28.769	35.639	23.445	41.587	27.858	37.03	35.385	38.663	35.567	31.113	42.069	47.134	35.111	41.558	42.918	37.127	35.003	44.677	41.504	44.703	76.923	43.413	75.171	41.213	40.316	45.411	16.753	57.257	64.509	63.15	61.457	55.166	62.43	58.298	60.821	65.018	61.769
233.66	42.962	51.031	57.204	41.037	36.664	40.184	38.404	34.803	62.815	41.491	37.155	31.889	28.659	35.538	23.292	41.499	27.698	36.938	35.316	38.485	35.445	30.956	41.874	47.095	34.903	41.465	42.833	36.99	34.86	44.608	41.394	44.54	76.819	43.296	75.068	41.11	40.227	45.366	16.74	57.145	64.432	63.086	61.285	54.965	62.191	58.123	60.596	64.896	61.57
233.88	42.81	50.88	57.168	40.935	36.604	40.007	38.332	34.652	62.74	41.346	36.991	31.792	28.599	35.431	23.147	41.388	27.536	36.845	35.203	38.44	35.396	30.908	41.773	47.11	34.783	41.411	42.836	36.883	34.776	44.452	41.322	44.487	76.629	43.16	74.861	41.019	40.108	45.351	16.73	57.001	64.231	62.981	61.089	54.693	62.061	57.876	60.38	64.776	61.435
234.1	42.747	50.817	57.166	40.777	36.386	39.869	38.2	34.616	62.778	41.203	36.871	31.694	28.448	35.291	23.029	41.295	27.396	36.728	35.053	38.485	35.288	30.8	41.576	47.039	34.621	41.292	42.79	36.773	34.673	44.394	41.237	44.298	76.52	43.033	74.56	40.933	40.065	45.319	16.728	56.867	64.037	62.782	60.94	54.49	61.905	57.628	60.142	64.573	61.292
234.31	42.497	50.713	57.071	40.656	36.256	39.707	38.025	34.446	62.737	41.109	36.705	31.487	28.32	35.197	22.896	41.213	27.217	36.544	34.901	38.366	35.11	30.611	41.437	47.075	34.461	41.172	42.653	36.678	34.528	44.33	41.103	44.22	76.363	42.936	74.375	40.857	39.879	45.17	16.71	56.658	63.871	62.678	60.733	54.349	61.758	57.377	59.942	64.415	61.143
234.53	42.344	50.584	57.021	40.521	36.125	39.66	37.859	34.216	62.714	40.956	36.601	31.353	28.164	35.036	22.768	41.094	27.096	36.454	34.742	38.224	35.008	30.443	41.409	46.999	34.275	41.097	42.495	36.546	34.422	44.239	41.035	44.204	76.183	42.814	74.219	40.734	39.778	45.08	16.701	56.5	63.665	62.574	60.628	54.202	61.598	57.255	59.782	64.318	60.978
234.75	42.211	50.452	56.979	40.498	36.074	39.538	37.795	34.114	62.75	40.871	36.551	31.238	28.024	35.012	22.674	41.059	26.945	36.379	34.717	38.2	34.873	30.371	41.384	46.957	34.133	41.025	42.384	36.458	34.319	44.158	40.892	44.072	75.986	42.756	74.022	40.667	39.691	44.917	16.695	56.359	63.463	62.482	60.506	53.979	61.326	57.034	59.606	64.065	60.817
234.97	42.011	50.384	56.872	40.332	35.963	39.305	37.62	33.917	62.66	40.694	36.424	31.143	27.867	34.877	22.454	40.889	26.827	36.233	34.536	38.096	34.7	30.156	41.282	46.848	33.894	40.908	42.132	36.239	34.226	43.928	40.779	44.003	75.874	42.547	73.911	40.586	39.407	44.703	16.693	56.241	63.356	62.387	60.309	53.893	61.251	56.931	59.47	63.963	60.685
235.19	41.732	50.213	56.751	40.135	35.916	39.156	37.475	33.726	62.549	40.608	36.258	30.988	27.745	34.796	22.324	40.802	26.683	36.182	34.375	37.964	34.571	30.078	41.269	46.801	33.637	40.805	42.036	36.077	34.003	43.823	40.6	43.814	75.749	42.403	73.79	40.508	39.29	44.664	16.687	56.025	63.126	62.22	60.165	53.7	61.09	56.749	59.23	63.814	60.49
235.41	41.614	50.2	56.597	40.037	35.788	38.911	37.382	33.595	62.507	40.511	36.088	30.927	27.609	34.719	22.197	40.704	26.536	35.986	34.222	37.881	34.553	29.999	41.184	46.743	33.444	40.724	41.969	35.992	33.926	43.681	40.534	43.763	75.555	42.19	73.541	40.404	39.25	44.627	16.685	55.873	62.905	62.13	60.025	53.53	60.982	56.557	59.096	63.645	60.365
235.63	41.545	50.093	56.465	39.965	35.705	38.814	37.415	33.477	62.487	40.371	36.073	30.845	27.552	34.677	22.107	40.636	26.416	35.979	34.196	37.908	34.383	29.859	41.089	46.717	33.306	40.654	41.931	35.848	33.87	43.613	40.467	43.785	75.469	42.023	73.399	40.306	39.104	44.561	16.675	55.696	62.746	62.018	59.819	53.333	60.839	56.416	58.88	63.537	60.254
235.84	41.405	49.939	56.499	39.818	35.547	38.663	37.369	33.395	62.44	40.278	35.892	30.705	27.388	34.675	21.985	40.578	26.363	35.919	34.111	37.834	34.294	29.807	40.952	46.643	33.174	40.526	41.835	35.737	33.699	43.508	40.349	43.665	75.337	41.875	73.195	40.13	39.019	44.459	16.661	55.565	62.57	61.834	59.578	53.07	60.656	56.254	58.744	63.357	60.083
236.06	41.21	49.868	56.43	39.714	35.441	38.527	37.292	33.274	62.423	40.18	35.809	30.564	27.2	34.536	21.882	40.586	26.153	35.793	33.983	37.75	34.177	29.684	40.886	46.555	32.99	40.412	41.69	35.602	33.563	43.403	40.31	43.591	75.184	41.76	73.065	40.022	38.942	44.348	16.654	55.431	62.435	61.773	59.41	52.996	60.618	56.159	58.561	63.272	59.854
236.28	41.057	49.823	56.373	39.555	35.372	38.362	37.14	33.112	62.411	40.03	35.604	30.445	27.069	34.376	21.749	40.469	26.051	35.633	33.812	37.612	34.067	29.527	40.699	46.538	32.873	40.342	41.627	35.43	33.466	43.291	40.191	43.412	75.04	41.565	72.845	39.891	38.829	44.247	16.649	55.291	62.251	61.674	59.327	52.782	60.465	55.963	58.365	63.062	59.666
236.5	40.999	49.761	56.259	39.417	35.202	38.228	37.082	32.991	62.445	39.783	35.436	30.264	26.891	34.205	21.575	40.342	25.893	35.515	33.686	37.584	33.89	29.377	40.476	46.434	32.717	40.232	41.463	35.227	33.351	43.146	40.104	43.27	74.936	41.47	72.7	39.761	38.701	44.168	16.637	55.134	62.08	61.544	59.163	52.637	60.292	55.823	58.236	62.993	59.518
236.72	40.921	49.699	56.121	39.235	35.149	38.149	37.069	32.858	62.336	39.661	35.332	30.162	26.738	34.109	21.448	40.223	25.773	35.41	33.578	37.425	33.785	29.28	40.347	46.405	32.562	40.083	41.417	35.085	33.236	43.116	39.961	43.185	74.711	41.381	72.632	39.778	38.653	44.031	16.628	54.901	61.897	61.373	58.927	52.454	60.164	55.712	58.046	62.881	59.331
236.94	40.833	49.545	56.065	39.031	35.005	37.956	37.022	32.674	62.301	39.465	35.204	29.993	26.57	33.923	21.322	40.05	25.571	35.264	33.379	37.302	33.649	29.12	40.186	46.274	32.259	40.002	41.219	34.904	33.077	43.019	39.808	43.103	74.565	41.272	72.501	39.605	38.536	43.942	16.621	54.742	61.71	61.247	58.747	52.251	60.048	55.583	57.865	62.769	59.145
237.15	40.67	49.345	55.945	38.908	34.884	37.86	36.983	32.533	62.27	39.381	35.106	29.824	26.4	33.786	21.228	39.986	25.405	35.175	33.304	37.21	33.471	29.042	40.098	46.243	32.152	39.976	41.159	34.809	33.005	42.962	39.689	43.028	74.357	41.13	72.357	39.52	38.421	43.927	16.615	54.547	61.522	61.103	58.551	52.06	59.891	55.436	57.681	62.612	59.033
237.37	40.599	49.251	55.807	38.803	34.792	37.687	36.847	32.445	62.189	39.228	34.971	29.693	26.267	33.656	21.219	39.93	25.274	35.06	33.223	37.123	33.455	28.902	39.943	46.143	32.039	39.823	41.108	34.803	32.932	42.864	39.586	43.022	74.165	41.021	72.271	39.393	38.268	43.784	16.608	54.434	61.402	60.96	58.392	51.884	59.824	55.357	57.449	62.478	58.915
237.59	40.416	49.131	55.636	38.638	34.741	37.681	36.662	32.287	62.174	39.12	34.845	29.528	26.072	33.536	21.064	39.796	25.096	34.901	33.097	36.978	33.362	28.732	39.795	46.137	31.96	39.707	40.989	34.606	32.83	42.723	39.484	42.88	73.936	40.837	72.078	39.265	38.116	43.665	16.602	54.357	61.287	60.763	58.214	51.683	59.694	55.214	57.319	62.303	58.79
237.81	40.292	49.047	55.53	38.538	34.631	37.569	36.55	32.153	62.084	38.926	34.667	29.396	25.885	33.407	20.949	39.736	24.902	34.823	32.879	36.846	33.219	28.636	39.673	46.109	31.752	39.558	40.859	34.454	32.627	42.617	39.297	42.755	73.738	40.67	71.985	39.133	38.056	43.549	16.583	54.246	61.203	60.589	58.064	51.553	59.545	55.121	57.135	62.166	58.634
238.03	40.155	48.933	55.39	38.336	34.612	37.49	36.407	32.064	61.972	38.786	34.572	29.277	25.812	33.307	20.867	39.65	24.743	34.684	32.842	36.772	33.129	28.543	39.454	45.989	31.614	39.485	40.794	34.373	32.528	42.532	39.199	42.709	73.494	40.524	71.873	39.025	37.993	43.392	16.568	54.077	61.08	60.354	57.864	51.376	59.412	54.953	56.928	62.014	58.461
238.25	40.066	48.914	55.338	38.272	34.507	37.371	36.242	31.98	62.04	38.638	34.448	29.138	25.714	33.19	20.755	39.64	24.626	34.584	32.626	36.644	32.987	28.491	39.353	45.943	31.407	39.369	40.693	34.215	32.399	42.384	39.029	42.587	73.346	40.383	71.792	38.905	37.943	43.302	16.57	53.941	60.95	60.243	57.713	51.245	59.188	54.768	56.76	61.793	58.306
238.46	39.836	48.755	55.212	38.183	34.368	37.225	36.152	31.802	61.954	38.586	34.346	28.988	25.573	33.134	20.674	39.43	24.423	34.445	32.511	36.476	32.889	28.339	39.135	45.819	31.195	39.245	40.617	34.096	32.301	42.248	38.927	42.443	73.219	40.201	71.581	38.73	37.836	43.177	16.571	53.881	60.828	60.081	57.493	51.047	59.073	54.578	56.594	61.705	58.109
238.68	39.662	48.629	55.139	37.982	34.187	37.061	36.017	31.681	61.973	38.386	34.139	28.799	25.419	32.893	20.523	39.388	24.273	34.342	32.376	36.387	32.831	28.192	39.04	45.74	31.009	39.083	40.445	33.858	32.168	42.143	38.791	42.238	73.03	40.053	71.424	38.557	37.736	43.072	16.569	53.707	60.612	59.973	57.289	50.86	58.918	54.4	56.414	61.588	57.918
238.9	39.478	48.531	55.14	37.818	34.022	36.973	35.869	31.524	61.954	38.219	33.944	28.663	25.284	32.807	20.348	39.272	24.063	34.23	32.241	36.281	32.677	28.012	38.9	45.618	30.878	38.958	40.216	33.706	31.971	42.013	38.676	42.088	72.926	39.849	71.225	38.434	37.717	42.918	16.569	53.575	60.54	59.78	57.095	50.69	58.819	54.239	56.219	61.446	57.72
239.12	39.381	48.429	55.121	37.667	33.958	36.866	35.787	31.44	61.889	38.187	33.757	28.562	25.141	32.696	20.277	39.15	23.97	34.094	32.126	36.242	32.612	27.921	38.797	45.509	30.748	38.87	40.163	33.618	31.871	42.033	38.663	41.993	72.769	39.755	71.097	38.341	37.656	42.898	16.56	53.397	60.313	59.647	56.91	50.563	58.662	54.106	56.036	61.246	57.67
239.34	39.276	48.393	55.052	37.502	33.862	36.78	35.654	31.293	61.806	38.104	33.602	28.483	25.064	32.603	20.146	39.136	23.814	34.068	32.036	36.198	32.456	27.742	38.687	45.442	30.636	38.814	40.027	33.448	31.814	41.946	38.591	41.819	72.596	39.558	70.944	38.25	37.5	42.783	16.564	53.245	60.141	59.529	56.797	50.4	58.525	53.897	55.858	61.105	57.525
239.56	39.175	48.295	54.927	37.311	33.741	36.717	35.621	31.174	61.665	38.024	33.414	28.291	24.937	32.486	20.05	38.988	23.696	33.917	31.941	36.056	32.336	27.63	38.45	45.399	30.452	38.741	39.928	33.239	31.651	41.769	38.562	41.725	72.375	39.411	70.721	38.118	37.351	42.668	16.554	53.122	59.937	59.373	56.65	50.196	58.346	53.734	55.62	60.961	57.353
239.77	39.076	48.251	54.814	37.239	33.672	36.672	35.517	31.051	61.694	38.016	33.376	28.218	24.846	32.539	19.928	38.873	23.573	33.796	31.865	36.042	32.276	27.598	38.401	45.309	30.38	38.625	39.908	33.251	31.613	41.724	38.475	41.622	72.16	39.291	70.462	38.067	37.286	42.539	16.549	52.939	59.773	59.174	56.451	49.989	58.25	53.558	55.416	60.751	57.205
239.99	38.971	48.151	54.788	37.19	33.548	36.552	35.353	30.873	61.635	37.923	33.315	28.108	24.786	32.447	19.82	38.782	23.44	33.69	31.769	35.986	32.084	27.481	38.321	45.224	30.261	38.494	39.767	33.139	31.526	41.709	38.331	41.504	71.979	39.217	70.471	37.913	37.204	42.47	16.545	52.866	59.615	59.091	56.27	49.829	58.067	53.375	55.294	60.7	57.065
240.21	38.871	48.043	54.754	37.014	33.393	36.513	35.222	30.676	61.511	37.823	33.193	27.962	24.643	32.296	19.658	38.681	23.263	33.51	31.637	35.962	31.957	27.334	38.184	45.16	30.058	38.381	39.672	33.02	31.476	41.647	38.238	41.402	71.772	39.076	70.241	37.805	37.077	42.309	16.543	52.674	59.445	58.992	56.146	49.676	57.972	53.246	55.197	60.591	56.924
240.43	38.763	48.049	54.701	36.836	33.255	36.362	35.015	30.537	61.471	37.703	33.045	27.764	24.533	32.23	19.53	38.552	23.085	33.348	31.534	35.864	31.794	27.228	38.089	45.082	29.933	38.233	39.533	32.932	31.364	41.587	38.115	41.368	71.541	38.966	70.06	37.682	37.009	42.185	16.536	52.516	59.204	58.804	55.923	49.486	57.736	53.024	55	60.437	56.8
240.65	38.656	47.998	54.513	36.771	33.115	36.19	34.826	30.398	61.377	37.507	32.875	27.652	24.391	32.107	19.431	38.446	22.946	33.121	31.339	35.809	31.705	27.049	37.882	44.922	29.74	38.148	39.404	32.758	31.204	41.451	37.993	41.245	71.321	38.776	69.908	37.523	36.83	42.004	16.527	52.289	59.046	58.717	55.748	49.276	57.588	52.873	54.863	60.321	56.648
240.87	38.628	47.933	54.493	36.688	33.043	36.181	34.716	30.33	61.304	37.393	32.803	27.58	24.37	31.921	19.341	38.374	22.841	33.149	31.252	35.686	31.703	26.969	37.738	44.989	29.62	38.027	39.291	32.677	31.134	41.389	37.976	41.093	71.202	38.797	69.685	37.396	36.798	42.062	16.523	52.147	58.937	58.553	55.539	49.098	57.426	52.788	54.676	60.223	56.526
241.08	38.561	47.904	54.477	36.615	32.996	36.09	34.583	30.246	61.2	37.295	32.732	27.491	24.244	31.833	19.25	38.317	22.721	33.071	31.192	35.64	31.618	26.891	37.609	44.962	29.517	37.899	39.228	32.554	31.009	41.32	37.878	41.022	70.993	38.649	69.489	37.198	36.668	41.941	16.517	52.023	58.783	58.488	55.381	48.974	57.235	52.658	54.525	60.13	56.369
241.3	38.418	47.844	54.332	36.511	32.885	36.045	34.496	30.086	61.169	37.224	32.622	27.435	24.174	31.75	19.149	38.255	22.574	32.997	31.119	35.589	31.545	26.8	37.491	44.849	29.367	37.798	39.203	32.418	30.937	41.309	37.791	40.998	70.836	38.54	69.32	37.007	36.503	41.794	16.511	51.916	58.585	58.344	55.174	48.84	57.103	52.522	54.304	60.03	56.232
241.52	38.272	47.735	54.232	36.479	32.862	35.953	34.408	29.946	61.121	37.082	32.477	27.313	24.094	31.645	19.047	38.143	22.481	32.941	31.028	35.536	31.44	26.751	37.412	44.801	29.223	37.62	39.058	32.339	30.8	41.184	37.693	40.947	70.65	38.39	69.234	36.962	36.426	41.765	16.498	51.766	58.466	58.206	55.02	48.668	56.961	52.349	54.157	59.862	56.131
241.74	38.2	47.687	54.199	36.471	32.77	35.945	34.383	29.901	61.052	37.036	32.378	27.201	24.004	31.563	18.956	37.973	22.404	32.768	30.988	35.413	31.359	26.687	37.405	44.765	29.186	37.541	38.978	32.298	30.702	41.065	37.537	40.822	70.481	38.255	69.092	36.905	36.304	41.667	16.484	51.697	58.293	58.103	54.88	48.499	56.814	52.222	53.984	59.761	55.982
241.96	38.114	47.568	54.114	36.374	32.638	35.772	34.285	29.745	61.026	36.92	32.176	27.068	23.882	31.5	18.855	37.814	22.297	32.616	30.861	35.316	31.218	26.583	37.355	44.71	29.06	37.425	38.919	32.162	30.564	40.967	37.449	40.723	70.344	38.02	68.989	36.821	36.128	41.536	16.48	51.51	58.144	57.975	54.764	48.373	56.677	52.07	53.803	59.706	55.835
242.17	38.048	47.514	53.986	36.305	32.524	35.657	34.262	29.572	60.902	36.799	32.074	26.92	23.757	31.468	18.718	37.788	22.151	32.422	30.794	35.246	31.111	26.457	37.246	44.643	28.95	37.349	38.828	32.062	30.489	40.913	37.337	40.561	70.225	37.902	68.875	36.708	36.024	41.46	16.481	51.361	57.929	57.867	54.604	48.204	56.549	51.915	53.626	59.555	55.708
242.39	37.977	47.514	53.929	36.205	32.365	35.594	34.161	29.505	60.754	36.619	32.027	26.824	23.672	31.384	18.586	37.649	22.011	32.329	30.691	35.165	31.089	26.38	37.203	44.61	28.846	37.201	38.69	31.932	30.418	40.876	37.279	40.458	69.989	37.797	68.721	36.63	35.893	41.375	16.477	51.245	57.821	57.801	54.468	48.073	56.485	51.789	53.509	59.489	55.612
242.61	37.769	47.326	53.826	36.065	32.248	35.438	34.004	29.376	60.703	36.448	31.895	26.692	23.59	31.333	18.51	37.537	21.911	32.201	30.511	35.116	30.93	26.276	37.119	44.579	28.716	37.098	38.591	31.812	30.33	40.749	37.17	40.384	69.795	37.764	68.538	36.483	35.808	41.256	16.469	51.125	57.652	57.691	54.328	47.949	56.327	51.65	53.347	59.318	55.501
242.83	37.664	47.276	53.8	36.029	32.17	35.397	34.006	29.366	60.747	36.382	31.869	26.571	23.509	31.237	18.507	37.508	21.826	32.124	30.475	35.083	30.852	26.235	37.1	44.542	28.677	37.065	38.518	31.723	30.26	40.623	37.085	40.382	69.665	37.632	68.369	36.455	35.76	41.23	16.467	50.986	57.476	57.529	54.115	47.818	56.176	51.497	53.119	59.17	55.384
243.05	37.573	47.163	53.742	35.914	32.026	35.244	33.966	29.271	60.694	36.26	31.767	26.5	23.429	31.201	18.403	37.453	21.817	32.053	30.364	35.037	30.768	26.145	36.979	44.502	28.561	37.001	38.482	31.615	30.117	40.536	36.991	40.333	69.572	37.553	68.184	36.372	35.701	41.13	16.452	50.845	57.333	57.397	53.943	47.69	55.999	51.347	52.932	59.054	55.247
243.26	37.465	47.097	53.669	35.853	31.925	35.183	33.854	29.187	60.642	36.127	31.667	26.41	23.343	31.051	18.337	37.303	21.771	31.965	30.29	34.975	30.632	26.049	36.864	44.415	28.445	36.918	38.358	31.486	29.936	40.429	36.882	40.27	69.386	37.433	68.085	36.271	35.604	41.021	16.452	50.691	57.19	57.267	53.765	47.511	55.85	51.228	52.795	58.919	55.098
243.48	37.462	46.982	53.612	35.799	31.828	35.071	33.786	29.056	60.637	36.023	31.601	26.337	23.314	31	18.229	37.269	21.716	31.903	30.251	34.908	30.546	25.945	36.846	44.34	28.355	36.909	38.274	31.421	29.868	40.386	36.821	40.205	69.264	37.355	67.983	36.209	35.569	40.917	16.445	50.503	57.05	57.166	53.556	47.37	55.745	51.038	52.678	58.806	54.947
243.7	37.367	46.894	53.579	35.709	31.748	34.968	33.723	28.947	60.615	35.963	31.508	26.287	23.266	30.888	18.178	37.144	21.654	31.856	30.147	34.83	30.526	25.858	36.777	44.348	28.298	36.85	38.279	31.337	29.798	40.287	36.705	40.152	69.115	37.264	67.778	36.047	35.486	40.922	16.437	50.377	56.956	57.007	53.373	47.226	55.625	50.868	52.581	58.626	54.805
243.92	37.218	46.853	53.528	35.664	31.692	34.856	33.639	28.837	60.503	35.903	31.4	26.192	23.142	30.79	18.087	37.086	21.538	31.791	30.029	34.783	30.445	25.774	36.676	44.33	28.154	36.833	38.203	31.198	29.7	40.181	36.676	40.066	68.949	37.177	67.583	35.94	35.413	40.824	16.428	50.221	56.83	56.906	53.142	47.022	55.434	50.702	52.387	58.424	54.615
244.14	37.054	46.761	53.382	35.523	31.574	34.748	33.581	28.663	60.481	35.772	31.316	26.052	23.032	30.676	18.004	36.919	21.42	31.691	29.906	34.71	30.335	25.692	36.61	44.261	28.051	36.708	38.105	31.081	29.59	40.071	36.53	39.979	68.826	37.071	67.433	35.869	35.336	40.72	16.424	50.07	56.7	56.785	52.962	46.926	55.371	50.536	52.222	58.284	54.524
244.35	37.004	46.77	53.35	35.415	31.458	34.653	33.556	28.587	60.46	35.746	31.269	25.987	22.994	30.66	17.934	36.911	21.285	31.607	29.853	34.698	30.302	25.644	36.576	44.172	28.01	36.695	38.047	31.024	29.544	40.023	36.448	39.95	68.648	37.024	67.284	35.827	35.303	40.66	16.42	49.933	56.527	56.659	52.823	46.768	55.202	50.381	52.044	58.077	54.392
244.57	36.915	46.643	53.287	35.361	31.297	34.505	33.448	28.491	60.388	35.568	31.112	25.838	22.906	30.514	17.799	36.866	21.151	31.538	29.737	34.574	30.206	25.492	36.509	44.106	27.818	36.621	37.937	30.925	29.417	39.924	36.352	39.839	68.453	36.881	67.1	35.674	35.173	40.494	16.421	49.798	56.422	56.533	52.692	46.598	55.04	50.278	51.889	57.967	54.292
244.79	36.813	46.58	53.168	35.236	31.272	34.415	33.333	28.331	60.289	35.483	31.046	25.689	22.807	30.41	17.744	36.713	21.069	31.473	29.638	34.466	30.14	25.369	36.383	44.033	27.759	36.518	37.863	30.864	29.34	39.905	36.241	39.734	68.308	36.749	66.872	35.604	35.055	40.382	16.411	49.632	56.3	56.424	52.5	46.47	54.842	50.182	51.726	57.854	54.17
245.01	36.752	46.499	53.097	35.286	31.2	34.368	33.235	28.273	60.287	35.439	30.98	25.643	22.687	30.363	17.709	36.667	20.969	31.381	29.492	34.385	30.02	25.313	36.292	43.97	27.643	36.435	37.779	30.726	29.278	39.782	36.125	39.696	68.165	36.665	66.756	35.55	35.023	40.335	16.407	49.512	56.186	56.324	52.413	46.404	54.734	50.108	51.592	57.749	54.084
245.23	36.704	46.397	53.078	35.231	31.168	34.284	33.16	28.24	60.244	35.259	30.973	25.54	22.708	30.362	17.67	36.693	20.916	31.338	29.488	34.413	29.948	25.28	36.242	43.942	27.623	36.412	37.706	30.658	29.234	39.719	36.048	39.646	67.989	36.613	66.668	35.509	34.955	40.3	16.406	49.423	56.065	56.27	52.326	46.309	54.643	49.941	51.443	57.666	53.938
245.44	36.542	46.278	53.046	35.104	31.132	34.197	32.986	28.11	60.146	35.117	30.855	25.401	22.575	30.246	17.536	36.539	20.808	31.263	29.383	34.338	29.791	25.181	36.138	43.901	27.527	36.292	37.559	30.525	29.145	39.559	35.934	39.552	67.83	36.498	66.512	35.387	34.829	40.19	16.402	49.325	55.895	56.168	52.213	46.199	54.57	49.866	51.286	57.557	53.799
245.66	36.497	46.184	52.977	35.01	31.042	34.078	32.941	28.082	60.087	35.118	30.761	25.354	22.549	30.207	17.497	36.491	20.704	31.225	29.265	34.297	29.748	25.147	36.101	43.888	27.479	36.165	37.523	30.438	29.188	39.505	35.862	39.434	67.691	36.38	66.348	35.298	34.762	40.106	16.411	49.158	55.763	56.072	52.098	46.021	54.407	49.689	51.117	57.434	53.643
245.88	36.369	46.099	52.926	34.882	30.913	34.022	32.88	27.975	60.015	35.034	30.647	25.312	22.499	30.142	17.418	36.461	20.604	31.105	29.117	34.256	29.649	25.027	36.025	43.849	27.359	36.11	37.489	30.376	29.133	39.39	35.812	39.376	67.507	36.275	66.166	35.31	34.653	40.046	16.4	49.039	55.588	55.996	51.987	45.88	54.285	49.573	50.98	57.281	53.57
246.1	36.303	46.018	52.912	34.884	30.885	33.989	32.82	27.897	59.988	34.983	30.546	25.27	22.435	30.155	17.378	36.503	20.577	31.053	29.048	34.221	29.627	24.989	36.011	43.8	27.307	36.02	37.461	30.298	29.09	39.332	35.841	39.267	67.374	36.211	66.062	35.246	34.644	39.943	16.389	48.911	55.473	55.903	51.84	45.757	54.188	49.459	50.853	57.136	53.506
246.32	36.274	45.945	52.782	34.778	30.842	33.869	32.81	27.828	59.898	34.95	30.486	25.223	22.362	30.114	17.314	36.451	20.523	31.05	28.875	34.215	29.579	24.969	35.99	43.722	27.272	36.009	37.403	30.298	29.052	39.232	35.796	39.181	67.166	36.161	65.948	35.187	34.632	39.93	16.388	48.791	55.438	55.801	51.686	45.598	54.072	49.356	50.652	57.012	53.372
246.53	36.192	45.819	52.657	34.706	30.727	33.726	32.733	27.729	59.902	34.797	30.345	25.113	22.312	30.057	17.239	36.386	20.368	30.958	28.815	34.16	29.455	24.851	35.908	43.62	27.17	35.966	37.322	30.169	28.965	39.103	35.767	39.051	67.007	36.093	65.82	35.06	34.506	39.807	16.377	48.617	55.319	55.67	51.537	45.486	53.936	49.27	50.516	56.928	53.315
246.75	36.072	45.717	52.53	34.618	30.623	33.616	32.604	27.611	59.844	34.693	30.299	25.012	22.217	29.965	17.102	36.255	20.288	30.865	28.692	34.072	29.327	24.746	35.779	43.55	27.074	35.832	37.229	30.08	28.851	39.075	35.673	39.042	66.836	35.939	65.671	34.936	34.444	39.74	16.352	48.491	55.198	55.599	51.394	45.378	53.835	49.168	50.437	56.826	53.199
246.97	35.915	45.584	52.48	34.517	30.589	33.547	32.492	27.529	59.756	34.616	30.215	24.938	22.176	29.954	17.073	36.183	20.241	30.781	28.683	34.012	29.321	24.698	35.716	43.508	26.999	35.735	37.166	30.02	28.82	39.01	35.539	39.054	66.625	35.844	65.463	34.892	34.389	39.686	16.348	48.367	55.035	55.487	51.26	45.231	53.688	49.015	50.242	56.712	53.064
247.19	35.819	45.562	52.42	34.458	30.532	33.417	32.384	27.417	59.661	34.502	30.1	24.829	22.058	29.876	16.99	36.077	20.162	30.709	28.636	33.931	29.292	24.566	35.665	43.434	26.929	35.687	37.094	29.916	28.69	38.921	35.456	38.943	66.428	35.757	65.293	34.779	34.302	39.663	16.348	48.268	54.887	55.347	51.13	45.113	53.604	48.894	50.112	56.547	52.965
247.41	35.731	45.49	52.317	34.353	30.466	33.359	32.294	27.317	59.543	34.391	30.006	24.758	21.955	29.828	16.959	36.003	20.113	30.609	28.553	33.86	29.177	24.448	35.645	43.393	26.849	35.62	36.975	29.847	28.634	38.869	35.353	38.866	66.24	35.642	65.131	34.672	34.224	39.526	16.343	48.104	54.736	55.212	51.015	44.914	53.433	48.723	49.894	56.399	52.849
247.62	35.644	45.521	52.29	34.288	30.411	33.291	32.219	27.232	59.514	34.331	29.906	24.689	21.897	29.763	16.937	35.873	20.073	30.529	28.476	33.804	29.075	24.319	35.594	43.326	26.713	35.55	36.932	29.747	28.542	38.75	35.362	38.767	66.125	35.65	65.028	34.601	34.099	39.421	16.343	48.003	54.677	55.095	50.891	44.825	53.321	48.592	49.816	56.331	52.735
247.84	35.506	45.515	52.276	34.177	30.376	33.162	32.074	27.067	59.525	34.267	29.76	24.612	21.799	29.63	16.874	35.818	19.962	30.454	28.344	33.699	28.951	24.183	35.429	43.274	26.556	35.454	36.802	29.637	28.403	38.676	35.27	38.644	65.965	35.528	64.863	34.513	34.025	39.318	16.332	47.87	54.558	55.021	50.775	44.733	53.273	48.518	49.657	56.272	52.674
248.06	35.391	45.468	52.196	34.151	30.308	33.14	32.036	26.964	59.505	34.145	29.65	24.525	21.744	29.605	16.776	35.707	19.881	30.403	28.287	33.596	28.877	24.129	35.306	43.196	26.493	35.396	36.762	29.624	28.317	38.564	35.207	38.557	65.808	35.459	64.696	34.393	33.968	39.204	16.331	47.744	54.329	54.89	50.635	44.585	53.108	48.349	49.56	56.164	52.483
248.28	35.301	45.362	52.17	34.106	30.198	33.049	31.896	26.851	59.424	34.047	29.58	24.416	21.67	29.539	16.686	35.6	19.797	30.294	28.184	33.488	28.761	24.041	35.227	43.109	26.405	35.302	36.666	29.496	28.255	38.46	35.092	38.5	65.636	35.381	64.421	34.304	33.851	39.182	16.321	47.625	54.137	54.788	50.475	44.482	52.994	48.163	49.386	56.078	52.373
248.49	35.236	45.369	52.093	34.045	30.147	32.996	31.811	26.732	59.383	33.949	29.47	24.362	21.615	29.443	16.608	35.547	19.724	30.205	28.089	33.435	28.657	23.967	35.219	43.032	26.323	35.218	36.57	29.435	28.192	38.43	35.027	38.387	65.548	35.333	64.327	34.196	33.787	39.127	16.317	47.496	54.032	54.703	50.369	44.36	52.929	48.106	49.245	56.017	52.249
248.71	35.128	45.35	52.011	33.992	30.037	32.897	31.697	26.685	59.293	33.904	29.382	24.27	21.561	29.366	16.61	35.513	19.697	30.105	27.971	33.392	28.53	23.911	35.116	42.996	26.228	35.161	36.535	29.424	28.124	38.362	34.919	38.279	65.443	35.256	64.216	34.1	33.714	39.036	16.311	47.416	54.003	54.608	50.226	44.213	52.845	47.975	49.087	55.851	52.073
248.93	35.051	45.274	51.938	33.933	30.018	32.852	31.711	26.638	59.296	33.869	29.272	24.188	21.54	29.282	16.61	35.464	19.64	30.042	27.946	33.391	28.482	23.902	35.039	42.955	26.204	35.12	36.456	29.358	28.051	38.274	34.819	38.209	65.35	35.21	63.993	34.116	33.688	38.959	16.304	47.326	53.888	54.454	50.128	44.09	52.806	47.828	48.968	55.743	51.967
249.15	34.869	45.231	51.932	33.771	29.902	32.702	31.558	26.496	59.247	33.773	29.129	24.105	21.427	29.166	16.529	35.371	19.526	29.943	27.875	33.317	28.383	23.736	34.961	42.86	26.074	34.981	36.318	29.229	27.973	38.128	34.725	38.099	65.182	35.135	63.841	33.989	33.592	38.897	16.304	47.234	53.758	54.379	50.035	44.032	52.703	47.743	48.892	55.678	51.847
249.36	34.818	45.191	51.901	33.708	29.853	32.597	31.521	26.438	59.242	33.721	29.041	24.048	21.39	29.1	16.449	35.247	19.481	29.914	27.808	33.239	28.334	23.696	34.897	42.812	25.968	34.92	36.249	29.145	27.925	38.048	34.657	38.03	65.041	35.105	63.74	33.899	33.537	38.809	16.3	47.127	53.67	54.283	49.923	43.928	52.607	47.664	48.784	55.547	51.772
249.58	34.764	45.134	51.834	33.61	29.758	32.548	31.469	26.373	59.199	33.626	28.971	23.995	21.366	28.991	16.392	35.215	19.396	29.829	27.716	33.171	28.264	23.583	34.888	42.757	25.902	34.88	36.207	29.023	27.863	37.963	34.658	37.958	64.9	35.007	63.599	33.878	33.473	38.758	16.283	47.06	53.615	54.16	49.845	43.905	52.549	47.575	48.65	55.415	51.692
249.8	34.674	45.066	51.707	33.447	29.652	32.465	31.372	26.323	59.113	33.555	28.903	23.903	21.303	28.9	16.312	35.144	19.325	29.74	27.677	33.106	28.148	23.478	34.822	42.641	25.783	34.774	36.108	28.928	27.791	37.834	34.541	37.881	64.753	34.978	63.482	33.806	33.379	38.649	16.277	46.913	53.475	54.068	49.74	43.8	52.475	47.493	48.517	55.366	51.588
250.02	34.65	45.043	51.762	33.385	29.635	32.46	31.371	26.265	59.074	33.521	28.842	23.901	21.282	28.883	16.265	35.143	19.302	29.649	27.619	33.06	28.131	23.443	34.758	42.553	25.72	34.684	36.032	28.858	27.775	37.794	34.47	37.843	64.562	34.894	63.333	33.778	33.326	38.576	16.266	46.828	53.369	53.968	49.632	43.678	52.358	47.338	48.378	55.227	51.537
250.24	34.467	44.998	51.706	33.296	29.553	32.327	31.313	26.155	58.973	33.393	28.737	23.82	21.21	28.774	16.162	35.017	19.249	29.545	27.554	32.952	28.009	23.327	34.637	42.49	25.616	34.524	35.945	28.736	27.677	37.657	34.394	37.817	64.372	34.727	63.267	33.705	33.232	38.455	16.249	46.736	53.284	53.836	49.491	43.515	52.276	47.242	48.223	55.13	51.455
250.45	34.349	44.899	51.62	33.239	29.476	32.259	31.217	26.044	58.893	33.232	28.641	23.746	21.108	28.696	16.071	34.966	19.166	29.477	27.446	32.894	27.878	23.291	34.531	42.408	25.538	34.428	35.913	28.648	27.573	37.58	34.269	37.753	64.167	34.612	63.154	33.606	33.112	38.424	16.235	46.627	53.18	53.682	49.364	43.38	52.174	47.156	48.077	54.973	51.324
250.67	34.293	44.882	51.55	33.156	29.482	32.224	31.189	26.012	58.854	33.185	28.615	23.682	21.082	28.66	16.055	34.919	19.186	29.424	27.397	32.847	27.853	23.298	34.481	42.37	25.426	34.421	35.862	28.595	27.501	37.559	34.254	37.703	63.988	34.638	62.998	33.568	33.05	38.444	16.228	46.532	53.083	53.618	49.187	43.246	52.088	47.014	47.902	54.844	51.236
250.89	34.225	44.804	51.453	33.102	29.452	32.153	31.096	25.987	58.804	33.036	28.513	23.638	21.04	28.548	16.026	34.816	19.194	29.355	27.345	32.774	27.749	23.256	34.496	42.292	25.359	34.352	35.792	28.531	27.477	37.469	34.21	37.64	63.863	34.546	62.809	33.508	33.027	38.39	16.223	46.445	52.919	53.481	49.042	43.101	51.97	46.915	47.787	54.699	51.093
251.11	34.189	44.805	51.406	33.004	29.419	32.07	31.018	25.964	58.753	32.993	28.441	23.609	20.992	28.48	16.036	34.796	19.163	29.306	27.27	32.75	27.698	23.203	34.43	42.225	25.317	34.28	35.747	28.48	27.408	37.36	34.189	37.584	63.728	34.501	62.661	33.433	32.977	38.333	16.208	46.379	52.79	53.432	48.921	42.991	51.858	46.844	47.669	54.631	50.957
251.32	34.136	44.725	51.36	32.958	29.359	32.036	30.922	25.916	58.781	32.852	28.357	23.564	20.94	28.426	15.931	34.742	19.078	29.224	27.138	32.685	27.572	23.131	34.349	42.128	25.181	34.203	35.702	28.416	27.342	37.321	34.151	37.459	63.617	34.43	62.513	33.394	32.9	38.289	16.211	46.271	52.701	53.339	48.775	42.881	51.736	46.726	47.558	54.554	50.851
251.54	34.033	44.666	51.361	32.869	29.259	31.932	30.87	25.843	58.737	32.743	28.311	23.444	20.834	28.388	15.884	34.697	19.033	29.203	27.051	32.669	27.532	23.042	34.259	42.072	25.11	34.16	35.605	28.343	27.268	37.268	34.081	37.343	63.497	34.361	62.379	33.348	32.839	38.226	16.213	46.131	52.54	53.229	48.647	42.756	51.59	46.685	47.429	54.449	50.803
251.76	33.96	44.574	51.257	32.753	29.157	31.839	30.825	25.737	58.652	32.703	28.184	23.359	20.777	28.298	15.852	34.549	18.919	29.189	26.988	32.578	27.451	22.938	34.191	42.036	25.026	34.103	35.556	28.26	27.218	37.188	33.976	37.242	63.35	34.273	62.268	33.326	32.797	38.072	16.208	46.006	52.372	53.04	48.513	42.647	51.429	46.533	47.247	54.32	50.693
251.98	33.903	44.564	51.183	32.71	29.158	31.795	30.776	25.693	58.612	32.621	28.115	23.342	20.722	28.26	15.837	34.533	18.877	29.139	26.938	32.535	27.463	22.894	34.092	41.979	24.97	34.05	35.508	28.195	27.156	37.109	33.924	37.182	63.24	34.229	62.125	33.31	32.732	38.013	16.197	45.911	52.248	52.997	48.402	42.527	51.351	46.5	47.127	54.21	50.657
252.19	33.874	44.556	51.13	32.644	29.088	31.775	30.721	25.679	58.617	32.531	28.08	23.299	20.655	28.238	15.846	34.506	18.835	29.102	26.909	32.453	27.449	22.833	34.062	41.999	24.943	34.023	35.44	28.178	27.143	37.024	33.877	37.126	63.167	34.172	61.992	33.283	32.699	37.992	16.186	45.854	52.125	52.944	48.294	42.478	51.235	46.422	47.011	54.11	50.602
252.41	33.864	44.524	51.04	32.567	29.095	31.731	30.639	25.575	58.562	32.489	28.043	23.265	20.633	28.195	15.805	34.434	18.76	29.082	26.865	32.413	27.403	22.819	33.991	41.959	24.949	33.952	35.375	28.154	27.062	36.949	33.848	37.019	63.041	34.135	61.916	33.192	32.674	37.978	16.181	45.815	52.085	52.862	48.249	42.361	51.109	46.375	46.942	54.021	50.515
252.63	33.744	44.395	50.907	32.474	28.986	31.649	30.518	25.484	58.428	32.369	27.912	23.152	20.552	28.092	15.686	34.328	18.648	28.959	26.739	32.321	27.267	22.716	33.918	41.868	24.809	33.868	35.232	28.053	26.959	36.816	33.766	36.924	62.869	34.109	61.707	33.062	32.551	37.863	16.176	45.673	51.938	52.725	48.079	42.186	50.989	46.226	46.763	53.844	50.375
252.85	33.688	44.295	50.853	32.336	28.897	31.511	30.362	25.373	58.357	32.294	27.742	23.055	20.462	28.013	15.604	34.213	18.563	28.831	26.608	32.236	27.153	22.632	33.836	41.799	24.677	33.765	35.08	27.983	26.877	36.704	33.643	36.798	62.784	33.978	61.598	32.985	32.417	37.76	16.16	45.583	51.807	52.629	47.914	42.034	50.931	46.136	46.677	53.731	50.292
253.06	33.594	44.229	50.726	32.266	28.785	31.434	30.258	25.344	58.283	32.197	27.622	23.02	20.38	27.952	15.546	34.115	18.489	28.732	26.538	32.141	27.079	22.591	33.738	41.746	24.548	33.649	35.029	27.923	26.754	36.624	33.559	36.667	62.602	33.857	61.505	32.899	32.401	37.667	16.147	45.518	51.745	52.576	47.817	41.954	50.847	46.023	46.562	53.637	50.155
253.28	33.53	44.163	50.697	32.251	28.743	31.408	30.19	25.338	58.231	32.198	27.571	23.005	20.368	27.948	15.468	34.07	18.498	28.714	26.458	32.11	27.04	22.551	33.75	41.712	24.501	33.605	35.016	27.888	26.749	36.631	33.497	36.588	62.41	33.849	61.396	32.982	32.354	37.582	16.142	45.393	51.657	52.476	47.662	41.794	50.755	45.895	46.418	53.535	50.075
253.5	33.489	44.117	50.658	32.205	28.692	31.406	30.125	25.258	58.169	32.14	27.501	22.89	20.32	27.854	15.429	34.051	18.421	28.7	26.362	32.085	26.972	22.513	33.706	41.698	24.49	33.552	34.947	27.81	26.635	36.553	33.428	36.501	62.289	33.793	61.298	32.972	32.304	37.536	16.133	45.245	51.525	52.334	47.458	41.654	50.653	45.77	46.273	53.395	49.968
253.72	33.404	44.034	50.571	32.154	28.654	31.29	30.044	25.206	58.096	32.057	27.466	22.809	20.25	27.854	15.372	33.964	18.392	28.634	26.308	32.001	26.913	22.396	33.633	41.636	24.408	33.446	34.929	27.744	26.544	36.458	33.388	36.45	62.182	33.714	61.182	32.896	32.199	37.417	16.129	45.142	51.382	52.239	47.38	41.553	50.569	45.68	46.136	53.303	49.893
253.93	33.333	43.967	50.504	32.064	28.618	31.211	30.02	25.149	58.132	32.018	27.409	22.789	20.2	27.807	15.319	33.953	18.315	28.592	26.29	31.981	26.918	22.392	33.611	41.603	24.382	33.364	34.915	27.712	26.472	36.411	33.351	36.428	62.088	33.711	61.047	32.885	32.184	37.362	16.124	45.036	51.298	52.13	47.302	41.467	50.506	45.579	46.031	53.22	49.815
254.15	33.241	43.916	50.448	32.032	28.564	31.135	29.972	25.074	58.078	31.967	27.327	22.739	20.116	27.79	15.298	33.88	18.267	28.572	26.221	31.916	26.831	22.317	33.588	41.557	24.298	33.289	34.83	27.7	26.407	36.343	33.304	36.338	61.96	33.663	60.93	32.835	32.164	37.311	16.109	44.951	51.234	52.094	47.251	41.44	50.459	45.516	45.966	53.18	49.778
254.37	33.119	43.848	50.358	31.945	28.459	31.035	29.871	24.99	57.982	31.85	27.246	22.646	20.001	27.718	15.197	33.731	18.172	28.472	26.09	31.862	26.752	22.23	33.432	41.513	24.176	33.192	34.781	27.638	26.312	36.274	33.236	36.253	61.855	33.561	60.82	32.676	32.047	37.242	16.102	44.864	51.138	51.976	47.14	41.354	50.369	45.408	45.81	53.081	49.665
254.59	33.054	43.803	50.269	31.897	28.384	30.894	29.785	24.929	57.951	31.82	27.213	22.65	19.973	27.651	15.187	33.745	18.121	28.42	26.055	31.792	26.689	22.202	33.398	41.484	24.138	33.12	34.714	27.593	26.249	36.201	33.151	36.227	61.735	33.48	60.653	32.55	32.02	37.164	16.098	44.746	51.051	51.894	46.983	41.249	50.283	45.319	45.739	53.005	49.596
254.8	32.996	43.757	50.217	31.885	28.389	30.833	29.759	24.881	57.924	31.797	27.187	22.637	19.955	27.593	15.174	33.717	18.128	28.369	26.012	31.789	26.631	22.179	33.369	41.471	24.017	33.058	34.656	27.583	26.231	36.151	33.123	36.187	61.643	33.454	60.574	32.454	31.975	37.106	16.091	44.639	50.983	51.831	46.879	41.125	50.176	45.222	45.646	52.911	49.478
255.02	32.899	43.714	50.107	31.865	28.366	30.769	29.713	24.809	57.876	31.736	27.062	22.614	19.929	27.542	15.143	33.611	18.075	28.339	25.938	31.75	26.625	22.122	33.274	41.44	23.983	33.057	34.591	27.482	26.178	36.098	33.09	36.15	61.503	33.404	60.421	32.378	31.951	37.037	16.089	44.555	50.89	51.752	46.764	41.032	50.072	45.123	45.561	52.845	49.363
255.24	32.856	43.677	50.089	31.833	28.317	30.717	29.697	24.826	57.849	31.708	27.026	22.602	19.936	27.505	15.153	33.601	18.106	28.319	25.877	31.743	26.591	22.115	33.253	41.402	23.942	33.054	34.535	27.444	26.201	36.05	33.06	36.13	61.42	33.315	60.324	32.355	31.936	37.077	16.078	44.446	50.781	51.633	46.622	40.89	49.985	44.999	45.415	52.699	49.262
255.46	32.794	43.62	50.004	31.789	28.262	30.641	29.619	24.739	57.8	31.652	26.927	22.51	19.849	27.385	15.092	33.547	18.019	28.258	25.763	31.672	26.508	22.036	33.161	41.324	23.875	32.984	34.426	27.33	26.119	35.953	32.987	36.055	61.337	33.201	60.191	32.305	31.828	36.975	16.066	44.349	50.66	51.53	46.522	40.751	49.86	44.927	45.306	52.605	49.165
255.67	32.757	43.545	50.022	31.751	28.232	30.571	29.56	24.637	57.792	31.585	26.851	22.449	19.785	27.32	15.051	33.45	18.019	28.233	25.713	31.633	26.508	21.981	33.097	41.293	23.775	32.961	34.321	27.275	26.073	35.837	32.944	36.056	61.26	33.119	59.964	32.282	31.765	36.87	16.061	44.214	50.578	51.452	46.422	40.628	49.751	44.797	45.154	52.483	49.04
255.89	32.715	43.475	49.941	31.711	28.21	30.509	29.475	24.605	57.766	31.518	26.766	22.467	19.744	27.266	15.004	33.439	17.979	28.17	25.662	31.56	26.404	21.948	32.996	41.245	23.727	32.927	34.293	27.216	26.018	35.776	32.892	36.038	61.127	33.069	59.836	32.273	31.741	36.808	16.049	44.114	50.504	51.348	46.297	40.537	49.675	44.713	45.049	52.406	48.941
256.11	32.669	43.434	49.869	31.669	28.187	30.465	29.399	24.561	57.659	31.411	26.744	22.436	19.685	27.25	14.987	33.384	17.949	28.118	25.644	31.564	26.358	21.883	32.941	41.168	23.65	32.842	34.266	27.107	25.944	35.746	32.802	35.993	60.974	32.994	59.681	32.244	31.721	36.802	16.044	44.007	50.406	51.226	46.159	40.441	49.504	44.587	44.923	52.33	48.819
256.32	32.612	43.41	49.849	31.591	28.162	30.386	29.377	24.49	57.67	31.4	26.725	22.391	19.65	27.189	14.945	33.336	17.895	28.085	25.611	31.539	26.31	21.837	32.922	41.107	23.639	32.809	34.212	27.012	25.868	35.755	32.732	35.953	60.863	32.961	59.542	32.181	31.683	36.779	16.034	43.894	50.294	51.111	46.053	40.302	49.426	44.537	44.802	52.247	48.73
256.54	32.581	43.317	49.76	31.509	28.087	30.348	29.29	24.438	57.625	31.333	26.687	22.314	19.605	27.172	14.928	33.316	17.858	28.006	25.562	31.485	26.214	21.758	32.83	41.062	23.581	32.742	34.143	26.962	25.816	35.701	32.664	35.906	60.782	32.912	59.434	32.135	31.632	36.792	16.024	43.794	50.205	51.075	45.973	40.219	49.343	44.451	44.741	52.183	48.639
256.76	32.559	43.254	49.718	31.429	28.065	30.336	29.215	24.393	57.571	31.256	26.644	22.262	19.59	27.143	14.889	33.256	17.838	27.963	25.507	31.455	26.173	21.699	32.788	41.033	23.459	32.731	34.105	26.93	25.716	35.648	32.635	35.831	60.658	32.822	59.355	32.109	31.62	36.773	16.014	43.729	50.087	50.977	45.863	40.157	49.29	44.387	44.72	52.128	48.536
256.98	32.453	43.243	49.633	31.436	28.03	30.26	29.184	24.319	57.51	31.201	26.591	22.191	19.565	27.071	14.84	33.186	17.805	27.9	25.5	31.369	26.079	21.621	32.752	40.991	23.374	32.613	34.012	26.91	25.704	35.558	32.596	35.739	60.524	32.761	59.243	32.038	31.613	36.749	16.002	43.631	49.982	50.863	45.742	40.088	49.228	44.265	44.596	52.026	48.449
257.19	32.398	43.172	49.56	31.438	27.974	30.179	29.128	24.249	57.451	31.142	26.517	22.155	19.504	27.055	14.803	33.118	17.782	27.853	25.438	31.343	25.98	21.6	32.671	40.908	23.317	32.563	33.908	26.87	25.654	35.481	32.545	35.705	60.386	32.719	59.122	31.986	31.497	36.712	16	43.551	49.894	50.778	45.637	39.98	49.111	44.162	44.476	51.892	48.383
257.41	32.335	43.104	49.466	31.381	27.926	30.138	29.099	24.266	57.365	31.109	26.428	22.102	19.474	27.017	14.749	33.107	17.733	27.829	25.407	31.268	25.944	21.604	32.647	40.858	23.263	32.528	33.9	26.817	25.59	35.431	32.478	35.645	60.268	32.712	58.953	31.884	31.429	36.648	15.998	43.48	49.836	50.687	45.531	39.928	48.979	44.101	44.351	51.769	48.281
257.63	32.288	42.992	49.352	31.251	27.804	30.054	29.032	24.203	57.254	31.05	26.322	22.014	19.409	26.943	14.684	32.978	17.628	27.792	25.37	31.232	25.866	21.532	32.555	40.771	23.201	32.432	33.752	26.743	25.523	35.332	32.404	35.541	60.13	32.677	58.895	31.759	31.304	36.529	15.989	43.38	49.695	50.556	45.386	39.838	48.818	44.002	44.249	51.643	48.163
257.85	32.243	42.882	49.287	31.198	27.74	29.976	28.931	24.137	57.183	30.997	26.269	21.946	19.347	26.881	14.629	32.89	17.592	27.715	25.253	31.162	25.802	21.505	32.48	40.729	23.151	32.413	33.723	26.694	25.432	35.323	32.302	35.439	60.036	32.597	58.812	31.657	31.273	36.455	15.981	43.292	49.611	50.493	45.281	39.766	48.745	43.923	44.146	51.559	48.09
258.06	32.241	42.824	49.187	31.134	27.673	29.944	28.86	24.081	57.162	30.912	26.188	21.877	19.294	26.815	14.62	32.835	17.58	27.706	25.192	31.069	25.8	21.471	32.387	40.704	23.1	32.343	33.684	26.635	25.377	35.297	32.245	35.384	59.865	32.516	58.674	31.587	31.251	36.376	15.972	43.143	49.498	50.404	45.163	39.707	48.597	43.813	44.041	51.474	48.022
258.28	32.188	42.736	49.108	31.101	27.649	29.842	28.817	24.042	57.135	30.883	26.133	21.822	19.24	26.765	14.565	32.766	17.5	27.653	25.136	30.98	25.72	21.446	32.333	40.668	23.04	32.319	33.601	26.617	25.314	35.177	32.143	35.315	59.767	32.496	58.587	31.525	31.232	36.292	15.963	43.072	49.415	50.343	45.051	39.63	48.493	43.728	43.984	51.417	47.976
258.5	32.128	42.674	49.026	31.017	27.591	29.804	28.727	24.009	57.08	30.903	26.119	21.763	19.214	26.748	14.557	32.726	17.478	27.639	25.071	30.932	25.674	21.431	32.237	40.629	22.992	32.235	33.593	26.559	25.233	35.137	32.054	35.27	59.638	32.417	58.497	31.5	31.147	36.209	15.958	43.018	49.273	50.27	44.932	39.504	48.41	43.606	43.855	51.302	47.878
258.71	32.032	42.591	48.974	31.02	27.557	29.74	28.681	23.972	57.055	30.849	26.049	21.735	19.167	26.692	14.531	32.661	17.432	27.591	25.042	30.894	25.648	21.401	32.191	40.601	22.943	32.182	33.488	26.51	25.184	35.053	31.999	35.24	59.476	32.402	58.342	31.443	31.063	36.158	15.953	42.951	49.193	50.174	44.837	39.363	48.3	43.486	43.752	51.191	47.78
258.93	31.946	42.544	48.915	30.973	27.528	29.659	28.629	23.875	57.021	30.747	26.012	21.648	19.13	26.659	14.49	32.547	17.359	27.535	24.997	30.83	25.543	21.323	32.105	40.519	22.88	32.081	33.449	26.443	25.094	34.986	31.949	35.154	59.349	32.349	58.199	31.373	31.017	36.084	15.951	42.871	49.054	50.058	44.691	39.281	48.183	43.362	43.634	51.07	47.696
259.15	31.913	42.516	48.883	30.925	27.514	29.647	28.576	23.808	56.967	30.704	26.008	21.632	19.137	26.597	14.466	32.523	17.34	27.516	24.99	30.79	25.51	21.345	32.068	40.508	22.831	32.05	33.412	26.4	25.062	34.953	31.871	35.09	59.228	32.321	58.147	31.323	30.99	36.008	15.943	42.811	49.011	50.008	44.636	39.195	48.079	43.276	43.556	51.014	47.591
259.37	31.838	42.398	48.78	30.864	27.431	29.568	28.546	23.78	56.931	30.653	25.953	21.585	19.108	26.519	14.404	32.493	17.29	27.446	24.888	30.719	25.469	21.289	32.003	40.421	22.777	31.992	33.353	26.344	25.013	34.905	31.825	35.065	59.156	32.272	58.056	31.244	30.874	35.963	15.933	42.747	48.936	49.947	44.539	39.108	48.024	43.216	43.453	50.977	47.53
259.58	31.828	42.321	48.731	30.818	27.376	29.526	28.515	23.735	56.919	30.607	25.96	21.581	19.067	26.484	14.362	32.454	17.318	27.405	24.835	30.739	25.443	21.297	31.968	40.365	22.74	31.954	33.341	26.292	24.953	34.867	31.781	35.022	59.051	32.223	57.982	31.21	30.823	35.956	15.923	42.632	48.878	49.875	44.443	39.024	47.955	43.157	43.347	50.859	47.464
259.8	31.768	42.243	48.72	30.769	27.354	29.507	28.474	23.676	56.906	30.577	25.912	21.511	19.041	26.466	14.359	32.379	17.301	27.378	24.741	30.708	25.401	21.217	31.957	40.273	22.672	31.916	33.248	26.251	24.925	34.768	31.731	34.962	58.977	32.147	57.875	31.16	30.791	35.907	15.912	42.542	48.807	49.785	44.319	38.91	47.855	43.055	43.251	50.783	47.347
260.02	31.687	42.167	48.657	30.745	27.317	29.462	28.393	23.651	56.861	30.52	25.825	21.507	19.01	26.429	14.323	32.326	17.26	27.309	24.689	30.622	25.365	21.161	31.894	40.208	22.628	31.856	33.177	26.23	24.899	34.741	31.668	34.893	58.844	32.126	57.82	31.065	30.702	35.852	15.903	42.457	48.715	49.796	44.218	38.853	47.82	42.957	43.169	50.708	47.263
260.23	31.638	42.083	48.6	30.678	27.253	29.415	28.361	23.651	56.831	30.454	25.796	21.482	18.97	26.366	14.32	32.319	17.227	27.315	24.65	30.643	25.291	21.156	31.834	40.139	22.641	31.812	33.141	26.2	24.833	34.706	31.638	34.876	58.773	32.054	57.717	30.998	30.692	35.798	15.902	42.35	48.579	49.71	44.085	38.779	47.726	42.852	43.129	50.572	47.183
260.45	31.618	42.009	48.512	30.621	27.175	29.325	28.294	23.606	56.804	30.374	25.757	21.438	18.918	26.279	14.314	32.225	17.183	27.236	24.606	30.61	25.248	21.094	31.772	40.027	22.528	31.766	33.015	26.148	24.822	34.588	31.534	34.755	58.672	32.038	57.592	30.942	30.576	35.712	15.893	42.257	48.458	49.63	43.949	38.689	47.623	42.72	43.066	50.434	47.1
260.67	31.553	41.897	48.462	30.528	27.094	29.205	28.189	23.526	56.771	30.319	25.691	21.333	18.847	26.203	14.242	32.148	17.085	27.15	24.508	30.518	25.151	21.016	31.686	39.968	22.45	31.666	32.93	26.053	24.755	34.481	31.466	34.66	58.574	31.955	57.486	30.866	30.433	35.625	15.891	42.167	48.386	49.542	43.864	38.645	47.528	42.623	42.945	50.348	47
260.89	31.525	41.857	48.387	30.562	27.08	29.161	28.178	23.503	56.762	30.31	25.709	21.347	18.826	26.159	14.242	32.083	17.058	27.141	24.48	30.52	25.15	20.989	31.636	39.913	22.404	31.635	32.91	25.985	24.726	34.46	31.419	34.624	58.475	31.936	57.415	30.856	30.433	35.611	15.89	42.096	48.275	49.427	43.772	38.568	47.486	42.564	42.861	50.268	46.913
261.1	31.459	41.778	48.312	30.522	27.052	29.111	28.116	23.437	56.734	30.239	25.651	21.291	18.827	26.103	14.214	32.035	16.979	27.077	24.431	30.502	25.092	20.95	31.583	39.84	22.342	31.566	32.877	25.934	24.647	34.415	31.34	34.591	58.366	31.87	57.32	30.857	30.396	35.543	15.89	42.031	48.165	49.327	43.723	38.512	47.381	42.47	42.778	50.208	46.845
261.32	31.437	41.753	48.286	30.475	27	29.087	28.108	23.411	56.743	30.202	25.614	21.275	18.828	26.037	14.207	31.983	16.943	27.039	24.416	30.467	25.081	20.932	31.529	39.82	22.301	31.525	32.817	25.862	24.644	34.375	31.338	34.572	58.287	31.832	57.137	30.81	30.377	35.471	15.886	41.958	48.052	49.25	43.624	38.436	47.277	42.357	42.633	50.111	46.743
261.54	31.395	41.7	48.214	30.398	26.971	29.029	28.056	23.381	56.681	30.161	25.576	21.247	18.818	26.011	14.161	31.896	16.911	26.98	24.315	30.423	25.023	20.859	31.452	39.807	22.209	31.503	32.76	25.838	24.614	34.331	31.256	34.483	58.154	31.793	57.023	30.783	30.309	35.437	15.877	41.873	47.94	49.167	43.512	38.347	47.198	42.229	42.537	49.961	46.665
261.75	31.324	41.693	48.126	30.349	26.935	28.967	27.998	23.358	56.635	30.072	25.511	21.163	18.763	25.958	14.143	31.888	16.827	26.94	24.283	30.365	24.981	20.825	31.379	39.738	22.133	31.385	32.679	25.8	24.595	34.3	31.206	34.397	58.001	31.721	56.877	30.719	30.243	35.374	15.871	41.825	47.857	49.066	43.425	38.225	47.137	42.13	42.441	49.888	46.588
261.97	31.321	41.656	48.081	30.295	26.911	28.931	27.952	23.305	56.601	29.994	25.502	21.162	18.766	25.926	14.109	31.843	16.832	26.929	24.258	30.335	24.945	20.801	31.326	39.718	22.109	31.412	32.648	25.746	24.573	34.286	31.17	34.388	57.991	31.691	56.811	30.693	30.236	35.308	15.863	41.712	47.78	48.935	43.321	38.148	47.035	42.058	42.332	49.749	46.464
262.19	31.225	41.563	47.994	30.205	26.805	28.851	27.84	23.22	56.531	29.915	25.435	21.084	18.676	25.847	14.031	31.785	16.792	26.832	24.165	30.244	24.925	20.708	31.203	39.631	21.985	31.312	32.536	25.674	24.463	34.176	31.077	34.25	57.85	31.561	56.707	30.563	30.138	35.208	15.852	41.625	47.705	48.847	43.205	38.073	46.976	42.008	42.242	49.673	46.377
262.4	31.216	41.503	47.914	30.159	26.75	28.811	27.781	23.156	56.47	29.892	25.352	21.063	18.643	25.823	13.995	31.717	16.779	26.789	24.107	30.238	24.878	20.682	31.112	39.586	21.925	31.276	32.447	25.648	24.423	34.145	31.02	34.174	57.705	31.504	56.572	30.518	30.122	35.167	15.838	41.552	47.634	48.792	43.144	38.012	46.9	41.936	42.215	49.598	46.28
262.62	31.138	41.475	47.831	30.116	26.74	28.738	27.751	23.103	56.379	29.841	25.326	21.037	18.632	25.788	13.964	31.684	16.755	26.751	24.055	30.17	24.813	20.675	31.037	39.526	21.898	31.215	32.413	25.64	24.376	34.082	30.966	34.096	57.619	31.47	56.459	30.441	30.092	35.115	15.834	41.431	47.545	48.723	43.024	37.873	46.802	41.829	42.084	49.458	46.195
262.84	31.106	41.443	47.754	30.049	26.693	28.64	27.728	23.034	56.32	29.781	25.303	21.006	18.573	25.754	13.903	31.641	16.8	26.686	23.996	30.141	24.741	20.632	30.967	39.467	21.835	31.197	32.362	25.6	24.311	34.01	30.928	33.96	57.517	31.455	56.25	30.388	30.022	35.071	15.837	41.323	47.438	48.614	42.93	37.773	46.672	41.697	41.957	49.35	46.111
263.06	31.095	41.409	47.722	30.013	26.666	28.59	27.678	23.016	56.296	29.76	25.3	20.988	18.545	25.745	13.908	31.63	16.813	26.643	23.958	30.125	24.707	20.593	31.018	39.429	21.831	31.195	32.298	25.571	24.268	33.983	30.897	33.959	57.401	31.454	56.083	30.346	30.006	35.034	15.828	41.224	47.299	48.51	42.819	37.682	46.581	41.595	41.865	49.255	46.027
263.27	31.047	41.33	47.662	29.919	26.617	28.474	27.621	22.965	56.237	29.695	25.221	20.909	18.529	25.698	13.865	31.512	16.763	26.584	23.906	30.048	24.683	20.58	30.963	39.384	21.756	31.134	32.291	25.497	24.205	33.952	30.82	33.852	57.263	31.393	55.937	30.304	29.972	34.992	15.821	41.114	47.161	48.427	42.74	37.588	46.468	41.551	41.765	49.158	45.926
263.49	30.993	41.281	47.588	29.883	26.579	28.453	27.604	22.909	56.184	29.634	25.148	20.864	18.467	25.681	13.833	31.459	16.745	26.53	23.835	30.018	24.627	20.558	30.868	39.341	21.679	31.085	32.206	25.442	24.179	33.898	30.761	33.793	57.179	31.331	55.892	30.248	29.9	34.875	15.806	41.066	47.102	48.419	42.704	37.542	46.354	41.489	41.747	49.144	45.881
263.71	30.963	41.208	47.469	29.784	26.513	28.381	27.545	22.853	56.171	29.594	25.064	20.794	18.449	25.591	13.815	31.386	16.697	26.494	23.746	29.948	24.541	20.54	30.859	39.265	21.621	31.04	32.151	25.419	24.169	33.856	30.692	33.706	57.09	31.261	55.815	30.208	29.856	34.828	15.799	40.987	46.996	48.346	42.581	37.421	46.258	41.405	41.636	49.068	45.763
263.92	30.909	41.141	47.455	29.725	26.474	28.323	27.506	22.789	56.131	29.546	24.98	20.76	18.409	25.547	13.799	31.329	16.676	26.42	23.708	29.923	24.486	20.497	30.797	39.212	21.613	30.955	32.086	25.397	24.106	33.795	30.646	33.676	56.975	31.243	55.677	30.14	29.792	34.738	15.791	40.869	46.902	48.27	42.5	37.336	46.123	41.313	41.551	48.984	45.65
264.14	30.88	41.096	47.414	29.686	26.429	28.255	27.471	22.719	56.075	29.515	24.946	20.763	18.359	25.529	13.772	31.308	16.641	26.392	23.681	29.897	24.435	20.491	30.762	39.17	21.555	30.935	32.045	25.405	24.036	33.765	30.607	33.683	56.863	31.2	55.62	30.086	29.752	34.659	15.777	40.814	46.828	48.169	42.439	37.255	46.05	41.232	41.469	48.937	45.599
264.36	30.872	41.088	47.384	29.659	26.387	28.281	27.44	22.72	56.048	29.497	24.928	20.76	18.347	25.498	13.742	31.265	16.636	26.37	23.648	29.875	24.393	20.464	30.735	39.149	21.517	30.889	32.002	25.359	24.018	33.728	30.569	33.608	56.806	31.16	55.526	30.057	29.724	34.597	15.772	40.765	46.751	48.145	42.4	37.187	45.973	41.128	41.407	48.871	45.504
264.57	30.808	40.995	47.31	29.601	26.335	28.213	27.421	22.635	55.932	29.382	24.888	20.719	18.294	25.477	13.711	31.221	16.608	26.317	23.612	29.853	24.386	20.373	30.666	39.098	21.484	30.816	31.908	25.313	23.984	33.685	30.49	33.561	56.652	31.103	55.315	29.974	29.632	34.483	15.775	40.668	46.645	48.044	42.251	37.104	45.888	41.041	41.272	48.773	45.424
264.79	30.787	40.969	47.278	29.593	26.336	28.163	27.376	22.594	55.881	29.316	24.883	20.694	18.291	25.47	13.684	31.204	16.574	26.303	23.592	29.798	24.378	20.357	30.651	39.045	21.431	30.783	31.858	25.255	23.926	33.61	30.423	33.531	56.493	31.074	55.208	29.939	29.614	34.429	15.763	40.574	46.585	47.95	42.213	37.034	45.798	40.934	41.162	48.691	45.319
265.01	30.782	40.943	47.245	29.568	26.309	28.105	27.344	22.575	55.843	29.295	24.821	20.649	18.269	25.415	13.653	31.148	16.513	26.257	23.536	29.778	24.34	20.302	30.616	39.007	21.368	30.749	31.797	25.188	23.9	33.559	30.393	33.499	56.433	31.03	55.073	29.889	29.521	34.345	15.749	40.499	46.482	47.905	42.131	36.948	45.731	40.875	41.095	48.643	45.267
265.22	30.767	40.893	47.254	29.488	26.288	28.081	27.341	22.568	55.797	29.282	24.787	20.649	18.234	25.366	13.645	31.096	16.464	26.231	23.487	29.761	24.264	20.263	30.58	38.938	21.326	30.691	31.699	25.156	23.852	33.489	30.367	33.434	56.401	30.997	55.038	29.839	29.489	34.271	15.745	40.413	46.425	47.815	42.041	36.892	45.643	40.798	41.017	48.574	45.173
265.44	30.738	40.885	47.203	29.43	26.282	28.096	27.336	22.539	55.751	29.27	24.772	20.644	18.224	25.355	13.676	31.021	16.411	26.208	23.475	29.753	24.213	20.257	30.564	38.915	21.283	30.652	31.712	25.115	23.809	33.428	30.356	33.378	56.272	30.958	54.965	29.807	29.464	34.182	15.738	40.361	46.402	47.746	41.97	36.779	45.585	40.712	40.957	48.487	45.13
265.66	30.703	40.86	47.147	29.39	26.243	28.043	27.319	22.508	55.717	29.163	24.763	20.595	18.218	25.323	13.627	30.96	16.383	26.199	23.444	29.786	24.165	20.192	30.542	38.852	21.218	30.665	31.643	25.099	23.806	33.392	30.314	33.332	56.144	30.89	54.848	29.701	29.417	34.143	15.737	40.331	46.367	47.665	41.939	36.762	45.513	40.652	40.91	48.435	45.082
265.87	30.69	40.828	47.041	29.372	26.206	28.027	27.278	22.5	55.691	29.085	24.745	20.581	18.219	25.297	13.589	30.894	16.342	26.173	23.4	29.756	24.117	20.122	30.536	38.823	21.196	30.632	31.582	25.069	23.748	33.374	30.275	33.283	56.031	30.843	54.695	29.679	29.384	34.097	15.729	40.241	46.244	47.602	41.863	36.695	45.395	40.551	40.834	48.311	44.979
266.09	30.614	40.769	46.951	29.311	26.165	27.979	27.225	22.41	55.671	29.081	24.702	20.515	18.203	25.28	13.613	30.836	16.269	26.143	23.331	29.712	24.05	20.096	30.467	38.764	21.149	30.592	31.527	25.019	23.704	33.295	30.252	33.224	55.937	30.757	54.595	29.58	29.296	34.029	15.723	40.176	46.18	47.494	41.742	36.646	45.324	40.451	40.745	48.246	44.955
266.31	30.622	40.737	46.902	29.258	26.106	27.926	27.165	22.357	55.617	28.99	24.654	20.478	18.172	25.213	13.582	30.806	16.255	26.117	23.306	29.706	24.022	20.058	30.388	38.752	21.132	30.556	31.464	24.977	23.678	33.218	30.206	33.15	55.874	30.685	54.545	29.541	29.295	33.989	15.721	40.124	46.115	47.435	41.676	36.599	45.248	40.415	40.677	48.149	44.926
266.52	30.537	40.652	46.854	29.143	26.074	27.848	27.085	22.286	55.529	28.879	24.553	20.399	18.103	25.17	13.538	30.709	16.192	26.062	23.219	29.618	23.952	19.99	30.338	38.678	21.037	30.474	31.37	24.884	23.585	33.138	30.107	33.063	55.754	30.622	54.445	29.467	29.212	33.891	15.72	40.031	45.991	47.371	41.605	36.488	45.171	40.291	40.561	48.066	44.859
266.74	30.517	40.607	46.827	29.117	26.018	27.788	27.043	22.264	55.502	28.812	24.509	20.366	18.035	25.16	13.531	30.678	16.173	25.993	23.175	29.565	23.905	19.935	30.308	38.634	20.96	30.438	31.333	24.868	23.536	33.048	30.059	32.994	55.629	30.565	54.303	29.46	29.121	33.862	15.712	39.988	45.9	47.291	41.551	36.434	45.101	40.235	40.491	47.977	44.798
266.96	30.477	40.541	46.78	29.107	25.982	27.747	26.99	22.247	55.463	28.767	24.479	20.322	17.979	25.099	13.504	30.638	16.112	25.965	23.153	29.547	23.847	19.891	30.221	38.573	20.937	30.4	31.28	24.836	23.499	32.998	30.013	32.946	55.547	30.507	54.137	29.417	29.04	33.786	15.703	39.939	45.813	47.209	41.485	36.367	45.005	40.154	40.424	47.907	44.745
267.17	30.429	40.476	46.706	29.076	25.931	27.658	26.95	22.171	55.457	28.712	24.428	20.282	17.94	25.096	13.469	30.583	16.074	25.932	23.073	29.485	23.818	19.841	30.123	38.51	20.877	30.357	31.21	24.771	23.435	32.913	29.939	32.876	55.494	30.482	54.047	29.365	28.986	33.727	15.693	39.878	45.772	47.163	41.401	36.344	44.977	40.086	40.36	47.829	44.656
267.39	30.346	40.41	46.646	28.949	25.853	27.624	26.862	22.127	55.419	28.594	24.334	20.195	17.869	25.058	13.368	30.514	16.006	25.863	22.948	29.407	23.756	19.758	30.01	38.425	20.795	30.29	31.129	24.669	23.372	32.848	29.852	32.771	55.325	30.378	53.927	29.268	28.9	33.617	15.69	39.792	45.673	47.088	41.3	36.252	44.906	39.983	40.278	47.76	44.551
267.61	30.284	40.366	46.597	28.889	25.823	27.572	26.784	22.054	55.344	28.494	24.253	20.145	17.8	25.04	13.324	30.474	15.943	25.857	22.879	29.353	23.706	19.702	29.947	38.372	20.719	30.238	31.06	24.583	23.316	32.755	29.779	32.686	55.239	30.34	53.876	29.216	28.821	33.526	15.686	39.773	45.633	47.068	41.234	36.201	44.87	39.926	40.209	47.707	44.476
267.82	30.216	40.344	46.533	28.789	25.814	27.524	26.738	21.999	55.31	28.463	24.197	20.104	17.782	24.99	13.292	30.427	15.904	25.801	22.848	29.295	23.667	19.672	29.839	38.322	20.699	30.177	31.006	24.546	23.253	32.677	29.718	32.631	55.185	30.272	53.761	29.176	28.761	33.388	15.678	39.705	45.542	46.989	41.096	36.117	44.792	39.832	40.096	47.608	44.385
268.04	30.153	40.312	46.46	28.694	25.691	27.449	26.656	21.925	55.214	28.418	24.137	20.053	17.712	24.937	13.227	30.347	15.83	25.709	22.771	29.274	23.622	19.56	29.788	38.224	20.603	30.096	30.915	24.48	23.194	32.614	29.648	32.539	55.089	30.172	53.662	29.112	28.696	33.31	15.667	39.62	45.436	46.88	41.001	35.999	44.696	39.731	40.009	47.502	44.335
268.26	30.146	40.254	46.398	28.677	25.613	27.446	26.634	21.871	55.174	28.4	24.074	19.954	17.662	24.888	13.205	30.342	15.787	25.626	22.693	29.21	23.582	19.502	29.752	38.16	20.528	30.047	30.831	24.444	23.196	32.563	29.64	32.471	54.992	30.115	53.58	29.077	28.712	33.258	15.652	39.558	45.361	46.809	40.887	35.925	44.608	39.62	39.94	47.392	44.277
268.47	30.121	40.252	46.38	28.635	25.606	27.43	26.629	21.869	55.151	28.364	24.056	19.973	17.659	24.868	13.2	30.309	15.77	25.61	22.672	29.167	23.607	19.467	29.717	38.14	20.488	30.011	30.778	24.397	23.182	32.511	29.609	32.387	54.87	30.074	53.47	29.046	28.668	33.225	15.642	39.46	45.27	46.779	40.782	35.861	44.525	39.543	39.851	47.317	44.202
268.69	30.083	40.21	46.347	28.608	25.574	27.366	26.628	21.821	55.109	28.294	24.031	19.938	17.626	24.806	13.147	30.283	15.755	25.602	22.638	29.151	23.575	19.445	29.656	38.126	20.441	29.961	30.757	24.398	23.163	32.467	29.566	32.358	54.783	30.072	53.43	28.989	28.639	33.175	15.639	39.397	45.245	46.687	40.676	35.768	44.447	39.478	39.769	47.213	44.13
268.91	30.055	40.137	46.312	28.553	25.54	27.303	26.573	21.785	55.055	28.226	23.971	19.917	17.571	24.753	13.134	30.237	15.699	25.552	22.577	29.092	23.511	19.408	29.58	38.061	20.38	29.91	30.672	24.356	23.134	32.4	29.502	32.246	54.689	30.027	53.337	28.946	28.555	33.082	15.637	39.358	45.22	46.624	40.611	35.678	44.397	39.416	39.686	47.162	44.082
269.12	30.031	40.082	46.263	28.542	25.501	27.268	26.576	21.768	55.005	28.152	23.966	19.907	17.545	24.738	13.124	30.245	15.675	25.493	22.571	29.073	23.473	19.397	29.563	38.034	20.373	29.892	30.628	24.296	23.107	32.359	29.506	32.234	54.599	29.99	53.27	28.88	28.462	33.045	15.628	39.267	45.138	46.539	40.518	35.589	44.336	39.333	39.611	47.12	44.018
269.34	29.975	40.036	46.195	28.502	25.473	27.226	26.551	21.696	54.966	28.084	23.91	19.87	17.489	24.721	13.081	30.211	15.613	25.436	22.532	29.028	23.406	19.343	29.508	37.948	20.275	29.862	30.589	24.216	23.026	32.281	29.436	32.163	54.511	29.937	53.203	28.818	28.42	32.965	15.614	39.186	45.02	46.481	40.461	35.523	44.261	39.294	39.592	47.006	43.914
269.56	29.932	39.94	46.12	28.473	25.446	27.163	26.513	21.65	54.933	28.032	23.865	19.808	17.444	24.662	13.054	30.189	15.612	25.409	22.511	28.981	23.427	19.277	29.429	37.88	20.232	29.834	30.526	24.157	22.989	32.247	29.371	32.093	54.457	29.851	53.176	28.778	28.347	32.933	15.605	39.11	44.939	46.413	40.407	35.482	44.208	39.237	39.527	46.899	43.843
269.77	29.91	39.853	46.094	28.433	25.414	27.107	26.434	21.594	54.878	27.968	23.811	19.784	17.387	24.611	12.999	30.134	15.562	25.351	22.477	28.964	23.404	19.247	29.379	37.829	20.153	29.818	30.464	24.136	22.938	32.152	29.283	31.977	54.39	29.77	53.079	28.748	28.289	32.84	15.602	39.06	44.812	46.348	40.311	35.397	44.132	39.118	39.423	46.862	43.795
269.99	29.923	39.872	46.091	28.39	25.397	27.088	26.411	21.577	54.873	27.943	23.797	19.783	17.407	24.592	12.998	30.137	15.549	25.341	22.486	28.947	23.396	19.264	29.341	37.778	20.114	29.781	30.468	24.123	22.902	32.136	29.285	31.94	54.298	29.726	52.973	28.733	28.264	32.86	15.594	39.002	44.695	46.267	40.247	35.347	44.051	39.021	39.368	46.814	43.708
270.21	29.878	39.858	46.072	28.358	25.395	27.06	26.389	21.552	54.837	27.881	23.786	19.792	17.406	24.583	12.99	30.104	15.558	25.322	22.502	28.935	23.377	19.262	29.32	37.779	20.121	29.743	30.428	24.113	22.87	32.107	29.273	31.888	54.243	29.717	52.887	28.689	28.227	32.812	15.586	38.973	44.644	46.198	40.187	35.326	43.971	38.911	39.29	46.71	43.625
270.42	29.843	39.875	46.016	28.382	25.382	27.063	26.35	21.55	54.816	27.869	23.744	19.788	17.369	24.586	12.985	30.072	15.553	25.348	22.506	28.934	23.369	19.222	29.297	37.757	20.116	29.761	30.434	24.1	22.874	32.075	29.253	31.834	54.194	29.694	52.802	28.662	28.207	32.776	15.576	38.945	44.609	46.165	40.117	35.249	43.904	38.881	39.283	46.651	43.532
270.64	29.813	39.862	45.996	28.324	25.37	27.057	26.355	21.52	54.802	27.746	23.658	19.788	17.347	24.515	12.95	30.003	15.516	25.246	22.474	28.94	23.276	19.211	29.224	37.727	19.996	29.669	30.41	24.038	22.863	32.037	29.264	31.782	54.068	29.691	52.774	28.639	28.177	32.709	15.571	38.942	44.565	46.113	40.055	35.251	43.852	38.87	39.245	46.628	43.483
270.86	29.751	39.845	45.958	28.258	25.346	27.03	26.302	21.501	54.766	27.666	23.65	19.752	17.345	24.511	12.947	29.947	15.49	25.204	22.422	28.934	23.245	19.161	29.207	37.684	19.968	29.644	30.371	23.999	22.808	31.974	29.22	31.72	53.984	29.677	52.669	28.596	28.132	32.673	15.559	38.879	44.47	46.051	40.017	35.206	43.779	38.835	39.173	46.528	43.419
271.07	29.718	39.812	45.913	28.21	25.331	27.019	26.252	21.487	54.764	27.592	23.631	19.744	17.338	24.472	12.928	29.935	15.488	25.206	22.431	28.895	23.245	19.13	29.191	37.655	19.942	29.608	30.363	23.967	22.798	31.917	29.204	31.692	53.917	29.623	52.617	28.577	28.111	32.64	15.551	38.834	44.393	45.972	39.983	35.153	43.726	38.776	39.122	46.478	43.355
271.29	29.71	39.779	45.861	28.173	25.315	27.003	26.225	21.476	54.75	27.552	23.557	19.696	17.329	24.437	12.891	29.9	15.429	25.196	22.387	28.853	23.224	19.113	29.159	37.641	19.903	29.573	30.348	23.94	22.747	31.898	29.17	31.653	53.855	29.581	52.602	28.531	28.064	32.604	15.542	38.772	44.351	45.897	39.891	35.065	43.659	38.742	39.061	46.41	43.258
271.51	29.679	39.716	45.834	28.14	25.289	26.944	26.203	21.442	54.725	27.53	23.512	19.674	17.318	24.391	12.854	29.824	15.386	25.15	22.312	28.817	23.172	19.065	29.102	37.638	19.87	29.574	30.276	23.877	22.713	31.851	29.178	31.581	53.872	29.512	52.526	28.442	28.022	32.576	15.533	38.748	44.319	45.857	39.866	35.022	43.627	38.707	38.977	46.385	43.255
271.72	29.651	39.627	45.781	28.063	25.273	26.866	26.123	21.408	54.705	27.481	23.482	19.626	17.277	24.337	12.786	29.76	15.355	25.108	22.268	28.787	23.127	19.035	29.006	37.59	19.838	29.549	30.222	23.834	22.672	31.795	29.106	31.488	53.733	29.42	52.374	28.384	27.982	32.536	15.526	38.713	44.256	45.809	39.762	34.924	43.554	38.611	38.921	46.323	43.181
271.94	29.631	39.625	45.76	28.026	25.269	26.871	26.112	21.372	54.732	27.469	23.484	19.614	17.265	24.278	12.801	29.757	15.339	25.062	22.242	28.783	23.118	19.002	28.977	37.553	19.812	29.519	30.193	23.81	22.641	31.766	29.084	31.439	53.689	29.369	52.291	28.363	27.95	32.499	15.52	38.663	44.186	45.773	39.701	34.861	43.521	38.564	38.86	46.269	43.142
272.15	29.568	39.623	45.737	28.003	25.25	26.852	26.084	21.364	54.758	27.443	23.496	19.605	17.234	24.266	12.798	29.732	15.331	25.038	22.193	28.791	23.082	18.98	28.935	37.561	19.791	29.489	30.136	23.779	22.654	31.762	29.084	31.381	53.586	29.303	52.203	28.403	27.91	32.511	15.516	38.664	44.127	45.739	39.639	34.766	43.48	38.554	38.818	46.215	43.105
272.37	29.534	39.605	45.72	27.992	25.203	26.84	26.07	21.331	54.72	27.443	23.441	19.583	17.198	24.268	12.798	29.705	15.296	25.023	22.152	28.767	23.06	18.947	28.922	37.522	19.73	29.453	30.12	23.76	22.633	31.707	29.035	31.361	53.49	29.279	52.158	28.347	27.868	32.464	15.512	38.578	44.055	45.666	39.543	34.754	43.37	38.453	38.752	46.161	43.054
272.59	29.509	39.599	45.689	27.969	25.175	26.847	26.064	21.284	54.744	27.424	23.409	19.582	17.214	24.275	12.781	29.672	15.314	24.994	22.168	28.789	23.042	18.917	28.868	37.514	19.716	29.46	30.125	23.714	22.588	31.686	28.994	31.335	53.477	29.24	52.065	28.319	27.869	32.395	15.511	38.525	43.997	45.617	39.438	34.683	43.351	38.403	38.709	46.056	42.979
272.8	29.468	39.606	45.664	27.918	25.146	26.807	26.056	21.237	54.763	27.347	23.377	19.535	17.207	24.25	12.745	29.686	15.283	24.96	22.142	28.773	23.007	18.9	28.829	37.477	19.68	29.413	30.077	23.69	22.545	31.654	28.952	31.287	53.418	29.203	52.054	28.282	27.855	32.345	15.5	38.502	43.925	45.574	39.393	34.645	43.324	38.337	38.681	46.002	42.925
273.02	29.472	39.588	45.642	27.902	25.124	26.826	26.085	21.225	54.808	27.326	23.381	19.539	17.21	24.274	12.716	29.661	15.323	25.002	22.136	28.78	23.017	18.89	28.811	37.486	19.656	29.407	30.061	23.699	22.537	31.617	28.965	31.285	53.347	29.196	52.026	28.262	27.862	32.348	15.49	38.485	43.869	45.538	39.351	34.619	43.266	38.284	38.591	45.95	42.864
273.24	29.497	39.58	45.671	27.907	25.116	26.844	26.06	21.191	54.843	27.311	23.384	19.54	17.251	24.267	12.734	29.655	15.325	25.029	22.148	28.794	22.98	18.878	28.804	37.492	19.629	29.425	30.052	23.673	22.567	31.567	28.919	31.286	53.276	29.181	52.032	28.253	27.872	32.351	15.477	38.456	43.818	45.528	39.276	34.549	43.205	38.249	38.533	45.88	42.828
273.45	29.493	39.549	45.663	27.847	25.077	26.841	26.04	21.152	54.887	27.297	23.388	19.521	17.212	24.262	12.734	29.598	15.313	25.003	22.112	28.814	22.989	18.887	28.764	37.449	19.652	29.405	29.984	23.673	22.54	31.552	28.869	31.241	53.179	29.166	51.967	28.213	27.855	32.293	15.474	38.376	43.772	45.429	39.184	34.467	43.111	38.135	38.454	45.837	42.78
273.67	29.495	39.584	45.637	27.851	25.064	26.832	26.028	21.151	54.852	27.287	23.371	19.529	17.208	24.264	12.734	29.647	15.303	24.993	22.093	28.799	23.024	18.889	28.771	37.435	19.602	29.392	30.013	23.671	22.527	31.56	28.839	31.213	53.102	29.15	51.934	28.226	27.846	32.28	15.474	38.322	43.702	45.4	39.125	34.418	43.073	38.118	38.388	45.746	42.74
273.89	29.444	39.55	45.616	27.796	25.03	26.803	25.987	21.135	54.852	27.262	23.344	19.507	17.211	24.25	12.697	29.611	15.245	24.983	22.084	28.757	22.978	18.862	28.719	37.391	19.56	29.391	29.958	23.652	22.507	31.537	28.829	31.185	53.037	29.106	51.894	28.174	27.817	32.262	15.467	38.26	43.641	45.415	39.07	34.4	43.002	38.063	38.329	45.685	42.708
274.1	29.425	39.523	45.544	27.744	24.994	26.737	25.961	21.116	54.858	27.197	23.285	19.474	17.21	24.214	12.641	29.587	15.199	24.985	22.049	28.77	22.934	18.823	28.613	37.351	19.534	29.35	29.874	23.601	22.466	31.529	28.78	31.112	52.923	29.079	51.841	28.083	27.784	32.204	15.458	38.254	43.538	45.364	39.015	34.384	42.968	38.033	38.33	45.632	42.66
274.32	29.406	39.476	45.503	27.684	24.916	26.69	25.958	21.079	54.814	27.164	23.231	19.401	17.2	24.162	12.592	29.568	15.15	24.96	21.996	28.759	22.876	18.798	28.58	37.326	19.51	29.312	29.813	23.566	22.402	31.461	28.762	31.035	52.816	29.045	51.727	28.062	27.768	32.165	15.45	38.211	43.526	45.323	38.895	34.348	42.904	38.001	38.271	45.571	42.619
274.53	29.378	39.487	45.475	27.667	24.924	26.684	25.941	21.087	54.851	27.135	23.199	19.39	17.177	24.155	12.598	29.574	15.158	24.938	21.968	28.761	22.888	18.779	28.542	37.295	19.445	29.279	29.77	23.563	22.375	31.455	28.727	31.004	52.742	29.003	51.646	28.083	27.757	32.141	15.442	38.174	43.459	45.259	38.787	34.284	42.847	37.94	38.18	45.487	42.593
274.75	29.375	39.477	45.472	27.621	24.91	26.71	25.916	21.116	54.867	27.139	23.222	19.392	17.153	24.147	12.597	29.544	15.177	24.928	22.011	28.766	22.872	18.762	28.517	37.294	19.398	29.282	29.74	23.557	22.358	31.449	28.686	30.977	52.632	28.957	51.515	28.071	27.781	32.127	15.439	38.118	43.399	45.258	38.727	34.259	42.785	37.9	38.162	45.448	42.553
274.97	29.317	39.459	45.474	27.577	24.839	26.686	25.875	21.098	54.848	27.121	23.164	19.336	17.091	24.091	12.544	29.486	15.186	24.891	21.988	28.721	22.809	18.76	28.475	37.258	19.369	29.299	29.69	23.54	22.315	31.434	28.641	30.943	52.572	28.934	51.485	28.046	27.735	32.088	15.434	38.115	43.32	45.237	38.665	34.233	42.75	37.849	38.111	45.415	42.524
275.18	29.318	39.447	45.492	27.545	24.832	26.699	25.874	21.092	54.874	27.109	23.169	19.306	17.109	24.108	12.553	29.496	15.189	24.864	21.997	28.757	22.828	18.762	28.45	37.255	19.371	29.295	29.68	23.572	22.309	31.441	28.657	30.942	52.548	28.919	51.396	28.07	27.738	32.068	15.427	38.082	43.241	45.208	38.619	34.189	42.677	37.812	38.051	45.347	42.485
275.4	29.313	39.446	45.533	27.584	24.846	26.718	25.935	21.11	54.896	27.048	23.184	19.318	17.101	24.104	12.553	29.526	15.212	24.925	22.023	28.764	22.805	18.802	28.452	37.238	19.368	29.315	29.66	23.562	22.313	31.4	28.678	30.926	52.454	28.948	51.361	28.073	27.758	32.112	15.417	38.056	43.2	45.2	38.604	34.154	42.653	37.772	38.009	45.293	42.463
275.62	29.288	39.455	45.552	27.638	24.851	26.727	25.94	21.099	54.88	27.029	23.16	19.329	17.115	24.09	12.548	29.507	15.193	24.943	22.024	28.767	22.816	18.829	28.416	37.25	19.351	29.307	29.635	23.558	22.358	31.426	28.662	30.913	52.375	28.955	51.333	28.068	27.792	32.064	15.412	38.049	43.169	45.228	38.557	34.109	42.637	37.8	38.005	45.257	42.416
275.83	29.275	39.456	45.556	27.648	24.838	26.742	25.952	21.104	54.905	27.03	23.161	19.344	17.132	24.079	12.528	29.508	15.194	24.958	22.007	28.789	22.801	18.857	28.424	37.273	19.383	29.315	29.633	23.606	22.351	31.456	28.673	30.936	52.271	28.951	51.29	28.087	27.781	32.092	15.407	38.021	43.105	45.2	38.522	34.056	42.613	37.785	37.988	45.233	42.412
276.05	29.251	39.452	45.523	27.614	24.827	26.765	25.935	21.069	54.894	26.994	23.131	19.347	17.14	24.072	12.503	29.509	15.173	24.941	21.991	28.795	22.79	18.83	28.365	37.261	19.327	29.291	29.638	23.58	22.357	31.441	28.647	30.937	52.226	28.936	51.245	28.059	27.731	32.065	15.408	37.971	43.043	45.167	38.483	33.997	42.566	37.731	37.941	45.224	42.364
276.26	29.243	39.462	45.515	27.615	24.807	26.75	25.903	21.055	54.9	26.944	23.158	19.342	17.16	24.033	12.504	29.537	15.162	24.953	22.004	28.769	22.769	18.811	28.399	37.238	19.302	29.28	29.6	23.563	22.342	31.442	28.64	30.914	52.118	28.928	51.153	28.029	27.715	32.039	15.404	37.965	42.99	45.123	38.412	33.999	42.514	37.649	37.866	45.162	42.309
276.48	29.208	39.45	45.498	27.601	24.763	26.74	25.89	21.023	54.965	26.901	23.13	19.341	17.133	24.02	12.485	29.52	15.11	24.913	21.96	28.739	22.735	18.804	28.39	37.222	19.292	29.27	29.57	23.507	22.343	31.443	28.586	30.88	52.071	28.864	51.084	27.972	27.735	32	15.399	37.961	42.963	45.107	38.36	33.958	42.474	37.608	37.824	45.116	42.293
276.7	29.177	39.43	45.461	27.568	24.707	26.708	25.866	20.975	55.015	26.836	23.091	19.334	17.109	23.996	12.456	29.479	15.087	24.898	21.936	28.71	22.715	18.778	28.323	37.212	19.251	29.228	29.565	23.49	22.299	31.463	28.54	30.817	52.02	28.834	51.038	27.94	27.719	31.973	15.389	37.88	42.87	45.067	38.304	33.937	42.464	37.549	37.762	45.048	42.248
276.91	29.171	39.42	45.451	27.524	24.698	26.686	25.859	20.985	55.018	26.804	23.09	19.321	17.092	23.961	12.435	29.444	15.054	24.865	21.896	28.7	22.721	18.755	28.301	37.218	19.19	29.215	29.565	23.441	22.27	31.455	28.489	30.796	51.94	28.789	50.955	27.904	27.726	31.956	15.378	37.878	42.8	45.011	38.235	33.872	42.413	37.503	37.71	44.977	42.197
277.13	29.172	39.422	45.432	27.515	24.657	26.652	25.81	20.947	55.031	26.769	23.047	19.347	17.057	23.927	12.412	29.428	15.034	24.851	21.891	28.681	22.692	18.708	28.274	37.196	19.12	29.21	29.549	23.425	22.243	31.466	28.45	30.767	51.883	28.708	50.842	27.917	27.691	31.921	15.372	37.849	42.785	44.967	38.178	33.838	42.363	37.455	37.674	44.937	42.195
277.34	29.164	39.413	45.506	27.509	24.641	26.657	25.802	20.944	55.068	26.763	23.039	19.369	17.065	23.906	12.413	29.419	15.027	24.847	21.893	28.71	22.689	18.671	28.284	37.21	19.127	29.22	29.551	23.434	22.244	31.441	28.445	30.748	51.804	28.706	50.759	27.904	27.686	31.931	15.366	37.822	42.755	44.931	38.132	33.793	42.349	37.416	37.636	44.944	42.184
277.56	29.168	39.43	45.518	27.531	24.66	26.664	25.783	21.007	55.179	26.824	23.031	19.389	17.101	23.957	12.41	29.427	15.068	24.84	21.927	28.685	22.662	18.687	28.292	37.263	19.075	29.218	29.578	23.469	22.283	31.417	28.424	30.78	51.785	28.688	50.733	27.869	27.697	31.893	15.364	37.846	42.779	44.935	38.069	33.798	42.339	37.481	37.631	44.934	42.21
277.78	29.147	39.419	45.481	27.519	24.645	26.646	25.763	20.961	55.203	26.779	23.016	19.361	17.09	23.949	12.425	29.419	15.057	24.832	21.917	28.645	22.652	18.65	28.291	37.286	19.042	29.217	29.526	23.476	22.274	31.41	28.425	30.772	51.649	28.646	50.643	27.858	27.642	31.846	15.356	37.765	42.732	44.916	37.985	33.723	42.242	37.415	37.586	44.894	42.166
277.99	29.169	39.407	45.517	27.511	24.629	26.627	25.748	20.951	55.201	26.754	23.007	19.361	17.074	23.921	12.394	29.395	15.052	24.824	21.914	28.643	22.625	18.637	28.293	37.27	19.028	29.213	29.487	23.436	22.266	31.389	28.418	30.725	51.577	28.628	50.553	27.805	27.617	31.831	15.349	37.717	42.7	44.905	37.915	33.676	42.176	37.374	37.533	44.867	42.128
278.21	29.193	39.443	45.543	27.562	24.645	26.632	25.769	20.951	55.238	26.768	22.986	19.358	17.075	23.925	12.405	29.392	15.045	24.815	21.943	28.682	22.628	18.641	28.262	37.28	19.044	29.257	29.507	23.46	22.267	31.397	28.422	30.691	51.572	28.631	50.565	27.848	27.646	31.823	15.343	37.722	42.671	44.895	37.856	33.684	42.135	37.337	37.499	44.839	42.114
278.42	29.156	39.418	45.502	27.519	24.6	26.609	25.735	20.927	55.231	26.7	22.931	19.325	17.051	23.884	12.355	29.365	15.002	24.8	21.87	28.657	22.586	18.605	28.193	37.248	19.021	29.257	29.492	23.42	22.213	31.333	28.4	30.676	51.502	28.557	50.515	27.777	27.608	31.794	15.336	37.696	42.642	44.868	37.799	33.653	42.091	37.309	37.484	44.826	42.081
278.64	29.174	39.429	45.536	27.492	24.575	26.6	25.772	20.917	55.255	26.702	22.925	19.318	17.069	23.857	12.343	29.381	14.976	24.787	21.848	28.676	22.563	18.594	28.194	37.26	18.987	29.238	29.488	23.418	22.192	31.312	28.368	30.667	51.42	28.536	50.479	27.764	27.655	31.772	15.328	37.654	42.595	44.811	37.744	33.579	42.055	37.214	37.42	44.789	42.055
278.86	29.18	39.426	45.541	27.515	24.546	26.572	25.765	20.922	55.297	26.701	22.907	19.306	17.049	23.842	12.34	29.363	14.944	24.754	21.843	28.694	22.551	18.585	28.188	37.264	18.95	29.247	29.455	23.422	22.223	31.314	28.367	30.644	51.374	28.511	50.424	27.74	27.627	31.763	15.321	37.66	42.628	44.789	37.694	33.558	42.013	37.203	37.425	44.771	42.038
279.07	29.173	39.444	45.579	27.486	24.553	26.587	25.767	20.905	55.325	26.687	22.926	19.287	17.038	23.831	12.332	29.374	14.917	24.754	21.822	28.693	22.513	18.591	28.155	37.25	18.942	29.235	29.46	23.417	22.222	31.291	28.328	30.597	51.333	28.503	50.414	27.729	27.585	31.737	15.311	37.629	42.605	44.759	37.64	33.501	41.971	37.154	37.381	44.728	42.001
279.29	29.189	39.448	45.615	27.472	24.565	26.593	25.763	20.927	55.369	26.705	22.944	19.308	17.045	23.812	12.35	29.394	14.918	24.736	21.815	28.702	22.519	18.612	28.17	37.269	18.913	29.246	29.45	23.452	22.243	31.292	28.336	30.572	51.254	28.499	50.385	27.744	27.599	31.73	15.31	37.633	42.556	44.748	37.612	33.474	41.919	37.123	37.359	44.702	41.937
279.5	29.186	39.436	45.599	27.462	24.57	26.566	25.721	20.883	55.407	26.697	22.898	19.3	17.045	23.796	12.319	29.366	14.885	24.706	21.778	28.675	22.491	18.566	28.153	37.299	18.87	29.234	29.419	23.429	22.218	31.269	28.333	30.535	51.173	28.466	50.352	27.731	27.585	31.712	15.303	37.615	42.537	44.741	37.579	33.483	41.885	37.09	37.299	44.693	41.922
279.72	29.216	39.462	45.625	27.428	24.573	26.569	25.693	20.839	55.438	26.676	22.859	19.264	17.057	23.798	12.303	29.347	14.876	24.679	21.781	28.652	22.485	18.547	28.121	37.269	18.848	29.229	29.417	23.418	22.243	31.277	28.311	30.47	51.121	28.432	50.303	27.71	27.586	31.677	15.299	37.602	42.485	44.702	37.505	33.407	41.803	37.021	37.249	44.647	41.909
279.94	29.223	39.46	45.656	27.439	24.589	26.584	25.741	20.841	55.491	26.67	22.889	19.283	17.075	23.806	12.328	29.394	14.879	24.698	21.787	28.684	22.499	18.583	28.183	37.267	18.85	29.233	29.391	23.445	22.221	31.287	28.334	30.495	51.095	28.43	50.303	27.737	27.62	31.698	15.296	37.591	42.485	44.684	37.453	33.374	41.781	37.005	37.241	44.635	41.911
280.15	29.197	39.447	45.678	27.413	24.594	26.587	25.726	20.832	55.482	26.661	22.879	19.304	17.086	23.794	12.31	29.396	14.847	24.699	21.779	28.666	22.516	18.554	28.166	37.303	18.806	29.242	29.373	23.453	22.189	31.272	28.328	30.483	51.019	28.405	50.228	27.699	27.651	31.688	15.295	37.585	42.451	44.651	37.409	33.31	41.757	36.953	37.154	44.577	41.876
280.37	29.16	39.457	45.703	27.382	24.579	26.558	25.699	20.811	55.517	26.609	22.854	19.274	17.081	23.779	12.309	29.428	14.815	24.677	21.732	28.697	22.511	18.524	28.153	37.29	18.788	29.242	29.339	23.444	22.17	31.222	28.336	30.46	50.931	28.366	50.103	27.671	27.645	31.674	15.291	37.561	42.406	44.649	37.374	33.27	41.707	36.872	37.102	44.52	41.848
280.58	29.159	39.472	45.737	27.418	24.61	26.576	25.681	20.821	55.545	26.627	22.846	19.266	17.104	23.794	12.298	29.494	14.825	24.69	21.746	28.731	22.504	18.544	28.172	37.343	18.802	29.252	29.361	23.46	22.181	31.204	28.362	30.47	50.858	28.355	50.041	27.688	27.646	31.683	15.285	37.532	42.387	44.656	37.327	33.286	41.711	36.842	37.07	44.502	41.845
280.8	29.2	39.505	45.775	27.435	24.635	26.59	25.73	20.836	55.579	26.613	22.851	19.303	17.127	23.815	12.316	29.503	14.801	24.706	21.745	28.777	22.524	18.545	28.198	37.352	18.79	29.248	29.402	23.509	22.216	31.218	28.382	30.451	50.807	28.363	49.986	27.699	27.686	31.671	15.277	37.527	42.382	44.663	37.314	33.266	41.698	36.83	37.022	44.481	41.827
281.02	29.191	39.532	45.785	27.433	24.664	26.607	25.745	20.836	55.63	26.616	22.859	19.306	17.14	23.82	12.297	29.529	14.839	24.705	21.74	28.818	22.527	18.553	28.216	37.373	18.772	29.276	29.388	23.499	22.201	31.205	28.377	30.439	50.768	28.376	49.902	27.727	27.709	31.663	15.277	37.523	42.345	44.682	37.283	33.249	41.674	36.766	37.023	44.495	41.816
281.23	29.187	39.525	45.795	27.434	24.637	26.571	25.77	20.836	55.663	26.589	22.84	19.331	17.163	23.815	12.282	29.549	14.818	24.699	21.745	28.83	22.489	18.547	28.191	37.348	18.706	29.264	29.334	23.504	22.186	31.215	28.374	30.452	50.704	28.367	49.862	27.706	27.694	31.656	15.269	37.467	42.281	44.691	37.23	33.199	41.638	36.732	36.985	44.458	41.801
281.45	29.179	39.54	45.805	27.421	24.607	26.575	25.753	20.818	55.736	26.571	22.842	19.308	17.154	23.822	12.232	29.539	14.827	24.688	21.752	28.839	22.484	18.531	28.157	37.31	18.681	29.284	29.334	23.5	22.183	31.204	28.353	30.406	50.625	28.339	49.795	27.716	27.665	31.629	15.266	37.455	42.207	44.69	37.158	33.114	41.575	36.711	36.92	44.407	41.78
281.66	29.174	39.592	45.858	27.45	24.598	26.587	25.773	20.82	55.801	26.567	22.857	19.302	17.163	23.821	12.241	29.561	14.855	24.703	21.726	28.868	22.489	18.519	28.175	37.344	18.662	29.315	29.309	23.505	22.205	31.215	28.356	30.359	50.621	28.339	49.753	27.734	27.689	31.667	15.264	37.468	42.193	44.735	37.157	33.102	41.546	36.703	36.922	44.405	41.794
281.88	29.172	39.623	45.866	27.426	24.584	26.573	25.79	20.788	55.82	26.554	22.823	19.299	17.161	23.794	12.225	29.55	14.841	24.702	21.756	28.88	22.481	18.504	28.173	37.367	18.665	29.33	29.286	23.522	22.214	31.217	28.366	30.322	50.547	28.334	49.705	27.717	27.656	31.65	15.261	37.48	42.18	44.734	37.15	33.073	41.546	36.69	36.884	44.417	41.8
282.1	29.171	39.653	45.885	27.396	24.568	26.591	25.779	20.785	55.84	26.524	22.809	19.275	17.149	23.778	12.218	29.553	14.848	24.694	21.74	28.905	22.456	18.501	28.177	37.37	18.665	29.329	29.224	23.52	22.199	31.242	28.357	30.325	50.511	28.337	49.618	27.725	27.675	31.629	15.25	37.446	42.125	44.741	37.127	33.05	41.507	36.663	36.84	44.389	41.811
282.31	29.158	39.658	45.927	27.398	24.601	26.652	25.79	20.793	55.875	26.548	22.86	19.283	17.175	23.817	12.187	29.551	14.83	24.696	21.748	28.922	22.411	18.47	28.166	37.392	18.633	29.373	29.239	23.557	22.197	31.243	28.333	30.346	50.43	28.345	49.575	27.736	27.673	31.648	15.24	37.451	42.096	44.717	37.105	33.014	41.481	36.634	36.791	44.377	41.818
282.53	29.196	39.637	45.92	27.379	24.618	26.646	25.825	20.822	55.923	26.573	22.898	19.279	17.204	23.795	12.212	29.559	14.836	24.708	21.731	28.93	22.426	18.51	28.159	37.419	18.569	29.384	29.26	23.581	22.232	31.256	28.352	30.335	50.392	28.344	49.524	27.747	27.661	31.672	15.231	37.478	42.118	44.736	37.089	33.009	41.499	36.633	36.77	44.385	41.844
282.74	29.188	39.655	45.896	27.387	24.631	26.653	25.823	20.773	55.965	26.551	22.914	19.259	17.204	23.789	12.181	29.555	14.827	24.689	21.693	28.938	22.431	18.47	28.142	37.44	18.551	29.366	29.214	23.568	22.247	31.22	28.325	30.334	50.372	28.319	49.498	27.758	27.66	31.614	15.223	37.485	42.085	44.732	37.066	32.957	41.486	36.611	36.734	44.41	41.828
282.96	29.221	39.696	45.951	27.41	24.646	26.661	25.869	20.811	56.051	26.553	22.95	19.271	17.209	23.806	12.206	29.562	14.858	24.686	21.683	28.952	22.477	18.498	28.184	37.475	18.558	29.375	29.216	23.603	22.256	31.22	28.351	30.368	50.318	28.361	49.468	27.775	27.698	31.644	15.214	37.454	42.082	44.727	36.978	32.926	41.449	36.584	36.716	44.399	41.796
283.17	29.242	39.708	46.003	27.427	24.67	26.647	25.848	20.829	56.106	26.511	22.956	19.28	17.223	23.813	12.201	29.588	14.865	24.7	21.667	28.963	22.471	18.498	28.177	37.495	18.554	29.388	29.189	23.61	22.236	31.239	28.306	30.356	50.243	28.359	49.438	27.761	27.689	31.639	15.206	37.42	42.056	44.729	36.941	32.892	41.415	36.552	36.695	44.387	41.794
283.39	29.302	39.751	46.057	27.451	24.699	26.666	25.881	20.883	56.164	26.508	22.972	19.28	17.258	23.809	12.225	29.624	14.882	24.721	21.674	28.996	22.517	18.475	28.198	37.53	18.586	29.433	29.181	23.594	22.246	31.263	28.329	30.348	50.227	28.365	49.418	27.787	27.719	31.644	15.198	37.412	42.05	44.761	36.909	32.865	41.377	36.524	36.664	44.415	41.788
283.61	29.309	39.8	46.078	27.455	24.719	26.692	25.905	20.909	56.251	26.547	22.971	19.278	17.258	23.841	12.241	29.608	14.891	24.73	21.668	29.031	22.54	18.467	28.209	37.576	18.57	29.473	29.208	23.584	22.247	31.273	28.373	30.309	50.197	28.329	49.297	27.809	27.714	31.664	15.192	37.375	42.023	44.779	36.915	32.825	41.389	36.519	36.651	44.385	41.806
283.82	29.324	39.825	46.118	27.468	24.743	26.696	25.94	20.927	56.332	26.582	23.006	19.299	17.288	23.85	12.25	29.628	14.914	24.743	21.661	29.041	22.54	18.5	28.219	37.597	18.575	29.517	29.186	23.619	22.248	31.237	28.376	30.31	50.111	28.343	49.209	27.827	27.744	31.686	15.185	37.381	42.002	44.758	36.883	32.78	41.336	36.494	36.618	44.372	41.794
284.04	29.33	39.853	46.174	27.498	24.789	26.713	25.986	20.904	56.357	26.561	23.006	19.306	17.296	23.822	12.234	29.658	14.917	24.763	21.667	29.071	22.503	18.501	28.228	37.643	18.543	29.54	29.205	23.603	22.253	31.244	28.387	30.284	50.053	28.323	49.176	27.828	27.736	31.664	15.175	37.378	42.029	44.784	36.88	32.794	41.359	36.475	36.599	44.381	41.794
284.25	29.322	39.874	46.269	27.483	24.802	26.729	25.976	20.915	56.377	26.585	22.989	19.295	17.328	23.824	12.225	29.684	14.916	24.779	21.659	29.069	22.456	18.498	28.259	37.69	18.52	29.557	29.213	23.608	22.273	31.253	28.377	30.263	50.01	28.326	49.113	27.857	27.774	31.696	15.174	37.405	42.041	44.794	36.85	32.769	41.349	36.441	36.597	44.378	41.805
284.47	29.309	39.854	46.259	27.447	24.784	26.676	25.989	20.888	56.457	26.549	22.983	19.249	17.288	23.848	12.204	29.664	14.867	24.771	21.643	29.095	22.406	18.497	28.249	37.664	18.485	29.578	29.169	23.596	22.242	31.244	28.324	30.247	49.944	28.258	49.068	27.892	27.734	31.637	15.167	37.402	42.026	44.832	36.845	32.779	41.353	36.425	36.597	44.386	41.801
284.68	29.328	39.865	46.252	27.421	24.799	26.682	26.018	20.886	56.529	26.557	22.998	19.23	17.306	23.867	12.19	29.685	14.872	24.772	21.63	29.112	22.384	18.5	28.269	37.715	18.474	29.608	29.148	23.606	22.254	31.254	28.336	30.242	49.846	28.307	49.053	27.925	27.744	31.659	15.164	37.388	42.014	44.856	36.811	32.743	41.327	36.386	36.551	44.349	41.815
284.9	29.35	39.879	46.294	27.412	24.831	26.69	26.067	20.913	56.616	26.567	22.991	19.213	17.305	23.841	12.198	29.698	14.891	24.775	21.591	29.12	22.367	18.502	28.278	37.775	18.483	29.643	29.135	23.608	22.254	31.25	28.335	30.202	49.782	28.312	48.973	27.956	27.784	31.683	15.159	37.395	42.029	44.895	36.799	32.715	41.361	36.361	36.572	44.321	41.795
285.12	29.37	39.904	46.321	27.369	24.811	26.689	26.091	20.91	56.658	26.527	22.993	19.218	17.296	23.825	12.204	29.729	14.869	24.77	21.586	29.134	22.336	18.465	28.276	37.809	18.466	29.684	29.143	23.599	22.272	31.272	28.306	30.179	49.764	28.311	48.92	27.954	27.767	31.689	15.154	37.395	42.029	44.904	36.78	32.691	41.346	36.347	36.543	44.33	41.734
285.33	29.378	39.913	46.36	27.364	24.834	26.709	26.118	20.923	56.732	26.522	23.009	19.235	17.319	23.823	12.206	29.766	14.871	24.808	21.598	29.156	22.336	18.46	28.293	37.864	18.45	29.738	29.145	23.61	22.271	31.328	28.349	30.186	49.701	28.33	48.858	27.963	27.809	31.718	15.152	37.364	42.031	44.918	36.743	32.654	41.314	36.333	36.502	44.333	41.755
285.55	29.346	39.973	46.376	27.336	24.844	26.729	26.123	20.925	56.742	26.503	23.048	19.24	17.303	23.81	12.186	29.782	14.85	24.834	21.573	29.178	22.327	18.427	28.256	37.884	18.427	29.765	29.131	23.598	22.256	31.317	28.327	30.14	49.617	28.33	48.793	27.942	27.801	31.691	15.145	37.364	42.019	44.94	36.699	32.612	41.284	36.304	36.475	44.286	41.757
285.76	29.324	39.978	46.412	27.321	24.847	26.748	26.111	20.942	56.819	26.509	23.059	19.253	17.307	23.814	12.19	29.789	14.871	24.863	21.563	29.183	22.317	18.407	28.26	37.9	18.437	29.779	29.123	23.609	22.247	31.334	28.329	30.129	49.524	28.316	48.757	27.965	27.819	31.686	15.139	37.354	41.988	44.919	36.625	32.552	41.25	36.252	36.404	44.255	41.728
285.98	29.307	40.014	46.456	27.305	24.856	26.733	26.135	20.936	56.896	26.506	23.049	19.237	17.295	23.791	12.189	29.823	14.881	24.867	21.533	29.196	22.286	18.401	28.231	37.909	18.445	29.802	29.137	23.624	22.246	31.314	28.319	30.114	49.476	28.303	48.69	27.964	27.848	31.668	15.136	37.331	41.964	44.92	36.574	32.511	41.207	36.224	36.367	44.209	41.72
286.19	29.326	40.073	46.512	27.321	24.895	26.751	26.166	20.954	56.988	26.551	23.072	19.224	17.27	23.781	12.178	29.848	14.868	24.888	21.565	29.228	22.302	18.411	28.23	37.925	18.423	29.815	29.136	23.658	22.23	31.311	28.326	30.098	49.422	28.286	48.689	27.937	27.87	31.67	15.133	37.324	41.952	44.928	36.505	32.481	41.207	36.186	36.309	44.207	41.73
286.41	29.296	40.094	46.545	27.29	24.89	26.739	26.169	20.913	57.028	26.557	23.047	19.226	17.262	23.786	12.149	29.871	14.84	24.894	21.554	29.243	22.262	18.364	28.178	37.961	18.37	29.791	29.129	23.665	22.242	31.331	28.315	30.056	49.354	28.299	48.599	27.909	27.844	31.707	15.128	37.352	41.976	44.99	36.503	32.454	41.234	36.164	36.335	44.235	41.758
286.62	29.312	40.125	46.594	27.303	24.919	26.738	26.182	20.929	57.091	26.559	23.084	19.226	17.278	23.788	12.147	29.909	14.828	24.91	21.553	29.285	22.26	18.345	28.195	38.012	18.319	29.803	29.137	23.671	22.226	31.328	28.29	30.039	49.297	28.3	48.581	27.924	27.846	31.733	15.124	37.352	41.971	45.035	36.498	32.481	41.247	36.157	36.322	44.25	41.796
286.84	29.36	40.149	46.662	27.315	24.947	26.767	26.239	20.948	57.174	26.602	23.128	19.238	17.312	23.827	12.16	29.97	14.822	24.951	21.571	29.336	22.278	18.367	28.247	38.086	18.319	29.833	29.186	23.709	22.28	31.326	28.299	30.042	49.29	28.326	48.565	27.958	27.87	31.735	15.118	37.379	41.99	45.069	36.521	32.48	41.281	36.169	36.311	44.269	41.817
287.06	29.368	40.212	46.706	27.314	24.942	26.792	26.262	20.991	57.191	26.59	23.133	19.233	17.324	23.839	12.167	29.98	14.779	24.963	21.572	29.378	22.288	18.355	28.227	38.12	18.32	29.851	29.192	23.706	22.298	31.319	28.303	30.02	49.207	28.337	48.48	27.946	27.891	31.761	15.111	37.409	41.945	45.058	36.512	32.456	41.258	36.153	36.281	44.271	41.823
287.27	29.394	40.246	46.754	27.275	24.934	26.807	26.253	20.977	57.271	26.594	23.156	19.201	17.348	23.852	12.167	30.016	14.751	24.947	21.571	29.391	22.248	18.345	28.2	38.11	18.271	29.873	29.179	23.717	22.277	31.306	28.309	29.988	49.165	28.334	48.453	27.951	27.896	31.737	15.108	37.397	41.913	45.035	36.475	32.43	41.224	36.126	36.23	44.255	41.8
287.49	29.422	40.24	46.796	27.292	24.945	26.816	26.281	20.954	57.358	26.586	23.148	19.199	17.374	23.858	12.164	30.026	14.742	24.949	21.573	29.404	22.228	18.333	28.185	38.137	18.262	29.855	29.175	23.707	22.28	31.336	28.3	29.968	49.14	28.318	48.449	27.954	27.909	31.755	15.101	37.42	41.915	45.031	36.459	32.423	41.223	36.118	36.206	44.254	41.823
287.7	29.456	40.277	46.862	27.324	24.985	26.845	26.313	20.993	57.417	26.596	23.161	19.238	17.367	23.876	12.161	30.082	14.733	24.984	21.588	29.421	22.225	18.338	28.199	38.163	18.268	29.886	29.19	23.73	22.283	31.346	28.297	29.978	49.057	28.323	48.452	27.97	27.915	31.767	15.096	37.457	41.915	45.043	36.445	32.394	41.174	36.116	36.214	44.257	41.848
287.92	29.441	40.273	46.903	27.329	25.013	26.871	26.307	21.005	57.474	26.584	23.199	19.225	17.363	23.881	12.173	30.103	14.75	24.995	21.57	29.443	22.201	18.328	28.171	38.204	18.269	29.887	29.208	23.725	22.292	31.375	28.302	29.961	49.028	28.323	48.424	27.968	27.917	31.792	15.093	37.459	41.918	45.062	36.432	32.369	41.174	36.09	36.208	44.279	41.871
288.13	29.436	40.317	46.947	27.31	25.063	26.889	26.339	21.022	57.537	26.605	23.213	19.246	17.353	23.899	12.186	30.106	14.744	25.001	21.599	29.49	22.231	18.342	28.154	38.242	18.287	29.907	29.225	23.737	22.298	31.395	28.294	29.956	48.981	28.348	48.38	27.97	27.951	31.799	15.088	37.469	41.9	45.099	36.395	32.345	41.155	36.053	36.185	44.24	41.873
288.35	29.454	40.362	47.009	27.323	25.068	26.917	26.357	21.044	57.65	26.62	23.208	19.267	17.376	23.896	12.187	30.171	14.739	25.005	21.604	29.52	22.224	18.363	28.172	38.292	18.257	29.927	29.225	23.735	22.321	31.394	28.304	29.945	48.954	28.345	48.386	27.976	27.941	31.845	15.082	37.491	41.891	45.113	36.405	32.326	41.171	36.042	36.143	44.249	41.88
288.56	29.469	40.396	47.035	27.288	25.076	26.927	26.382	21.048	57.72	26.613	23.223	19.242	17.411	23.904	12.178	30.201	14.757	25.034	21.616	29.556	22.232	18.373	28.168	38.339	18.272	29.947	29.23	23.739	22.346	31.431	28.309	29.947	48.897	28.37	48.313	28.002	27.959	31.841	15.079	37.528	41.921	45.137	36.388	32.295	41.188	36.034	36.133	44.244	41.905
288.78	29.488	40.437	47.073	27.276	25.093	26.93	26.41	21.034	57.776	26.647	23.233	19.249	17.417	23.911	12.198	30.224	14.747	25.072	21.589	29.554	22.245	18.376	28.179	38.38	18.247	29.963	29.231	23.768	22.348	31.456	28.31	29.927	48.857	28.367	48.254	27.983	27.997	31.84	15.073	37.517	41.907	45.121	36.32	32.269	41.15	36.018	36.112	44.233	41.946
288.99	29.506	40.471	47.078	27.282	25.089	26.926	26.457	21.026	57.858	26.632	23.241	19.252	17.428	23.926	12.199	30.25	14.739	25.053	21.578	29.571	22.253	18.371	28.157	38.398	18.214	29.96	29.231	23.762	22.342	31.484	28.31	29.91	48.824	28.361	48.246	27.989	28.008	31.823	15.064	37.525	41.942	45.133	36.277	32.223	41.105	35.983	36.089	44.225	41.991
289.21	29.505	40.486	47.142	27.28	25.102	26.941	26.443	21.001	57.977	26.613	23.25	19.255	17.428	23.923	12.172	30.303	14.743	25.069	21.575	29.609	22.255	18.344	28.13	38.421	18.198	29.972	29.24	23.764	22.337	31.498	28.298	29.904	48.817	28.373	48.221	27.997	28.012	31.83	15.053	37.543	41.965	45.165	36.248	32.207	41.099	35.982	36.075	44.24	42.041
289.43	29.54	40.53	47.198	27.321	25.133	26.96	26.476	21.002	58.035	26.638	23.27	19.274	17.432	23.933	12.205	30.326	14.75	25.117	21.616	29.627	22.256	18.349	28.113	38.452	18.2	29.996	29.227	23.771	22.357	31.543	28.311	29.91	48.782	28.381	48.236	28.002	28.015	31.833	15.046	37.557	41.982	45.19	36.201	32.193	41.103	35.945	36.054	44.25	42.039
289.64	29.543	40.573	47.211	27.308	25.113	26.976	26.507	21.001	58.102	26.642	23.288	19.261	17.429	23.913	12.202	30.315	14.725	25.117	21.595	29.659	22.231	18.324	28.1	38.482	18.127	29.982	29.21	23.766	22.353	31.521	28.293	29.888	48.703	28.359	48.167	27.992	28.011	31.822	15.04	37.553	41.992	45.221	36.169	32.181	41.086	35.917	36.052	44.274	42.058
289.86	29.55	40.608	47.276	27.318	25.117	27.024	26.527	21.006	58.211	26.625	23.304	19.266	17.413	23.915	12.217	30.339	14.712	25.104	21.614	29.668	22.23	18.298	28.086	38.54	18.111	29.961	29.225	23.802	22.352	31.555	28.281	29.902	48.635	28.353	48.085	27.979	28.03	31.821	15.034	37.523	41.924	45.219	36.109	32.148	41.068	35.861	36.058	44.263	42.032
290.07	29.577	40.634	47.329	27.316	25.155	27.071	26.559	21.01	58.243	26.653	23.297	19.261	17.415	23.918	12.226	30.375	14.72	25.126	21.579	29.708	22.219	18.28	28.079	38.579	18.091	29.966	29.237	23.83	22.351	31.575	28.272	29.895	48.608	28.335	48.041	28.007	28.045	31.808	15.028	37.537	41.915	45.245	36.079	32.152	41.07	35.856	36.033	44.263	42.021
290.29	29.606	40.684	47.374	27.309	25.183	27.104	26.601	21.019	58.32	26.656	23.302	19.259	17.413	23.944	12.238	30.419	14.688	25.128	21.549	29.732	22.206	18.265	28.061	38.61	18.086	29.966	29.236	23.835	22.338	31.527	28.274	29.842	48.592	28.352	48.016	28.033	28.045	31.813	15.029	37.554	41.945	45.253	36.068	32.147	41.079	35.846	36.006	44.269	42.05
290.5	29.665	40.726	47.447	27.308	25.185	27.115	26.641	21.046	58.413	26.67	23.32	19.268	17.428	23.937	12.232	30.474	14.695	25.165	21.532	29.772	22.199	18.26	28.056	38.666	18.078	29.98	29.23	23.86	22.354	31.56	28.291	29.837	48.607	28.358	48.037	28.033	28.076	31.809	15.026	37.561	41.959	45.283	36.063	32.14	41.104	35.844	36.017	44.293	42.089
290.72	29.68	40.788	47.475	27.288	25.186	27.145	26.691	21.049	58.462	26.659	23.331	19.259	17.461	23.973	12.245	30.481	14.707	25.174	21.523	29.812	22.173	18.27	28.045	38.689	18.085	29.982	29.236	23.888	22.348	31.573	28.289	29.836	48.558	28.342	48.027	28.068	28.103	31.823	15.017	37.542	41.963	45.307	36.029	32.127	41.062	35.812	36.007	44.273	42.07
290.93	29.694	40.819	47.566	27.311	25.212	27.185	26.744	21.091	58.551	26.694	23.359	19.29	17.49	23.997	12.232	30.508	14.722	25.214	21.545	29.833	22.187	18.316	28.042	38.739	18.086	29.995	29.263	23.909	22.377	31.604	28.311	29.848	48.554	28.371	48.029	28.091	28.117	31.873	15.008	37.554	41.968	45.329	35.999	32.14	41.048	35.813	35.998	44.277	42.056
291.15	29.718	40.832	47.583	27.321	25.236	27.229	26.785	21.118	58.584	26.723	23.393	19.286	17.509	24.03	12.205	30.566	14.732	25.244	21.568	29.856	22.212	18.323	28.028	38.76	18.071	30.009	29.267	23.931	22.399	31.628	28.314	29.837	48.499	28.353	48.007	28.113	28.188	31.917	15.001	37.557	41.968	45.331	35.967	32.125	41.029	35.818	35.988	44.304	42.058
291.36	29.744	40.854	47.646	27.339	25.252	27.285	26.847	21.167	58.625	26.756	23.443	19.298	17.521	24.077	12.205	30.617	14.745	25.274	21.577	29.895	22.24	18.352	28.071	38.786	18.073	30.071	29.277	23.949	22.437	31.671	28.333	29.869	48.468	28.356	47.976	28.146	28.219	31.927	14.996	37.602	42.021	45.369	35.957	32.098	41.017	35.799	35.984	44.33	42.071
291.58	29.789	40.858	47.724	27.365	25.28	27.277	26.823	21.178	58.697	26.786	23.48	19.31	17.517	24.078	12.193	30.674	14.732	25.292	21.59	29.904	22.239	18.343	28.093	38.83	18.056	30.079	29.289	23.934	22.453	31.692	28.345	29.867	48.444	28.345	47.953	28.18	28.228	31.955	14.991	37.613	42.044	45.414	35.941	32.1	41.051	35.797	35.976	44.324	42.103
291.79	29.835	40.933	47.774	27.363	25.333	27.292	26.886	21.211	58.784	26.81	23.499	19.336	17.553	24.127	12.202	30.739	14.729	25.328	21.611	29.943	22.274	18.346	28.106	38.894	18.036	30.129	29.303	23.954	22.475	31.73	28.355	29.874	48.404	28.345	47.963	28.207	28.279	31.958	14.985	37.631	42.073	45.436	35.898	32.084	41.015	35.801	35.956	44.301	42.104
292.01	29.83	40.97	47.804	27.348	25.354	27.318	26.905	21.229	58.837	26.836	23.536	19.337	17.561	24.142	12.191	30.773	14.728	25.34	21.61	29.959	22.285	18.343	28.088	38.922	18.023	30.165	29.304	23.961	22.473	31.748	28.354	29.859	48.354	28.324	47.897	28.256	28.297	31.976	14.983	37.654	42.092	45.453	35.851	32.067	41.002	35.785	35.96	44.28	42.102
292.22	29.876	40.992	47.891	27.363	25.379	27.328	26.964	21.218	58.925	26.855	23.549	19.363	17.585	24.168	12.168	30.792	14.745	25.382	21.622	29.973	22.304	18.343	28.112	38.939	18.011	30.204	29.325	23.957	22.495	31.78	28.374	29.876	48.306	28.349	47.833	28.292	28.327	32.005	14.977	37.673	42.09	45.473	35.83	32.084	41.006	35.79	35.966	44.301	42.136
292.44	29.893	41.024	47.932	27.366	25.376	27.31	26.961	21.215	58.984	26.859	23.577	19.362	17.57	24.175	12.145	30.813	14.74	25.39	21.619	29.974	22.284	18.323	28.105	38.953	17.95	30.232	29.336	23.961	22.489	31.792	28.391	29.857	48.188	28.326	47.781	28.279	28.325	32.012	14.976	37.643	42.099	45.517	35.781	32.037	40.964	35.767	35.926	44.292	42.134
292.65	29.928	41.076	47.987	27.398	25.411	27.359	27.005	21.26	59.076	26.866	23.625	19.367	17.594	24.197	12.158	30.844	14.747	25.429	21.607	30.008	22.29	18.35	28.106	39.006	17.95	30.269	29.336	23.97	22.502	31.829	28.384	29.866	48.141	28.311	47.764	28.318	28.331	32.007	14.967	37.64	42.122	45.534	35.76	31.998	40.979	35.74	35.901	44.289	42.167
292.87	29.966	41.099	48.069	27.438	25.449	27.385	27.038	21.27	59.144	26.883	23.671	19.377	17.617	24.228	12.167	30.898	14.745	25.43	21.608	30.05	22.301	18.356	28.118	39.054	17.933	30.308	29.344	23.982	22.514	31.86	28.407	29.887	48.111	28.308	47.764	28.368	28.359	32.046	14.966	37.672	42.131	45.593	35.763	32.021	40.998	35.736	35.902	44.301	42.195
293.09	29.987	41.142	48.142	27.444	25.487	27.398	27.041	21.281	59.209	26.882	23.692	19.362	17.627	24.235	12.164	30.92	14.731	25.475	21.606	30.083	22.281	18.387	28.104	39.102	17.904	30.321	29.342	24.024	22.511	31.877	28.398	29.891	48.15	28.327	47.775	28.367	28.343	32.047	14.963	37.68	42.138	45.643	35.721	31.974	40.996	35.726	35.924	44.328	42.191
293.3	30.009	41.18	48.207	27.483	25.518	27.407	27.069	21.28	59.301	26.882	23.727	19.375	17.648	24.243	12.186	30.985	14.71	25.492	21.577	30.109	22.286	18.399	28.118	39.167	17.9	30.355	29.37	24.056	22.533	31.89	28.406	29.869	48.061	28.306	47.765	28.392	28.379	32.077	14.958	37.69	42.16	45.65	35.718	31.972	40.998	35.713	35.922	44.311	42.226
293.52	30.04	41.218	48.24	27.498	25.54	27.396	27.086	21.31	59.373	26.887	23.759	19.346	17.641	24.244	12.168	30.996	14.702	25.527	21.578	30.137	22.276	18.405	28.126	39.225	17.88	30.382	29.384	24.076	22.522	31.91	28.417	29.865	48.028	28.312	47.783	28.385	28.414	32.095	14.954	37.708	42.173	45.69	35.694	31.978	41.005	35.723	35.925	44.342	42.25
293.73	30.086	41.266	48.302	27.541	25.564	27.434	27.111	21.343	59.451	26.936	23.787	19.353	17.653	24.253	12.179	31.038	14.698	25.539	21.578	30.166	22.309	18.411	28.163	39.278	17.881	30.417	29.411	24.104	22.534	31.981	28.424	29.869	48	28.35	47.737	28.42	28.445	32.122	14.954	37.722	42.164	45.736	35.685	31.974	41.009	35.722	35.94	44.342	42.238
293.95	30.128	41.332	48.368	27.557	25.612	27.498	27.164	21.396	59.535	26.991	23.834	19.396	17.694	24.287	12.201	31.101	14.707	25.592	21.619	30.218	22.347	18.437	28.193	39.35	17.883	30.465	29.429	24.124	22.599	32.013	28.468	29.888	47.998	28.374	47.71	28.473	28.474	32.145	14.953	37.738	42.183	45.785	35.695	31.977	41.003	35.732	35.932	44.398	42.284
294.16	30.122	41.355	48.416	27.533	25.605	27.488	27.192	21.376	59.574	26.994	23.823	19.387	17.708	24.296	12.18	31.126	14.658	25.584	21.58	30.228	22.293	18.415	28.212	39.373	17.878	30.467	29.433	24.108	22.594	32.01	28.439	29.869	47.988	28.325	47.7	28.452	28.467	32.106	14.95	37.736	42.187	45.785	35.709	31.956	41.002	35.756	35.936	44.416	42.295
294.38	30.141	41.398	48.486	27.556	25.636	27.498	27.246	21.385	59.645	27.022	23.854	19.39	17.708	24.35	12.166	31.171	14.63	25.596	21.584	30.257	22.303	18.425	28.183	39.409	17.868	30.503	29.428	24.106	22.595	32.033	28.44	29.886	47.951	28.322	47.724	28.467	28.476	32.128	14.95	37.741	42.205	45.837	35.706	31.943	41.005	35.76	35.928	44.461	42.304
294.59	30.16	41.421	48.537	27.567	25.673	27.525	27.286	21.404	59.731	27.037	23.894	19.413	17.72	24.371	12.147	31.214	14.611	25.626	21.576	30.279	22.308	18.429	28.198	39.487	17.815	30.547	29.446	24.102	22.602	32.07	28.432	29.867	47.925	28.355	47.732	28.49	28.515	32.139	14.949	37.758	42.225	45.851	35.71	31.93	41.01	35.73	35.955	44.479	42.353
294.81	30.175	41.452	48.598	27.575	25.715	27.569	27.339	21.431	59.786	27.087	23.937	19.467	17.74	24.415	12.168	31.261	14.618	25.662	21.598	30.329	22.352	18.423	28.211	39.536	17.846	30.592	29.451	24.13	22.607	32.106	28.468	29.92	47.872	28.38	47.745	28.536	28.554	32.146	14.946	37.798	42.238	45.891	35.706	31.935	41.007	35.753	35.98	44.506	42.388
295.02	30.204	41.477	48.646	27.571	25.757	27.626	27.352	21.449	59.858	27.132	23.955	19.485	17.761	24.431	12.148	31.294	14.593	25.683	21.588	30.36	22.338	18.436	28.214	39.589	17.84	30.593	29.476	24.132	22.637	32.125	28.46	29.94	47.813	28.365	47.724	28.548	28.569	32.141	14.94	37.82	42.251	45.933	35.68	31.911	40.983	35.734	35.964	44.515	42.377
295.24	30.211	41.506	48.698	27.597	25.803	27.642	27.389	21.484	59.953	27.149	23.988	19.504	17.786	24.445	12.15	31.383	14.611	25.68	21.582	30.388	22.335	18.447	28.227	39.636	17.825	30.608	29.497	24.164	22.636	32.158	28.47	29.938	47.772	28.36	47.692	28.547	28.576	32.159	14.936	37.851	42.281	45.993	35.682	31.909	41.004	35.736	35.965	44.534	42.388
295.45	30.245	41.538	48.784	27.611	25.833	27.664	27.47	21.508	60.041	27.18	24.044	19.51	17.817	24.474	12.142	31.412	14.646	25.706	21.606	30.434	22.316	18.47	28.258	39.673	17.811	30.662	29.513	24.2	22.653	32.21	28.51	29.933	47.738	28.37	47.686	28.579	28.599	32.183	14.932	37.853	42.326	46.015	35.684	31.894	40.971	35.708	35.963	44.528	42.401
295.67	30.26	41.56	48.834	27.629	25.873	27.675	27.495	21.497	60.142	27.201	24.083	19.534	17.848	24.479	12.136	31.448	14.642	25.747	21.602	30.494	22.306	18.472	28.283	39.705	17.788	30.682	29.541	24.21	22.685	32.252	28.553	29.932	47.709	28.366	47.688	28.606	28.618	32.192	14.929	37.874	42.339	46.039	35.681	31.877	40.978	35.708	35.979	44.529	42.392
295.88	30.284	41.612	48.911	27.67	25.877	27.72	27.551	21.547	60.191	27.225	24.105	19.568	17.862	24.533	12.134	31.501	14.692	25.769	21.609	30.533	22.327	18.48	28.287	39.742	17.76	30.712	29.566	24.228	22.704	32.287	28.567	29.979	47.681	28.376	47.643	28.653	28.651	32.193	14.925	37.871	42.318	46.055	35.646	31.865	40.969	35.647	35.956	44.542	42.402
296.1	30.304	41.674	48.987	27.66	25.922	27.745	27.596	21.567	60.267	27.273	24.124	19.571	17.867	24.542	12.127	31.549	14.684	25.791	21.624	30.566	22.339	18.488	28.295	39.772	17.757	30.734	29.584	24.258	22.704	32.308	28.578	29.992	47.696	28.351	47.652	28.692	28.644	32.202	14.921	37.883	42.347	46.079	35.651	31.876	40.965	35.647	35.956	44.6	42.43
296.31	30.313	41.73	49.038	27.666	25.936	27.773	27.659	21.614	60.37	27.285	24.184	19.597	17.9	24.584	12.148	31.618	14.682	25.82	21.659	30.595	22.376	18.498	28.324	39.822	17.755	30.777	29.642	24.275	22.719	32.344	28.619	30.021	47.636	28.377	47.64	28.732	28.694	32.242	14.917	37.905	42.39	46.118	35.66	31.873	40.958	35.665	35.935	44.62	42.446
296.53	30.364	41.771	49.118	27.671	25.988	27.807	27.701	21.604	60.42	27.323	24.229	19.6	17.94	24.605	12.162	31.654	14.7	25.869	21.652	30.636	22.391	18.501	28.342	39.854	17.757	30.827	29.667	24.295	22.769	32.389	28.644	30.064	47.62	28.412	47.58	28.76	28.709	32.29	14.919	37.934	42.39	46.163	35.663	31.866	40.947	35.683	35.933	44.65	42.508
296.74	30.405	41.822	49.168	27.68	26.008	27.849	27.751	21.624	60.514	27.335	24.262	19.617	17.958	24.625	12.181	31.71	14.713	25.894	21.671	30.657	22.384	18.522	28.35	39.889	17.772	30.851	29.699	24.313	22.795	32.391	28.684	30.089	47.608	28.389	47.562	28.736	28.73	32.311	14.912	37.948	42.39	46.183	35.655	31.868	40.928	35.67	35.941	44.634	42.508
296.96	30.418	41.876	49.247	27.705	26.051	27.873	27.801	21.643	60.619	27.378	24.279	19.637	17.974	24.677	12.171	31.748	14.735	25.93	21.692	30.679	22.4	18.514	28.36	39.92	17.777	30.874	29.722	24.34	22.83	32.415	28.711	30.102	47.6	28.423	47.546	28.736	28.797	32.347	14.91	37.969	42.401	46.213	35.642	31.858	40.934	35.664	35.921	44.652	42.521
297.17	30.448	41.924	49.311	27.706	26.059	27.9	27.841	21.645	60.704	27.406	24.296	19.647	17.971	24.68	12.169	31.78	14.724	25.937	21.695	30.706	22.398	18.539	28.357	39.957	17.757	30.91	29.719	24.348	22.846	32.433	28.699	30.105	47.535	28.399	47.504	28.761	28.819	32.37	14.908	38.009	42.435	46.247	35.623	31.834	40.942	35.664	35.901	44.664	42.541
297.39	30.521	41.994	49.404	27.732	26.085	27.937	27.872	21.663	60.77	27.438	24.375	19.657	17.98	24.705	12.187	31.834	14.75	25.971	21.714	30.762	22.412	18.518	28.369	40.034	17.77	30.968	29.735	24.378	22.897	32.457	28.733	30.126	47.484	28.414	47.524	28.787	28.876	32.409	14.905	38.045	42.453	46.286	35.614	31.868	40.935	35.69	35.926	44.684	42.549
297.6	30.559	42.056	49.474	27.735	26.123	27.956	27.918	21.707	60.842	27.443	24.433	19.64	18.015	24.74	12.192	31.884	14.74	25.998	21.739	30.781	22.428	18.535	28.386	40.062	17.781	31.023	29.742	24.376	22.905	32.491	28.733	30.172	47.442	28.428	47.522	28.795	28.883	32.441	14.903	38.041	42.434	46.305	35.569	31.812	40.894	35.651	35.911	44.671	42.532
297.82	30.604	42.122	49.557	27.746	26.153	27.979	27.969	21.749	60.952	27.491	24.483	19.663	18.064	24.75	12.208	31.933	14.762	26.036	21.776	30.831	22.456	18.553	28.424	40.138	17.778	31.066	29.761	24.412	22.93	32.522	28.76	30.169	47.436	28.417	47.51	28.852	28.886	32.483	14.902	38.054	42.443	46.328	35.554	31.804	40.888	35.637	35.924	44.688	42.561
298.03	30.644	42.177	49.657	27.766	26.201	28.056	28.035	21.789	61.007	27.519	24.532	19.677	18.082	24.776	12.194	31.974	14.775	26.07	21.791	30.87	22.491	18.552	28.44	40.201	17.788	31.124	29.819	24.417	22.927	32.548	28.792	30.181	47.442	28.428	47.54	28.901	28.908	32.514	14.895	38.089	42.446	46.341	35.54	31.8	40.895	35.651	35.924	44.69	42.579
298.25	30.667	42.207	49.723	27.763	26.2	28.053	28.071	21.794	61.064	27.547	24.575	19.659	18.101	24.787	12.183	31.998	14.774	26.1	21.784	30.901	22.498	18.523	28.434	40.253	17.793	31.143	29.841	24.446	22.927	32.534	28.81	30.193	47.404	28.429	47.534	28.919	28.918	32.522	14.894	38.09	42.44	46.34	35.524	31.785	40.892	35.647	35.919	44.703	42.592
298.46	30.701	42.243	49.775	27.748	26.221	28.077	28.089	21.805	61.14	27.536	24.611	19.642	18.108	24.801	12.174	32.035	14.768	26.121	21.774	30.908	22.464	18.522	28.463	40.281	17.741	31.17	29.857	24.461	22.944	32.541	28.791	30.166	47.338	28.431	47.542	28.935	28.945	32.508	14.892	38.095	42.425	46.38	35.476	31.754	40.872	35.632	35.906	44.699	42.606
298.68	30.728	42.287	49.823	27.749	26.25	28.119	28.108	21.813	61.237	27.554	24.626	19.631	18.102	24.819	12.162	32.064	14.739	26.137	21.762	30.926	22.469	18.502	28.471	40.302	17.725	31.193	29.883	24.468	22.952	32.564	28.811	30.169	47.275	28.45	47.504	28.935	28.942	32.486	14.889	38.113	42.418	46.405	35.455	31.741	40.866	35.627	35.901	44.714	42.599
298.89	30.776	42.324	49.896	27.749	26.276	28.16	28.154	21.846	61.34	27.581	24.672	19.674	18.124	24.873	12.172	32.152	14.767	26.155	21.77	30.982	22.484	18.525	28.495	40.353	17.723	31.24	29.936	24.513	22.975	32.615	28.803	30.188	47.228	28.474	47.522	28.941	28.978	32.515	14.887	38.127	42.439	46.44	35.463	31.745	40.896	35.614	35.918	44.749	42.614
299.11	30.806	42.365	49.922	27.754	26.287	28.206	28.199	21.897	61.413	27.614	24.712	19.679	18.157	24.881	12.193	32.185	14.794	26.195	21.787	30.995	22.493	18.544	28.518	40.386	17.733	31.303	29.949	24.539	23.002	32.655	28.822	30.18	47.161	28.482	47.529	28.96	29.029	32.56	14.885	38.156	42.437	46.485	35.442	31.739	40.907	35.621	35.913	44.767	42.632
299.32	30.813	42.4	49.99	27.737	26.309	28.242	28.236	21.92	61.504	27.63	24.746	19.67	18.178	24.911	12.199	32.228	14.81	26.24	21.81	31.026	22.508	18.553	28.552	40.423	17.715	31.325	29.952	24.579	23.023	32.66	28.846	30.181	47.134	28.512	47.504	28.978	29.054	32.588	14.884	38.17	42.423	46.522	35.452	31.745	40.908	35.595	35.885	44.775	42.653
299.53	30.835	42.46	50.056	27.75	26.316	28.257	28.283	21.96	61.6	27.66	24.758	19.685	18.18	24.909	12.186	32.248	14.812	26.257	21.802	31.017	22.509	18.542	28.577	40.474	17.693	31.354	29.964	24.615	23.043	32.696	28.862	30.171	47.111	28.51	47.457	29.007	29.055	32.586	14.88	38.151	42.425	46.559	35.423	31.71	40.907	35.581	35.873	44.787	42.682
299.75	30.877	42.52	50.109	27.767	26.345	28.308	28.299	21.991	61.646	27.676	24.787	19.71	18.186	24.959	12.187	32.298	14.819	26.301	21.816	31.052	22.528	18.542	28.574	40.514	17.681	31.378	29.989	24.653	23.055	32.709	28.888	30.185	47.114	28.525	47.479	29.029	29.068	32.602	14.878	38.193	42.454	46.597	35.419	31.726	40.913	35.543	35.904	44.824	42.707
299.96	30.904	42.576	50.169	27.746	26.371	28.319	28.346	22.032	61.705	27.677	24.807	19.708	18.189	24.961	12.173	32.324	14.802	26.333	21.812	31.095	22.551	18.538	28.562	40.538	17.652	31.416	30.003	24.674	23.081	32.749	28.889	30.187	47.081	28.554	47.47	29.074	29.086	32.586	14.879	38.252	42.442	46.616	35.413	31.704	40.926	35.557	35.893	44.842	42.75
300.18	30.906	42.588	50.236	27.754	26.369	28.312	28.374	22.012	61.773	27.678	24.806	19.732	18.185	24.974	12.159	32.349	14.774	26.33	21.783	31.116	22.54	18.51	28.526	40.549	17.634	31.416	30.001	24.663	23.086	32.739	28.881	30.16	47.032	28.542	47.446	29.063	29.085	32.588	14.873	38.249	42.439	46.668	35.381	31.668	40.905	35.541	35.847	44.813	42.769
300.39	30.994	42.641	50.332	27.796	26.428	28.369	28.432	22.068	61.859	27.723	24.872	19.784	18.222	25.035	12.209	32.403	14.806	26.386	21.8	31.174	22.608	18.553	28.56	40.615	17.671	31.503	30.048	24.68	23.105	32.791	28.909	30.188	47.038	28.555	47.413	29.104	29.128	32.602	14.872	38.279	42.457	46.699	35.378	31.668	40.936	35.57	35.846	44.833	42.811
300.61	31.019	42.698	50.404	27.809	26.461	28.418	28.473	22.088	61.948	27.726	24.898	19.802	18.225	25.048	12.194	32.44	14.794	26.408	21.807	31.201	22.634	18.54	28.597	40.655	17.641	31.522	30.09	24.691	23.099	32.837	28.93	30.184	47.022	28.542	47.394	29.118	29.161	32.628	14.866	38.305	42.478	46.758	35.378	31.659	40.975	35.582	35.879	44.882	42.824
300.82	31.064	42.752	50.471	27.814	26.514	28.434	28.484	22.086	62.044	27.735	24.969	19.827	18.236	25.056	12.206	32.476	14.787	26.425	21.793	31.245	22.633	18.526	28.617	40.704	17.632	31.575	30.094	24.709	23.101	32.861	28.922	30.188	46.963	28.549	47.395	29.157	29.193	32.666	14.859	38.321	42.484	46.788	35.359	31.661	40.998	35.563	35.895	44.914	42.844
301.04	31.086	42.818	50.561	27.851	26.558	28.509	28.545	22.112	62.12	27.748	25.04	19.849	18.273	25.096	12.23	32.517	14.821	26.446	21.811	31.28	22.659	18.542	28.629	40.76	17.629	31.646	30.125	24.725	23.12	32.886	28.946	30.21	46.945	28.541	47.368	29.212	29.235	32.703	14.856	38.321	42.533	46.835	35.367	31.642	41.022	35.555	35.901	44.936	42.893
301.25	31.109	42.872	50.613	27.841	26.567	28.548	28.592	22.143	62.208	27.777	25.059	19.874	18.299	25.116	12.231	32.566	14.813	26.468	21.822	31.315	22.644	18.533	28.65	40.791	17.62	31.669	30.14	24.737	23.135	32.884	28.988	30.236	46.958	28.537	47.354	29.259	29.248	32.705	14.855	38.334	42.546	46.876	35.36	31.648	41.011	35.543	35.891	44.963	42.907
301.47	31.131	42.929	50.724	27.876	26.633	28.571	28.646	22.176	62.288	27.835	25.114	19.902	18.341	25.152	12.268	32.639	14.839	26.506	21.854	31.369	22.681	18.554	28.724	40.828	17.598	31.717	30.157	24.785	23.175	32.921	29.007	30.263	46.934	28.56	47.367	29.307	29.265	32.747	14.853	38.405	42.569	46.942	35.391	31.652	41.075	35.566	35.897	44.997	42.936
301.68	31.165	42.984	50.764	27.89	26.656	28.622	28.676	22.205	62.356	27.852	25.162	19.927	18.356	25.178	12.276	32.71	14.864	26.538	21.862	31.416	22.696	18.557	28.75	40.883	17.605	31.751	30.187	24.801	23.188	32.95	29.051	30.282	46.926	28.565	47.374	29.342	29.295	32.779	14.847	38.44	42.601	46.971	35.384	31.68	41.084	35.577	35.897	45.018	42.961
301.9	31.208	43.028	50.822	27.911	26.669	28.631	28.715	22.205	62.411	27.834	25.176	19.924	18.357	25.167	12.247	32.735	14.84	26.544	21.859	31.446	22.684	18.546	28.757	40.934	17.576	31.783	30.17	24.797	23.202	32.948	29.065	30.258	46.864	28.571	47.334	29.323	29.319	32.781	14.841	38.446	42.6	47	35.366	31.684	41.06	35.568	35.904	45.044	42.975
302.11	31.245	43.089	50.877	27.907	26.715	28.669	28.741	22.224	62.486	27.853	25.205	19.919	18.386	25.186	12.267	32.76	14.845	26.571	21.846	31.466	22.69	18.537	28.747	40.977	17.578	31.806	30.198	24.795	23.216	32.999	29.072	30.251	46.838	28.579	47.326	29.337	29.352	32.794	14.839	38.478	42.613	47.036	35.354	31.68	41.085	35.588	35.898	45.077	43.006
302.33	31.279	43.138	50.958	27.938	26.762	28.689	28.781	22.285	62.563	27.914	25.245	19.983	18.435	25.219	12.306	32.839	14.848	26.624	21.872	31.517	22.733	18.553	28.792	41.047	17.597	31.883	30.228	24.819	23.252	33.045	29.095	30.277	46.793	28.599	47.314	29.373	29.388	32.828	14.831	38.5	42.626	47.064	35.348	31.68	41.114	35.586	35.911	45.113	43.037
302.54	31.315	43.202	51.034	27.967	26.785	28.723	28.842	22.336	62.656	27.925	25.282	20.026	18.459	25.264	12.353	32.877	14.866	26.674	21.879	31.576	22.791	18.568	28.818	41.087	17.637	31.936	30.235	24.875	23.275	33.102	29.141	30.309	46.769	28.614	47.278	29.394	29.433	32.858	14.831	38.509	42.645	47.085	35.351	31.685	41.147	35.613	35.909	45.11	43.07
302.75	31.327	43.271	51.092	27.956	26.804	28.748	28.88	22.347	62.706	27.938	25.297	20.042	18.478	25.293	12.363	32.916	14.881	26.714	21.897	31.603	22.787	18.567	28.84	41.117	17.62	31.959	30.265	24.88	23.266	33.138	29.148	30.308	46.723	28.611	47.282	29.403	29.451	32.843	14.829	38.499	42.635	47.088	35.313	31.669	41.146	35.602	35.898	45.092	43.068
302.97	31.329	43.319	51.19	27.991	26.847	28.765	28.915	22.35	62.795	27.98	25.316	20.045	18.5	25.293	12.373	32.961	14.872	26.75	21.912	31.63	22.791	18.562	28.843	41.176	17.612	31.978	30.259	24.912	23.267	33.134	29.186	30.299	46.712	28.621	47.272	29.415	29.477	32.849	14.825	38.537	42.636	47.118	35.306	31.698	41.16	35.613	35.893	45.115	43.093
303.18	31.365	43.374	51.267	28.007	26.883	28.776	28.972	22.396	62.85	28.013	25.345	20.059	18.529	25.322	12.388	33.021	14.869	26.781	21.94	31.654	22.813	18.587	28.849	41.232	17.649	31.994	30.293	24.94	23.276	33.177	29.215	30.324	46.698	28.629	47.277	29.456	29.484	32.883	14.846	38.552	42.659	47.178	35.301	31.704	41.159	35.616	35.911	45.146	43.121
303.4	31.425	43.442	51.346	28.012	26.915	28.789	29.017	22.432	62.938	28.074	25.387	20.087	18.564	25.339	12.405	33.077	14.864	26.84	21.973	31.692	22.831	18.606	28.874	41.307	17.64	32.048	30.3	24.965	23.3	33.191	29.234	30.366	46.678	28.636	47.289	29.499	29.542	32.89	14.843	38.596	42.658	47.195	35.278	31.714	41.151	35.611	35.928	45.159	43.168
303.61	31.435	43.472	51.391	28.03	26.937	28.834	29.02	22.426	62.992	28.113	25.43	20.102	18.59	25.374	12.41	33.113	14.859	26.867	21.975	31.707	22.853	18.592	28.872	41.363	17.603	32.087	30.312	24.969	23.311	33.229	29.241	30.362	46.642	28.648	47.301	29.527	29.535	32.918	14.838	38.616	42.682	47.226	35.262	31.7	41.124	35.605	35.906	45.163	43.182
303.83	31.44	43.492	51.459	28.023	26.968	28.88	29.029	22.429	63.033	28.129	25.449	20.107	18.602	25.427	12.387	33.151	14.867	26.889	21.971	31.723	22.86	18.608	28.895	41.405	17.607	32.104	30.315	24.983	23.303	33.263	29.262	30.376	46.592	28.633	47.277	29.529	29.547	32.937	14.835	38.629	42.698	47.243	35.251	31.685	41.101	35.601	35.87	45.206	43.196
304.04	31.489	43.556	51.543	28.056	27.017	28.931	29.07	22.443	63.099	28.177	25.487	20.169	18.646	25.464	12.421	33.217	14.896	26.924	22.014	31.783	22.894	18.655	28.941	41.446	17.631	32.171	30.351	25.006	23.331	33.328	29.289	30.411	46.584	28.691	47.27	29.547	29.615	32.959	14.831	38.654	42.706	47.282	35.246	31.665	41.125	35.608	35.875	45.223	43.228
304.26	31.538	43.628	51.629	28.051	27.035	28.964	29.102	22.491	63.189	28.223	25.528	20.202	18.683	25.515	12.413	33.276	14.925	26.954	22.026	31.816	22.878	18.681	28.97	41.469	17.665	32.205	30.385	25.045	23.367	33.374	29.306	30.423	46.557	28.699	47.263	29.594	29.653	32.999	14.826	38.657	42.729	47.338	35.25	31.633	41.11	35.598	35.869	45.244	43.243
304.47	31.575	43.694	51.707	28.064	27.061	28.969	29.131	22.511	63.246	28.234	25.587	20.221	18.691	25.536	12.41	33.308	14.947	26.999	22.025	31.829	22.913	18.688	29.005	41.505	17.664	32.25	30.426	25.048	23.404	33.404	29.352	30.424	46.53	28.681	47.211	29.582	29.681	33.031	14.824	38.683	42.759	47.378	35.274	31.646	41.123	35.637	35.877	45.254	43.283
304.69	31.589	43.74	51.743	28.075	27.087	28.987	29.17	22.547	63.318	28.258	25.604	20.214	18.693	25.559	12.405	33.356	14.959	27.014	22.011	31.858	22.916	18.682	29.005	41.536	17.618	32.281	30.443	25.063	23.411	33.417	29.348	30.413	46.495	28.675	47.221	29.6	29.677	33.044	14.821	38.686	42.771	47.398	35.253	31.646	41.157	35.621	35.869	45.276	43.314
304.9	31.625	43.777	51.809	28.108	27.127	29.037	29.221	22.578	63.394	28.298	25.653	20.259	18.704	25.585	12.44	33.433	14.955	27.063	22.035	31.901	22.963	18.722	29.062	41.589	17.626	32.318	30.492	25.09	23.433	33.442	29.36	30.427	46.502	28.682	47.238	29.647	29.718	33.061	14.818	38.698	42.812	47.432	35.253	31.649	41.156	35.631	35.887	45.3	43.352
305.11	31.663	43.827	51.87	28.098	27.162	29.068	29.263	22.604	63.444	28.339	25.671	20.259	18.727	25.61	12.433	33.452	14.974	27.075	22.022	31.945	22.967	18.73	29.08	41.629	17.605	32.358	30.51	25.094	23.435	33.45	29.371	30.442	46.542	28.686	47.25	29.674	29.739	33.052	14.818	38.755	42.82	47.48	35.25	31.663	41.152	35.649	35.897	45.314	43.384
305.33	31.676	43.879	51.912	28.114	27.175	29.102	29.299	22.643	63.502	28.377	25.683	20.264	18.742	25.637	12.42	33.486	14.966	27.091	22.02	31.948	22.96	18.707	29.083	41.66	17.558	32.35	30.507	25.131	23.432	33.467	29.37	30.416	46.48	28.682	47.203	29.678	29.753	33.082	14.816	38.78	42.829	47.506	35.245	31.649	41.161	35.641	35.916	45.342	43.437
305.54	31.708	43.937	51.965	28.137	27.214	29.109	29.354	22.664	63.575	28.408	25.734	20.288	18.774	25.673	12.438	33.543	14.979	27.119	22.016	31.981	22.945	18.716	29.109	41.709	17.579	32.395	30.551	25.182	23.465	33.508	29.378	30.438	46.461	28.69	47.2	29.709	29.782	33.098	14.817	38.798	42.835	47.52	35.236	31.638	41.127	35.633	35.892	45.332	43.445
305.76	31.732	44.001	52.033	28.157	27.269	29.134	29.403	22.723	63.669	28.449	25.787	20.306	18.801	25.687	12.463	33.58	14.991	27.143	22.025	32.018	22.966	18.737	29.141	41.736	17.591	32.462	30.569	25.202	23.484	33.536	29.391	30.468	46.475	28.716	47.272	29.749	29.788	33.119	14.816	38.833	42.863	47.56	35.215	31.624	41.144	35.615	35.875	45.366	43.483
305.97	31.755	44.029	52.074	28.18	27.291	29.183	29.444	22.746	63.766	28.478	25.817	20.329	18.833	25.718	12.478	33.627	14.992	27.159	22.033	32.061	22.977	18.745	29.166	41.774	17.584	32.503	30.571	25.2	23.502	33.587	29.419	30.495	46.474	28.719	47.294	29.766	29.782	33.137	14.813	38.869	42.879	47.594	35.21	31.635	41.131	35.605	35.902	45.415	43.492
306.19	31.811	44.069	52.155	28.196	27.319	29.234	29.494	22.806	63.819	28.505	25.856	20.379	18.881	25.769	12.525	33.657	15	27.202	22.043	32.107	22.996	18.745	29.177	41.833	17.623	32.546	30.584	25.213	23.529	33.615	29.442	30.544	46.456	28.722	47.313	29.819	29.84	33.146	14.811	38.906	42.883	47.619	35.181	31.643	41.162	35.61	35.902	45.431	43.509
306.4	31.816	44.09	52.212	28.197	27.336	29.251	29.505	22.799	63.882	28.528	25.879	20.365	18.879	25.786	12.52	33.665	14.97	27.19	22.025	32.093	22.986	18.712	29.17	41.863	17.602	32.554	30.577	25.211	23.525	33.637	29.436	30.517	46.476	28.691	47.338	29.817	29.842	33.154	14.81	38.977	42.917	47.658	35.201	31.677	41.179	35.644	35.892	45.466	43.554
306.62	31.834	44.139	52.245	28.206	27.345	29.303	29.538	22.822	63.956	28.559	25.923	20.387	18.888	25.82	12.521	33.734	14.975	27.222	22.048	32.117	22.982	18.721	29.18	41.89	17.607	32.599	30.589	25.24	23.545	33.664	29.449	30.533	46.482	28.705	47.325	29.85	29.853	33.167	14.807	39.03	42.971	47.718	35.197	31.689	41.173	35.638	35.886	45.495	43.6
306.83	31.881	44.17	52.307	28.194	27.359	29.303	29.555	22.836	63.991	28.567	25.947	20.38	18.903	25.817	12.524	33.768	14.969	27.247	22.072	32.125	22.973	18.704	29.205	41.923	17.578	32.604	30.612	25.255	23.549	33.673	29.46	30.529	46.489	28.689	47.317	29.862	29.869	33.171	14.807	39.042	43.001	47.713	35.175	31.69	41.177	35.625	35.868	45.485	43.614
307.04	31.925	44.235	52.366	28.216	27.382	29.334	29.6	22.846	64.043	28.576	25.974	20.372	18.912	25.85	12.501	33.815	14.979	27.259	22.099	32.165	23.002	18.696	29.208	41.945	17.568	32.63	30.583	25.258	23.544	33.694	29.475	30.538	46.428	28.685	47.271	29.893	29.902	33.174	14.803	39.066	43.033	47.744	35.162	31.698	41.178	35.648	35.886	45.488	43.645
307.26	31.96	44.255	52.418	28.237	27.418	29.349	29.633	22.878	64.097	28.596	26.042	20.391	18.922	25.876	12.514	33.857	14.981	27.281	22.114	32.187	23.009	18.708	29.228	42	17.533	32.676	30.599	25.267	23.561	33.709	29.497	30.535	46.392	28.694	47.295	29.928	29.925	33.176	14.801	39.07	43.041	47.768	35.137	31.688	41.186	35.649	35.867	45.501	43.663
307.47	31.985	44.304	52.498	28.248	27.459	29.408	29.687	22.924	64.154	28.632	26.074	20.397	18.947	25.895	12.519	33.888	15.009	27.318	22.122	32.203	23.024	18.718	29.247	42.04	17.548	32.707	30.644	25.272	23.591	33.724	29.534	30.527	46.398	28.71	47.281	29.966	29.971	33.211	14.801	39.082	43.069	47.797	35.121	31.699	41.185	35.66	35.852	45.488	43.686
307.69	31.986	44.344	52.537	28.25	27.486	29.417	29.72	22.927	64.216	28.647	26.093	20.396	18.952	25.901	12.516	33.909	14.986	27.332	22.105	32.202	23.031	18.725	29.25	42.056	17.549	32.723	30.639	25.278	23.612	33.757	29.546	30.529	46.338	28.71	47.257	29.957	30.009	33.212	14.803	39.077	43.091	47.811	35.09	31.69	41.172	35.671	35.837	45.492	43.7
307.9	32.016	44.394	52.593	28.252	27.497	29.452	29.739	22.96	64.33	28.692	26.12	20.417	18.982	25.903	12.51	33.943	14.98	27.361	22.093	32.233	23.028	18.725	29.245	42.108	17.541	32.754	30.669	25.265	23.624	33.777	29.559	30.524	46.302	28.712	47.294	29.974	30.057	33.224	14.798	39.077	43.104	47.836	35.09	31.685	41.167	35.667	35.846	45.515	43.705
308.12	32.038	44.434	52.659	28.269	27.505	29.473	29.756	22.981	64.404	28.726	26.129	20.42	18.985	25.923	12.509	33.961	14.99	27.384	22.066	32.256	23.025	18.733	29.239	42.161	17.543	32.771	30.682	25.293	23.653	33.806	29.594	30.515	46.288	28.695	47.307	29.98	30.063	33.241	14.797	39.095	43.121	47.877	35.071	31.684	41.171	35.662	35.881	45.538	43.723
308.33	32.046	44.454	52.71	28.279	27.543	29.484	29.785	23.009	64.467	28.731	26.178	20.438	19.003	25.962	12.531	34.009	15.021	27.402	22.084	32.27	23.035	18.77	29.254	42.196	17.54	32.811	30.698	25.296	23.681	33.827	29.617	30.507	46.267	28.705	47.325	29.998	30.073	33.261	14.796	39.132	43.147	47.898	35.053	31.664	41.172	35.656	35.88	45.54	43.733
308.54	32.086	44.517	52.76	28.316	27.568	29.526	29.807	23.027	64.553	28.759	26.225	20.443	19.04	25.982	12.539	34.053	15.05	27.429	22.092	32.289	23.049	18.772	29.294	42.248	17.555	32.849	30.723	25.323	23.705	33.856	29.642	30.526	46.222	28.707	47.316	30.022	30.097	33.252	14.793	39.163	43.167	47.944	35.052	31.688	41.206	35.677	35.89	45.543	43.757
308.76	32.08	44.528	52.795	28.308	27.572	29.503	29.812	23.054	64.586	28.759	26.234	20.415	19.027	25.994	12.514	34.085	15.039	27.445	22.067	32.267	23.027	18.741	29.273	42.277	17.545	32.871	30.708	25.322	23.684	33.868	29.616	30.502	46.212	28.694	47.278	30.03	30.095	33.244	14.794	39.181	43.15	47.967	35.024	31.696	41.188	35.664	35.869	45.536	43.767
308.97	32.109	44.559	52.849	28.304	27.599	29.542	29.843	23.075	64.643	28.789	26.243	20.422	19.018	25.986	12.522	34.116	15.024	27.442	22.063	32.278	23.001	18.735	29.275	42.322	17.547	32.875	30.729	25.315	23.686	33.867	29.619	30.478	46.226	28.695	47.282	30.07	30.113	33.222	14.796	39.176	43.142	47.974	35.006	31.669	41.195	35.635	35.839	45.539	43.783
309.19	32.11	44.555	52.909	28.292	27.612	29.539	29.861	23.067	64.691	28.808	26.243	20.422	19.02	25.974	12.503	34.156	15.032	27.426	22.038	32.28	23	18.735	29.248	42.351	17.499	32.893	30.727	25.307	23.692	33.846	29.62	30.455	46.22	28.688	47.286	30.065	30.109	33.215	14.794	39.192	43.144	47.972	34.975	31.664	41.191	35.636	35.818	45.55	43.761
309.4	32.134	44.615	52.966	28.333	27.645	29.568	29.923	23.098	64.743	28.811	26.279	20.459	19.021	25.97	12.49	34.198	15.067	27.464	22.045	32.291	23.014	18.728	29.265	42.388	17.496	32.913	30.729	25.33	23.723	33.865	29.615	30.468	46.167	28.688	47.256	30.11	30.161	33.228	14.798	39.228	43.151	47.98	34.956	31.648	41.181	35.644	35.823	45.543	43.756
309.62	32.134	44.629	52.994	28.319	27.673	29.574	29.963	23.098	64.805	28.844	26.289	20.453	19.028	25.976	12.462	34.229	15.047	27.479	22.04	32.289	22.985	18.71	29.252	42.4	17.454	32.915	30.731	25.336	23.722	33.876	29.603	30.447	46.069	28.69	47.19	30.091	30.168	33.227	14.796	39.23	43.165	48	34.932	31.636	41.181	35.611	35.827	45.561	43.784
309.83	32.154	44.682	53.038	28.353	27.666	29.588	30.004	23.118	64.872	28.858	26.328	20.487	19.053	25.988	12.482	34.281	15.077	27.509	22.053	32.316	22.981	18.728	29.255	42.453	17.443	32.959	30.753	25.357	23.747	33.887	29.626	30.449	46.043	28.693	47.15	30.116	30.195	33.232	14.795	39.275	43.208	48.011	34.914	31.634	41.175	35.618	35.846	45.558	43.817
310.04	32.177	44.713	53.094	28.364	27.71	29.623	30.045	23.122	64.943	28.9	26.369	20.515	19.098	26.018	12.484	34.343	15.082	27.541	22.056	32.329	22.988	18.726	29.248	42.474	17.474	33	30.775	25.366	23.785	33.929	29.635	30.459	46.029	28.713	47.147	30.129	30.215	33.211	14.792	39.273	43.224	48.05	34.87	31.61	41.174	35.617	35.837	45.565	43.824
310.26	32.176	44.741	53.126	28.351	27.726	29.624	30.083	23.131	64.994	28.916	26.396	20.523	19.089	26.039	12.473	34.352	15.089	27.549	22.016	32.311	22.984	18.7	29.282	42.481	17.454	33.005	30.779	25.362	23.779	33.941	29.627	30.448	45.986	28.697	47.132	30.116	30.229	33.216	14.79	39.261	43.199	48.06	34.833	31.584	41.143	35.606	35.805	45.558	43.8
310.47	32.208	44.77	53.204	28.344	27.759	29.668	30.118	23.172	65.024	28.912	26.41	20.518	19.13	26.036	12.498	34.388	15.09	27.56	22.02	32.339	23.004	18.724	29.312	42.515	17.46	33.025	30.777	25.366	23.802	33.962	29.644	30.436	45.912	28.683	47.092	30.132	30.251	33.209	14.791	39.265	43.197	48.076	34.804	31.567	41.111	35.591	35.808	45.563	43.806
310.69	32.237	44.823	53.263	28.361	27.811	29.716	30.186	23.214	65.085	28.976	26.467	20.567	19.158	26.067	12.517	34.421	15.125	27.593	22.052	32.375	23.02	18.749	29.33	42.552	17.475	33.062	30.811	25.411	23.839	33.994	29.684	30.449	45.888	28.718	47.061	30.163	30.276	33.255	14.786	39.284	43.232	48.1	34.778	31.572	41.095	35.587	35.805	45.565	43.83
310.9	32.256	44.864	53.315	28.397	27.837	29.75	30.254	23.262	65.129	29.031	26.536	20.603	19.2	26.078	12.544	34.468	15.176	27.605	22.071	32.396	23.039	18.772	29.347	42.585	17.494	33.105	30.838	25.43	23.859	34.033	29.721	30.465	45.859	28.735	47.04	30.193	30.335	33.268	14.784	39.276	43.222	48.112	34.741	31.574	41.076	35.598	35.819	45.575	43.861
311.11	32.285	44.883	53.35	28.449	27.839	29.782	30.294	23.278	65.189	29.034	26.568	20.614	19.222	26.104	12.563	34.517	15.191	27.623	22.067	32.425	23.033	18.773	29.362	42.61	17.475	33.127	30.862	25.439	23.896	34.065	29.733	30.482	45.846	28.741	47.029	30.198	30.356	33.318	14.78	39.268	43.24	48.116	34.746	31.567	41.056	35.586	35.813	45.544	43.875
311.33	32.304	44.903	53.381	28.46	27.888	29.799	30.339	23.308	65.251	29.047	26.61	20.624	19.245	26.137	12.578	34.554	15.215	27.637	22.069	32.411	23.045	18.783	29.336	42.648	17.476	33.158	30.888	25.45	23.899	34.085	29.717	30.463	45.78	28.738	46.999	30.191	30.369	33.333	14.781	39.286	43.227	48.133	34.707	31.565	41.037	35.586	35.807	45.553	43.857
311.54	32.292	44.913	53.421	28.455	27.908	29.795	30.348	23.328	65.291	29.039	26.642	20.643	19.267	26.143	12.553	34.54	15.202	27.645	22.037	32.425	23.05	18.779	29.338	42.672	17.456	33.2	30.9	25.449	23.88	34.076	29.712	30.457	45.722	28.723	46.971	30.197	30.321	33.325	14.777	39.274	43.205	48.143	34.692	31.568	41.036	35.581	35.795	45.561	43.856
311.76	32.312	44.939	53.464	28.451	27.946	29.81	30.35	23.353	65.299	29.053	26.677	20.618	19.285	26.159	12.566	34.554	15.209	27.661	22.02	32.432	23.014	18.781	29.355	42.698	17.453	33.22	30.92	25.457	23.885	34.084	29.724	30.461	45.721	28.726	46.931	30.174	30.337	33.317	14.777	39.295	43.216	48.132	34.665	31.57	41.032	35.574	35.795	45.558	43.873
311.97	32.341	44.966	53.529	28.466	27.976	29.821	30.352	23.381	65.37	29.099	26.689	20.639	19.31	26.185	12.605	34.609	15.205	27.676	22.025	32.467	23.021	18.788	29.363	42.703	17.461	33.255	30.92	25.428	23.894	34.097	29.733	30.457	45.7	28.715	46.917	30.215	30.326	33.318	14.764	39.296	43.201	48.139	34.66	31.568	41.014	35.555	35.781	45.569	43.884
312.18	32.348	44.985	53.566	28.461	27.989	29.841	30.364	23.39	65.417	29.118	26.725	20.661	19.341	26.201	12.624	34.635	15.225	27.706	22.008	32.478	23.013	18.771	29.373	42.703	17.444	33.265	30.948	25.446	23.901	34.107	29.75	30.461	45.704	28.721	46.933	30.226	30.373	33.347	14.761	39.304	43.207	48.162	34.665	31.576	41.006	35.563	35.786	45.564	43.891
312.4	32.356	45.021	53.619	28.449	28.019	29.842	30.395	23.388	65.464	29.154	26.745	20.637	19.343	26.219	12.644	34.648	15.2	27.726	21.974	32.501	23.009	18.754	29.377	42.74	17.422	33.289	30.955	25.454	23.907	34.113	29.744	30.441	45.667	28.721	46.88	30.261	30.408	33.335	14.759	39.311	43.181	48.198	34.655	31.556	41.01	35.552	35.762	45.552	43.89
312.61	32.391	45.035	53.676	28.463	28.063	29.88	30.4	23.418	65.544	29.19	26.772	20.658	19.387	26.235	12.656	34.669	15.228	27.749	21.972	32.501	23.02	18.746	29.368	42.769	17.447	33.301	30.964	25.504	23.932	34.127	29.773	30.441	45.637	28.732	46.867	30.284	30.418	33.363	14.759	39.332	43.206	48.229	34.639	31.537	41.002	35.534	35.742	45.565	43.923
312.83	32.414	45.044	53.715	28.472	28.087	29.898	30.423	23.432	65.579	29.201	26.804	20.682	19.402	26.284	12.679	34.705	15.236	27.776	21.961	32.54	23.017	18.765	29.366	42.809	17.44	33.324	30.99	25.554	23.963	34.165	29.801	30.467	45.582	28.743	46.827	30.3	30.446	33.345	14.759	39.342	43.191	48.229	34.582	31.503	40.972	35.508	35.721	45.575	43.916
313.04	32.42	45.083	53.735	28.473	28.073	29.933	30.454	23.432	65.62	29.206	26.829	20.685	19.417	26.303	12.672	34.722	15.226	27.796	21.949	32.544	23.003	18.736	29.369	42.812	17.42	33.312	30.961	25.543	23.949	34.181	29.803	30.483	45.526	28.74	46.804	30.306	30.444	33.335	14.757	39.358	43.205	48.221	34.574	31.499	40.962	35.509	35.735	45.575	43.928
313.25	32.418	45.123	53.785	28.5	28.108	29.937	30.468	23.435	65.665	29.217	26.85	20.681	19.432	26.319	12.674	34.743	15.234	27.81	21.939	32.555	22.982	18.734	29.368	42.848	17.409	33.324	30.961	25.56	23.967	34.174	29.814	30.499	45.479	28.75	46.822	30.313	30.461	33.327	14.756	39.364	43.211	48.244	34.573	31.507	40.974	35.516	35.733	45.565	43.951
313.47	32.441	45.13	53.841	28.521	28.131	29.952	30.508	23.462	65.7	29.242	26.864	20.687	19.437	26.353	12.677	34.769	15.222	27.841	21.921	32.561	22.969	18.724	29.365	42.872	17.38	33.34	30.96	25.559	23.977	34.202	29.808	30.493	45.465	28.752	46.859	30.313	30.494	33.334	14.752	39.384	43.224	48.246	34.569	31.489	40.967	35.514	35.724	45.592	43.98
313.68	32.461	45.135	53.901	28.515	28.17	29.977	30.557	23.48	65.75	29.271	26.901	20.708	19.476	26.368	12.696	34.822	15.247	27.859	21.93	32.584	22.985	18.741	29.392	42.884	17.397	33.356	30.97	25.568	23.98	34.208	29.809	30.493	45.417	28.726	46.839	30.33	30.509	33.331	14.749	39.402	43.191	48.238	34.528	31.482	40.944	35.495	35.697	45.571	44.023
313.9	32.465	45.139	53.969	28.511	28.179	29.976	30.561	23.479	65.783	29.276	26.915	20.687	19.486	26.37	12.704	34.84	15.248	27.873	21.924	32.567	22.996	18.713	29.411	42.887	17.387	33.358	30.96	25.554	23.952	34.212	29.795	30.481	45.369	28.701	46.83	30.342	30.507	33.339	14.745	39.396	43.175	48.237	34.502	31.456	40.914	35.455	35.678	45.532	44.021
314.11	32.465	45.128	53.986	28.503	28.188	29.975	30.591	23.488	65.843	29.29	26.897	20.668	19.489	26.372	12.697	34.86	15.235	27.895	21.915	32.564	22.989	18.692	29.383	42.897	17.357	33.368	30.944	25.553	23.979	34.224	29.791	30.458	45.353	28.657	46.804	30.334	30.509	33.324	14.747	39.407	43.155	48.262	34.472	31.459	40.911	35.431	35.653	45.538	44.032
314.32	32.488	45.183	54.049	28.522	28.236	29.999	30.637	23.509	65.849	29.321	26.928	20.674	19.503	26.408	12.704	34.901	15.257	27.91	21.922	32.592	23.001	18.712	29.385	42.933	17.354	33.401	30.979	25.572	23.995	34.238	29.799	30.446	45.302	28.658	46.785	30.358	30.537	33.337	14.743	39.418	43.149	48.288	34.445	31.446	40.909	35.425	35.645	45.528	44.053
314.54	32.483	45.224	54.078	28.512	28.234	29.984	30.656	23.512	65.885	29.318	26.98	20.671	19.525	26.408	12.726	34.904	15.268	27.927	21.921	32.585	22.965	18.677	29.367	42.934	17.317	33.42	30.964	25.563	23.99	34.227	29.796	30.429	45.255	28.647	46.742	30.356	30.533	33.331	14.742	39.422	43.141	48.295	34.429	31.443	40.9	35.403	35.631	45.516	44.075
314.75	32.515	45.269	54.127	28.514	28.265	30.013	30.662	23.545	65.929	29.335	27.017	20.677	19.559	26.426	12.743	34.961	15.28	27.944	21.948	32.597	22.975	18.699	29.388	42.926	17.325	33.424	31.003	25.57	23.981	34.243	29.793	30.425	45.193	28.643	46.747	30.401	30.583	33.308	14.742	39.413	43.116	48.297	34.393	31.424	40.861	35.385	35.633	45.502	44.052
314.97	32.529	45.303	54.179	28.51	28.279	30.031	30.701	23.575	65.974	29.359	27.032	20.687	19.575	26.45	12.782	35.003	15.295	27.964	21.954	32.604	22.983	18.691	29.407	42.917	17.317	33.447	31.017	25.58	23.999	34.244	29.807	30.424	45.209	28.667	46.748	30.417	30.6	33.3	14.739	39.421	43.125	48.317	34.384	31.426	40.866	35.377	35.604	45.517	44.073
315.18	32.558	45.357	54.212	28.518	28.301	30.06	30.734	23.61	65.988	29.364	27.074	20.712	19.617	26.499	12.811	35.013	15.303	28.004	21.96	32.606	22.997	18.708	29.451	42.949	17.341	33.49	31.047	25.618	24.028	34.283	29.826	30.44	45.212	28.677	46.788	30.44	30.62	33.32	14.737	39.44	43.113	48.338	34.357	31.444	40.856	35.37	35.628	45.525	44.081
315.39	32.619	45.375	54.268	28.541	28.34	30.083	30.768	23.641	66.029	29.403	27.114	20.721	19.665	26.515	12.827	35.058	15.331	28.053	21.975	32.606	23.009	18.73	29.467	42.982	17.355	33.549	31.095	25.655	24.051	34.291	29.83	30.444	45.189	28.692	46.766	30.431	30.641	33.308	14.735	39.426	43.103	48.338	34.363	31.446	40.846	35.334	35.59	45.525	44.077
315.61	32.641	45.393	54.308	28.522	28.359	30.083	30.776	23.636	66.079	29.424	27.137	20.694	19.695	26.502	12.818	35.075	15.338	28.041	21.971	32.608	23.004	18.736	29.469	42.991	17.355	33.548	31.075	25.658	24.048	34.316	29.825	30.43	45.149	28.671	46.702	30.426	30.661	33.304	14.734	39.437	43.097	48.334	34.331	31.42	40.864	35.317	35.568	45.525	44.086
315.82	32.632	45.397	54.344	28.498	28.364	30.084	30.77	23.658	66.093	29.424	27.149	20.685	19.705	26.48	12.8	35.088	15.299	28.043	21.946	32.58	22.997	18.721	29.451	42.992	17.339	33.53	31.059	25.65	24.049	34.29	29.831	30.412	45.087	28.639	46.658	30.417	30.661	33.306	14.732	39.434	43.084	48.344	34.328	31.421	40.855	35.294	35.54	45.565	44.113
316.04	32.667	45.415	54.406	28.51	28.395	30.119	30.788	23.668	66.112	29.453	27.172	20.707	19.732	26.502	12.809	35.118	15.299	28.063	21.934	32.579	23.009	18.733	29.458	43.007	17.342	33.568	31.063	25.653	24.048	34.301	29.843	30.409	45.057	28.626	46.645	30.44	30.671	33.312	14.73	39.457	43.084	48.355	34.316	31.395	40.819	35.299	35.524	45.544	44.131
316.25	32.676	45.448	54.45	28.509	28.384	30.099	30.793	23.678	66.13	29.459	27.176	20.693	19.72	26.487	12.805	35.12	15.272	28.04	21.918	32.566	22.994	18.713	29.441	43.025	17.334	33.575	31.036	25.636	24.046	34.302	29.806	30.376	45	28.586	46.599	30.454	30.658	33.284	14.727	39.453	43.104	48.369	34.281	31.384	40.826	35.28	35.516	45.527	44.136
316.46	32.683	45.478	54.463	28.513	28.421	30.094	30.825	23.712	66.135	29.456	27.204	20.7	19.728	26.483	12.807	35.129	15.287	28.036	21.9	32.553	23.016	18.703	29.461	43.025	17.331	33.567	31.048	25.635	24.048	34.315	29.814	30.342	44.989	28.576	46.551	30.458	30.651	33.267	14.726	39.446	43.087	48.355	34.246	31.385	40.804	35.26	35.513	45.533	44.139
316.68	32.69	45.475	54.479	28.523	28.442	30.095	30.84	23.738	66.158	29.455	27.211	20.703	19.75	26.47	12.789	35.169	15.278	28.038	21.907	32.55	22.982	18.679	29.455	43.045	17.287	33.576	31.071	25.629	24.054	34.305	29.839	30.327	44.967	28.56	46.525	30.452	30.656	33.254	14.724	39.465	43.081	48.385	34.244	31.395	40.821	35.263	35.561	45.55	44.151
316.89	32.688	45.479	54.511	28.522	28.459	30.104	30.856	23.734	66.176	29.432	27.235	20.699	19.745	26.484	12.79	35.164	15.288	28.049	21.904	32.554	22.965	18.671	29.43	43.046	17.296	33.583	31.039	25.61	24.054	34.286	29.842	30.299	44.947	28.552	46.497	30.441	30.657	33.242	14.722	39.472	43.059	48.384	34.207	31.363	40.784	35.237	35.549	45.543	44.129
317.1	32.706	45.521	54.558	28.523	28.472	30.148	30.89	23.758	66.216	29.451	27.269	20.703	19.743	26.521	12.822	35.195	15.308	28.071	21.905	32.577	22.967	18.684	29.427	43.077	17.306	33.599	31.061	25.616	24.078	34.299	29.826	30.318	44.901	28.55	46.468	30.454	30.648	33.265	14.721	39.452	43.063	48.379	34.192	31.325	40.768	35.22	35.537	45.538	44.129
317.32	32.705	45.514	54.631	28.508	28.471	30.157	30.926	23.741	66.242	29.475	27.289	20.689	19.733	26.525	12.83	35.201	15.305	28.085	21.886	32.559	22.942	18.665	29.438	43.056	17.29	33.605	31.072	25.617	24.081	34.291	29.809	30.283	44.892	28.527	46.423	30.478	30.64	33.263	14.721	39.44	43.067	48.362	34.144	31.307	40.731	35.193	35.518	45.53	44.135
317.53	32.712	45.535	54.641	28.509	28.496	30.156	30.925	23.762	66.256	29.48	27.309	20.691	19.748	26.53	12.836	35.218	15.287	28.067	21.853	32.56	22.943	18.658	29.407	43.048	17.277	33.605	31.1	25.62	24.078	34.295	29.787	30.297	44.865	28.522	46.421	30.486	30.635	33.255	14.723	39.419	43.053	48.343	34.135	31.29	40.723	35.163	35.508	45.515	44.139
317.75	32.715	45.567	54.677	28.521	28.515	30.189	30.955	23.791	66.262	29.49	27.354	20.706	19.786	26.533	12.837	35.223	15.29	28.093	21.862	32.577	22.959	18.671	29.399	43.069	17.277	33.626	31.117	25.634	24.099	34.291	29.807	30.306	44.847	28.522	46.402	30.482	30.651	33.242	14.721	39.419	43.048	48.345	34.132	31.288	40.715	35.165	35.504	45.52	44.12
317.96	32.722	45.565	54.706	28.517	28.552	30.2	30.971	23.801	66.255	29.483	27.377	20.683	19.807	26.532	12.842	35.244	15.272	28.111	21.833	32.573	22.962	18.67	29.384	43.08	17.261	33.633	31.126	25.643	24.08	34.305	29.812	30.294	44.801	28.509	46.41	30.476	30.641	33.238	14.721	39.404	43.046	48.344	34.13	31.259	40.693	35.165	35.481	45.54	44.104
318.17	32.723	45.566	54.72	28.514	28.577	30.216	30.987	23.823	66.301	29.476	27.395	20.675	19.845	26.537	12.834	35.238	15.256	28.117	21.785	32.554	22.953	18.643	29.371	43.069	17.22	33.634	31.116	25.625	24.068	34.294	29.798	30.263	44.754	28.476	46.363	30.468	30.614	33.204	14.719	39.388	43.052	48.342	34.087	31.238	40.664	35.144	35.453	45.508	44.085
318.39	32.723	45.6	54.748	28.519	28.59	30.229	31.009	23.838	66.324	29.477	27.423	20.69	19.846	26.548	12.838	35.249	15.269	28.128	21.789	32.559	22.941	18.649	29.371	43.093	17.214	33.658	31.091	25.627	24.065	34.294	29.78	30.243	44.687	28.465	46.338	30.451	30.632	33.206	14.718	39.384	43.076	48.351	34.076	31.229	40.676	35.126	35.464	45.511	44.088
318.6	32.738	45.629	54.774	28.529	28.625	30.237	31.034	23.839	66.362	29.525	27.466	20.716	19.886	26.569	12.854	35.246	15.288	28.119	21.81	32.563	22.973	18.637	29.386	43.109	17.216	33.671	31.108	25.638	24.086	34.303	29.785	30.231	44.66	28.45	46.317	30.454	30.634	33.178	14.718	39.387	43.065	48.365	34.058	31.218	40.652	35.118	35.464	45.5	44.075
318.81	32.746	45.635	54.796	28.49	28.611	30.23	31.029	23.827	66.368	29.508	27.493	20.721	19.882	26.564	12.862	35.25	15.278	28.106	21.786	32.553	22.951	18.621	29.364	43.111	17.188	33.647	31.103	25.615	24.047	34.268	29.776	30.203	44.623	28.409	46.302	30.431	30.618	33.156	14.718	39.372	43.058	48.361	34.047	31.224	40.643	35.096	35.449	45.507	44.088
319.03	32.752	45.671	54.811	28.479	28.623	30.229	31.044	23.826	66.361	29.495	27.517	20.719	19.887	26.58	12.86	35.266	15.278	28.116	21.803	32.553	22.934	18.627	29.353	43.099	17.152	33.65	31.112	25.596	24.052	34.249	29.77	30.162	44.584	28.383	46.272	30.422	30.631	33.114	14.716	39.36	43.058	48.356	34.006	31.213	40.612	35.079	35.422	45.474	44.076
319.24	32.769	45.692	54.851	28.466	28.63	30.212	31.066	23.832	66.362	29.493	27.552	20.73	19.887	26.583	12.856	35.276	15.282	28.141	21.785	32.521	22.929	18.616	29.359	43.109	17.131	33.666	31.086	25.59	24.043	34.251	29.769	30.15	44.529	28.379	46.239	30.419	30.647	33.102	14.713	39.366	43.054	48.351	34.003	31.196	40.589	35.058	35.419	45.433	44.067
319.45	32.779	45.694	54.896	28.463	28.64	30.228	31.105	23.854	66.395	29.514	27.558	20.745	19.897	26.6	12.855	35.273	15.291	28.143	21.748	32.525	22.921	18.604	29.333	43.12	17.119	33.652	31.101	25.61	24.034	34.228	29.777	30.147	44.49	28.361	46.21	30.42	30.664	33.103	14.709	39.338	43.047	48.348	33.993	31.162	40.57	35.061	35.392	45.409	44.076
319.67	32.79	45.717	54.909	28.466	28.656	30.229	31.116	23.862	66.387	29.522	27.575	20.733	19.915	26.613	12.857	35.292	15.296	28.163	21.74	32.526	22.927	18.587	29.318	43.113	17.07	33.642	31.086	25.619	24.025	34.212	29.783	30.13	44.434	28.363	46.199	30.43	30.635	33.109	14.707	39.312	43.023	48.332	33.939	31.128	40.541	35.023	35.35	45.385	44.041
319.88	32.8	45.723	54.957	28.449	28.681	30.259	31.132	23.871	66.393	29.529	27.607	20.704	19.912	26.62	12.848	35.292	15.292	28.152	21.721	32.516	22.915	18.573	29.308	43.114	17.053	33.655	31.053	25.608	24.004	34.191	29.776	30.131	44.377	28.333	46.16	30.416	30.628	33.079	14.705	39.293	43.026	48.336	33.869	31.083	40.511	35.002	35.35	45.365	44.025
320.1	32.827	45.758	54.976	28.459	28.705	30.269	31.157	23.881	66.424	29.546	27.64	20.715	19.944	26.642	12.866	35.305	15.301	28.161	21.747	32.519	22.894	18.576	29.315	43.132	17.066	33.671	31.075	25.612	24.001	34.186	29.787	30.129	44.328	28.339	46.164	30.43	30.613	33.066	14.705	39.254	43.034	48.315	33.84	31.075	40.488	34.975	35.326	45.326	44.016
320.31	32.834	45.755	54.988	28.452	28.719	30.281	31.182	23.901	66.404	29.564	27.658	20.716	19.967	26.644	12.861	35.315	15.294	28.179	21.733	32.528	22.879	18.565	29.309	43.137	17.066	33.685	31.071	25.626	23.995	34.155	29.777	30.105	44.293	28.357	46.148	30.417	30.603	33.051	14.705	39.256	43.022	48.32	33.816	31.038	40.486	34.947	35.315	45.287	43.996
320.52	32.854	45.75	54.98	28.438	28.724	30.286	31.201	23.905	66.414	29.579	27.671	20.716	19.968	26.66	12.869	35.326	15.309	28.186	21.708	32.513	22.856	18.552	29.276	43.136	17.054	33.691	31.057	25.621	23.99	34.167	29.765	30.109	44.245	28.332	46.143	30.401	30.599	33.022	14.704	39.248	42.989	48.299	33.784	31.022	40.446	34.927	35.297	45.246	43.978
320.74	32.865	45.752	54.999	28.4	28.71	30.267	31.215	23.873	66.38	29.53	27.684	20.697	19.943	26.637	12.859	35.334	15.289	28.197	21.655	32.532	22.841	18.526	29.246	43.093	17.054	33.689	30.999	25.585	23.944	34.174	29.785	30.063	44.2	28.327	46.114	30.403	30.574	32.995	14.703	39.196	42.953	48.271	33.767	30.963	40.402	34.848	35.266	45.226	43.926
320.95	32.879	45.766	54.998	28.395	28.747	30.276	31.232	23.889	66.376	29.556	27.713	20.709	19.959	26.634	12.837	35.363	15.285	28.203	21.655	32.535	22.833	18.536	29.264	43.093	17.049	33.701	30.986	25.555	23.946	34.161	29.78	30.037	44.178	28.317	46.141	30.402	30.6	32.977	14.703	39.221	42.945	48.265	33.77	30.977	40.412	34.866	35.276	45.239	43.916
321.16	32.866	45.773	55.031	28.39	28.762	30.299	31.234	23.885	66.388	29.553	27.727	20.709	19.946	26.646	12.836	35.376	15.291	28.209	21.639	32.511	22.835	18.53	29.232	43.086	17.02	33.692	30.989	25.568	23.932	34.159	29.757	30.021	44.146	28.294	46.114	30.408	30.611	32.977	14.702	39.224	42.927	48.243	33.746	30.959	40.401	34.862	35.27	45.234	43.9
321.38	32.84	45.76	55.038	28.355	28.751	30.287	31.232	23.883	66.374	29.541	27.722	20.705	19.942	26.651	12.818	35.37	15.278	28.19	21.586	32.465	22.8	18.501	29.206	43.073	16.987	33.649	30.966	25.535	23.917	34.119	29.715	29.993	44.091	28.256	46.046	30.366	30.557	32.952	14.701	39.201	42.907	48.229	33.687	30.898	40.354	34.82	35.242	45.191	43.86
321.59	32.852	45.77	55.073	28.334	28.761	30.287	31.268	23.891	66.383	29.587	27.746	20.703	19.971	26.664	12.831	35.395	15.292	28.193	21.579	32.469	22.804	18.488	29.223	43.089	16.968	33.641	30.965	25.536	23.919	34.126	29.732	29.973	44.052	28.266	46.013	30.367	30.573	32.942	14.7	39.171	42.886	48.204	33.657	30.878	40.345	34.784	35.195	45.158	43.849
321.8	32.848	45.76	55.073	28.341	28.792	30.304	31.261	23.929	66.374	29.578	27.754	20.697	19.977	26.684	12.859	35.396	15.292	28.204	21.593	32.467	22.809	18.486	29.211	43.1	16.971	33.661	30.973	25.546	23.917	34.137	29.752	29.961	44.018	28.275	45.978	30.351	30.548	32.953	14.698	39.174	42.864	48.223	33.637	30.866	40.323	34.785	35.174	45.134	43.851
322.02	32.85	45.8	55.104	28.325	28.804	30.337	31.29	23.938	66.389	29.578	27.798	20.712	19.989	26.694	12.856	35.412	15.32	28.21	21.576	32.482	22.793	18.461	29.191	43.101	16.984	33.67	30.985	25.547	23.909	34.14	29.758	29.959	43.968	28.266	45.946	30.373	30.541	32.945	14.7	39.148	42.828	48.227	33.609	30.855	40.321	34.766	35.154	45.111	43.853
322.23	32.867	45.778	55.122	28.309	28.809	30.348	31.305	23.939	66.373	29.562	27.791	20.708	20.008	26.684	12.865	35.433	15.331	28.204	21.572	32.47	22.769	18.438	29.17	43.102	16.965	33.658	30.963	25.531	23.885	34.123	29.755	29.937	43.922	28.233	45.911	30.382	30.534	32.925	14.7	39.135	42.81	48.224	33.576	30.847	40.271	34.739	35.134	45.094	43.845
322.44	32.848	45.795	55.153	28.297	28.819	30.354	31.303	23.933	66.378	29.56	27.796	20.712	20.013	26.692	12.848	35.44	15.336	28.213	21.556	32.453	22.76	18.437	29.16	43.091	16.951	33.662	30.947	25.504	23.864	34.113	29.738	29.905	43.894	28.216	45.889	30.385	30.523	32.913	14.697	39.106	42.779	48.176	33.539	30.824	40.271	34.721	35.113	45.061	43.848
322.66	32.843	45.807	55.14	28.272	28.837	30.357	31.316	23.944	66.357	29.541	27.813	20.687	20.023	26.669	12.848	35.446	15.322	28.219	21.53	32.458	22.76	18.432	29.139	43.069	16.926	33.662	30.935	25.49	23.858	34.093	29.725	29.899	43.853	28.19	45.882	30.377	30.51	32.885	14.696	39.076	42.755	48.163	33.502	30.791	40.251	34.707	35.11	45.03	43.853
322.87	32.843	45.815	55.146	28.262	28.84	30.357	31.334	23.965	66.356	29.533	27.852	20.696	20.019	26.665	12.857	35.437	15.321	28.23	21.499	32.447	22.753	18.413	29.113	43.076	16.909	33.656	30.902	25.464	23.824	34.063	29.704	29.883	43.826	28.189	45.854	30.38	30.483	32.863	14.694	39.047	42.734	48.159	33.478	30.772	40.218	34.68	35.076	45.013	43.832
323.08	32.848	45.82	55.161	28.244	28.84	30.355	31.333	23.977	66.332	29.531	27.876	20.7	20.028	26.662	12.847	35.46	15.329	28.234	21.482	32.438	22.76	18.383	29.096	43.081	16.907	33.678	30.912	25.457	23.84	34.059	29.705	29.87	43.768	28.195	45.801	30.37	30.466	32.839	14.694	39.047	42.725	48.129	33.456	30.752	40.18	34.638	35.05	45.007	43.822
323.3	32.842	45.818	55.178	28.217	28.829	30.344	31.32	23.974	66.332	29.548	27.884	20.676	20.015	26.676	12.847	35.465	15.329	28.218	21.426	32.435	22.731	18.382	29.091	43.05	16.885	33.669	30.893	25.44	23.84	34.062	29.693	29.823	43.675	28.174	45.761	30.38	30.42	32.803	14.695	39.013	42.696	48.099	33.4	30.735	40.147	34.606	35.01	44.985	43.788
323.51	32.852	45.815	55.192	28.21	28.847	30.364	31.317	23.977	66.339	29.566	27.904	20.686	20.018	26.677	12.84	35.451	15.336	28.229	21.416	32.399	22.704	18.368	29.08	43.037	16.848	33.674	30.883	25.445	23.836	34.064	29.665	29.812	43.642	28.177	45.744	30.381	30.42	32.789	14.693	39.009	42.682	48.08	33.367	30.725	40.118	34.601	34.981	44.981	43.785
323.72	32.844	45.837	55.201	28.178	28.851	30.384	31.34	23.989	66.364	29.571	27.937	20.694	20.018	26.679	12.842	35.424	15.334	28.242	21.418	32.398	22.692	18.357	29.053	43.009	16.847	33.679	30.859	25.444	23.839	34.074	29.647	29.784	43.618	28.17	45.759	30.364	30.403	32.779	14.695	39.023	42.673	48.064	33.335	30.689	40.083	34.566	34.953	44.951	43.771
323.94	32.836	45.838	55.194	28.154	28.846	30.368	31.329	23.997	66.366	29.564	27.937	20.661	20.019	26.683	12.817	35.423	15.337	28.237	21.387	32.378	22.656	18.34	29.005	42.983	16.838	33.669	30.817	25.419	23.795	34.074	29.621	29.763	43.576	28.15	45.748	30.336	30.385	32.77	14.691	39.034	42.666	48.057	33.32	30.67	40.057	34.551	34.964	44.934	43.756
324.15	32.844	45.83	55.205	28.153	28.849	30.37	31.336	23.996	66.353	29.559	27.932	20.655	20.034	26.683	12.821	35.426	15.315	28.248	21.367	32.344	22.626	18.342	29	42.99	16.828	33.663	30.778	25.418	23.804	34.054	29.619	29.746	43.556	28.126	45.719	30.321	30.368	32.734	14.687	38.999	42.639	48.016	33.287	30.636	40	34.539	34.906	44.865	43.731
324.36	32.841	45.839	55.232	28.15	28.861	30.371	31.314	24.008	66.35	29.564	27.937	20.648	20.048	26.686	12.83	35.419	15.336	28.256	21.344	32.336	22.637	18.346	28.99	42.988	16.833	33.667	30.792	25.408	23.797	34.04	29.598	29.734	43.528	28.113	45.701	30.317	30.389	32.706	14.687	39	42.644	47.998	33.265	30.645	39.988	34.533	34.888	44.851	43.737
324.58	32.843	45.847	55.236	28.157	28.882	30.387	31.331	24.017	66.309	29.586	27.963	20.669	20.065	26.698	12.855	35.432	15.325	28.261	21.345	32.34	22.623	18.34	28.985	42.982	16.824	33.66	30.804	25.388	23.804	34.029	29.598	29.73	43.524	28.098	45.674	30.306	30.406	32.69	14.686	38.973	42.653	47.985	33.247	30.665	39.98	34.509	34.894	44.846	43.727
324.79	32.855	45.857	55.246	28.144	28.899	30.388	31.328	24.016	66.318	29.599	27.976	20.69	20.068	26.72	12.858	35.429	15.303	28.274	21.337	32.332	22.61	18.35	28.976	42.964	16.826	33.664	30.797	25.377	23.779	34.028	29.602	29.733	43.461	28.061	45.648	30.296	30.383	32.666	14.685	38.94	42.613	47.957	33.209	30.615	39.961	34.477	34.875	44.803	43.681
325	32.848	45.868	55.228	28.124	28.904	30.375	31.331	24.023	66.324	29.605	28	20.671	20.061	26.743	12.855	35.429	15.307	28.27	21.32	32.317	22.595	18.336	28.953	42.941	16.784	33.65	30.769	25.361	23.753	34.019	29.578	29.728	43.397	28.041	45.565	30.288	30.398	32.627	14.682	38.915	42.572	47.94	33.179	30.594	39.936	34.457	34.853	44.787	43.685
325.22	32.864	45.874	55.247	28.131	28.923	30.382	31.347	24.037	66.316	29.597	28.009	20.691	20.083	26.763	12.851	35.443	15.334	28.278	21.327	32.307	22.595	18.322	28.945	42.955	16.774	33.653	30.775	25.366	23.746	33.996	29.561	29.717	43.331	28.037	45.549	30.292	30.384	32.604	14.684	38.901	42.573	47.92	33.134	30.578	39.912	34.435	34.833	44.755	43.658
325.43	32.875	45.876	55.249	28.145	28.918	30.362	31.353	24.049	66.3	29.597	28.004	20.672	20.069	26.759	12.851	35.46	15.332	28.274	21.311	32.281	22.587	18.334	28.912	42.954	16.751	33.634	30.756	25.354	23.749	33.982	29.552	29.694	43.322	28.022	45.53	30.289	30.368	32.562	14.684	38.896	42.57	47.922	33.102	30.575	39.902	34.436	34.835	44.724	43.656
325.64	32.857	45.901	55.264	28.146	28.938	30.358	31.345	24.042	66.322	29.59	28.005	20.67	20.055	26.771	12.845	35.485	15.337	28.262	21.303	32.293	22.58	18.291	28.905	42.938	16.765	33.626	30.75	25.353	23.744	33.975	29.536	29.676	43.29	27.997	45.493	30.278	30.352	32.541	14.683	38.873	42.522	47.914	33.079	30.551	39.856	34.425	34.825	44.679	43.632
325.86	32.84	45.918	55.303	28.11	28.935	30.361	31.348	24.064	66.319	29.593	28.006	20.668	20.047	26.791	12.857	35.493	15.335	28.275	21.299	32.282	22.565	18.29	28.889	42.941	16.733	33.642	30.747	25.349	23.722	33.948	29.531	29.645	43.236	27.99	45.435	30.242	30.331	32.544	14.683	38.857	42.504	47.911	33.034	30.531	39.837	34.408	34.805	44.645	43.618
326.07	32.83	45.895	55.298	28.1	28.956	30.357	31.344	24.05	66.267	29.603	28.003	20.661	20.052	26.79	12.857	35.503	15.333	28.272	21.287	32.265	22.53	18.278	28.851	42.918	16.704	33.643	30.721	25.338	23.728	33.948	29.502	29.621	43.202	27.947	45.409	30.225	30.307	32.493	14.685	38.877	42.47	47.887	33.009	30.523	39.83	34.399	34.774	44.626	43.629
326.28	32.838	45.908	55.3	28.094	28.954	30.355	31.334	24.06	66.269	29.62	28.028	20.649	20.047	26.8	12.859	35.481	15.324	28.271	21.276	32.26	22.508	18.268	28.863	42.915	16.673	33.649	30.711	25.324	23.729	33.943	29.507	29.596	43.174	27.929	45.407	30.218	30.316	32.483	14.685	38.861	42.455	47.879	32.999	30.538	39.821	34.399	34.787	44.62	43.633
326.5	32.802	45.886	55.298	28.059	28.945	30.344	31.316	24.015	66.245	29.615	28.009	20.627	20.023	26.79	12.851	35.472	15.302	28.263	21.242	32.225	22.467	18.242	28.825	42.886	16.613	33.598	30.691	25.305	23.714	33.903	29.465	29.569	43.13	27.905	45.408	30.194	30.297	32.45	14.686	38.838	42.441	47.871	32.968	30.535	39.807	34.378	34.764	44.591	43.625
326.71	32.787	45.871	55.28	28.028	28.945	30.327	31.311	24.009	66.214	29.577	28.011	20.614	20.011	26.767	12.837	35.496	15.307	28.28	21.212	32.182	22.443	18.239	28.801	42.849	16.583	33.586	30.638	25.294	23.694	33.866	29.405	29.556	43.039	27.892	45.35	30.178	30.284	32.409	14.685	38.81	42.407	47.834	32.928	30.505	39.765	34.355	34.744	44.565	43.587
326.92	32.792	45.859	55.268	28.018	28.928	30.332	31.308	24.009	66.194	29.57	28.007	20.605	20.011	26.764	12.82	35.495	15.309	28.285	21.191	32.156	22.417	18.211	28.791	42.847	16.571	33.573	30.649	25.269	23.656	33.857	29.389	29.522	42.999	27.878	45.349	30.165	30.27	32.381	14.685	38.782	42.372	47.816	32.896	30.496	39.733	34.332	34.715	44.534	43.576
327.14	32.799	45.844	55.246	28.017	28.924	30.325	31.325	24.023	66.184	29.597	28.026	20.622	20.018	26.777	12.818	35.483	15.32	28.289	21.163	32.129	22.421	18.187	28.773	42.814	16.58	33.569	30.634	25.291	23.644	33.821	29.395	29.504	42.974	27.883	45.31	30.162	30.267	32.374	14.683	38.766	42.352	47.79	32.881	30.494	39.708	34.338	34.698	44.51	43.592
327.35	32.826	45.852	55.21	28.001	28.947	30.318	31.346	24.025	66.21	29.583	28.054	20.623	20.027	26.778	12.815	35.487	15.322	28.305	21.176	32.135	22.426	18.181	28.747	42.824	16.564	33.558	30.632	25.278	23.633	33.817	29.382	29.49	42.925	27.844	45.27	30.141	30.253	32.35	14.68	38.738	42.328	47.75	32.85	30.485	39.679	34.312	34.646	44.478	43.557
327.56	32.833	45.871	55.217	27.99	28.975	30.316	31.355	24.056	66.207	29.606	28.072	20.65	20.055	26.786	12.838	35.51	15.341	28.313	21.182	32.118	22.429	18.175	28.754	42.832	16.565	33.563	30.654	25.28	23.64	33.822	29.369	29.468	42.907	27.853	45.255	30.131	30.271	32.343	14.678	38.733	42.301	47.735	32.801	30.46	39.644	34.27	34.621	44.444	43.541
327.77	32.825	45.856	55.225	27.985	28.967	30.312	31.337	24.035	66.186	29.591	28.058	20.67	20.048	26.782	12.836	35.505	15.33	28.307	21.167	32.102	22.425	18.148	28.714	42.799	16.553	33.538	30.656	25.273	23.632	33.802	29.363	29.425	42.895	27.803	45.209	30.12	30.28	32.304	14.676	38.722	42.268	47.691	32.782	30.454	39.601	34.266	34.602	44.418	43.504
327.99	32.843	45.86	55.26	27.979	28.967	30.302	31.327	24.031	66.172	29.587	28.071	20.687	20.069	26.796	12.837	35.491	15.326	28.301	21.174	32.103	22.424	18.128	28.684	42.768	16.537	33.528	30.654	25.271	23.626	33.81	29.364	29.406	42.879	27.792	45.21	30.092	30.28	32.287	14.675	38.71	42.219	47.651	32.745	30.417	39.537	34.233	34.575	44.404	43.486
328.2	32.844	45.886	55.28	27.986	28.98	30.313	31.341	24.055	66.155	29.621	28.092	20.687	20.092	26.8	12.847	35.484	15.338	28.3	21.165	32.097	22.441	18.122	28.659	42.762	16.533	33.512	30.653	25.273	23.617	33.8	29.362	29.404	42.814	27.786	45.176	30.074	30.296	32.26	14.676	38.681	42.182	47.635	32.724	30.392	39.509	34.209	34.554	44.376	43.491
328.41	32.849	45.89	55.258	27.954	28.99	30.278	31.335	24.043	66.13	29.604	28.098	20.673	20.093	26.797	12.853	35.481	15.314	28.286	21.148	32.08	22.433	18.107	28.613	42.733	16.514	33.504	30.619	25.25	23.599	33.766	29.342	29.379	42.787	27.744	45.167	30.051	30.262	32.236	14.674	38.666	42.152	47.608	32.692	30.388	39.488	34.173	34.56	44.336	43.461
328.63	32.863	45.868	55.272	27.958	29.004	30.27	31.339	24.051	66.126	29.602	28.094	20.654	20.11	26.795	12.85	35.487	15.313	28.276	21.139	32.059	22.42	18.123	28.595	42.724	16.5	33.488	30.599	25.238	23.607	33.738	29.345	29.367	42.753	27.735	45.144	30.056	30.253	32.206	14.674	38.669	42.141	47.581	32.666	30.376	39.465	34.153	34.541	44.322	43.444
328.84	32.881	45.873	55.259	27.95	29.019	30.265	31.36	24.056	66.1	29.613	28.12	20.669	20.133	26.81	12.86	35.484	15.308	28.267	21.135	32.065	22.412	18.135	28.584	42.72	16.489	33.474	30.599	25.226	23.617	33.722	29.346	29.362	42.744	27.735	45.115	30.053	30.254	32.182	14.673	38.66	42.123	47.565	32.677	30.375	39.446	34.136	34.548	44.301	43.445
329.05	32.899	45.853	55.26	27.952	29.04	30.275	31.342	24.061	66.116	29.631	28.122	20.678	20.143	26.824	12.857	35.478	15.313	28.28	21.126	32.042	22.419	18.128	28.571	42.71	16.472	33.467	30.596	25.212	23.616	33.696	29.336	29.345	42.714	27.725	45.088	30.039	30.241	32.173	14.671	38.636	42.092	47.53	32.649	30.344	39.415	34.101	34.512	44.279	43.408
329.27	32.89	45.852	55.238	27.938	29.042	30.272	31.338	24.06	66.09	29.616	28.122	20.687	20.166	26.831	12.872	35.48	15.309	28.28	21.097	32.002	22.398	18.092	28.55	42.678	16.468	33.463	30.577	25.181	23.607	33.693	29.306	29.32	42.691	27.701	45.034	30.039	30.228	32.152	14.669	38.614	42.051	47.486	32.623	30.325	39.371	34.088	34.514	44.246	43.378
329.48	32.874	45.832	55.247	27.933	29.066	30.262	31.334	24.083	66.067	29.615	28.132	20.678	20.19	26.836	12.868	35.47	15.315	28.274	21.074	31.975	22.399	18.1	28.53	42.648	16.444	33.47	30.576	25.156	23.585	33.66	29.304	29.279	42.682	27.67	45.019	30.04	30.208	32.102	14.665	38.579	42.002	47.43	32.596	30.294	39.315	34.054	34.462	44.209	43.315
329.69	32.864	45.82	55.226	27.899	29.078	30.277	31.327	24.076	66.021	29.607	28.126	20.682	20.184	26.821	12.855	35.452	15.315	28.28	21.063	31.944	22.378	18.102	28.495	42.607	16.449	33.469	30.562	25.145	23.575	33.643	29.292	29.259	42.623	27.639	44.988	30.011	30.199	32.076	14.665	38.541	41.951	47.385	32.543	30.246	39.272	34.018	34.44	44.154	43.279
329.9	32.844	45.822	55.218	27.884	29.07	30.269	31.304	24.054	66.003	29.594	28.13	20.675	20.171	26.814	12.856	35.422	15.327	28.258	21.036	31.911	22.366	18.081	28.473	42.575	16.439	33.468	30.537	25.122	23.555	33.62	29.271	29.225	42.568	27.602	44.908	29.998	30.163	32.056	14.664	38.504	41.919	47.351	32.491	30.203	39.235	33.985	34.431	44.122	43.243
330.12	32.836	45.819	55.215	27.847	29.076	30.263	31.286	24.026	65.993	29.609	28.123	20.661	20.163	26.815	12.836	35.39	15.343	28.278	21.033	31.89	22.349	18.071	28.447	42.561	16.417	33.465	30.511	25.12	23.528	33.618	29.258	29.21	42.545	27.574	44.85	30.007	30.133	32.016	14.665	38.477	41.908	47.329	32.474	30.215	39.195	33.984	34.43	44.102	43.219
330.33	32.822	45.799	55.22	27.851	29.092	30.253	31.286	24.012	65.977	29.596	28.117	20.661	20.162	26.824	12.818	35.383	15.342	28.266	21.023	31.869	22.339	18.075	28.434	42.555	16.407	33.455	30.486	25.103	23.524	33.593	29.235	29.172	42.45	27.562	44.809	30.001	30.113	31.993	14.663	38.463	41.882	47.318	32.446	30.206	39.169	33.957	34.409	44.082	43.195
330.54	32.826	45.806	55.224	27.814	29.094	30.252	31.279	24.026	65.965	29.599	28.123	20.659	20.165	26.832	12.822	35.388	15.344	28.271	21.009	31.851	22.332	18.05	28.435	42.544	16.402	33.466	30.469	25.1	23.524	33.567	29.214	29.152	42.453	27.539	44.808	29.987	30.095	31.974	14.661	38.434	41.852	47.32	32.437	30.204	39.143	33.954	34.402	44.076	43.18
330.76	32.82	45.807	55.223	27.81	29.075	30.249	31.282	24.043	65.941	29.61	28.134	20.641	20.182	26.832	12.837	35.374	15.357	28.263	21.006	31.842	22.318	18.046	28.431	42.526	16.398	33.456	30.445	25.082	23.518	33.563	29.205	29.128	42.445	27.532	44.774	29.998	30.094	31.959	14.663	38.395	41.837	47.287	32.407	30.18	39.135	33.941	34.379	44.065	43.15
330.97	32.824	45.795	55.209	27.809	29.07	30.238	31.297	24.035	65.935	29.603	28.093	20.652	20.185	26.824	12.833	35.359	15.348	28.252	21.01	31.824	22.297	18.05	28.425	42.511	16.375	33.45	30.431	25.07	23.5	33.549	29.17	29.096	42.397	27.52	44.729	29.993	30.081	31.93	14.663	38.392	41.812	47.265	32.381	30.183	39.104	33.925	34.354	44.028	43.121
331.18	32.827	45.756	55.235	27.804	29.06	30.227	31.29	24.032	65.9	29.608	28.095	20.668	20.18	26.843	12.84	35.374	15.358	28.265	20.973	31.8	22.276	18.039	28.402	42.491	16.351	33.431	30.414	25.054	23.501	33.542	29.164	29.074	42.367	27.501	44.691	30.019	30.062	31.924	14.66	38.374	41.813	47.237	32.366	30.163	39.077	33.914	34.341	44.019	43.103
331.4	32.842	45.738	55.236	27.794	29.073	30.216	31.292	24.06	65.855	29.606	28.115	20.671	20.189	26.863	12.838	35.347	15.361	28.259	20.938	31.768	22.278	18.028	28.38	42.458	16.337	33.427	30.399	25.048	23.489	33.525	29.16	29.053	42.301	27.499	44.623	30.019	30.083	31.895	14.662	38.35	41.772	47.214	32.312	30.138	39.06	33.882	34.321	43.969	43.083
331.61	32.837	45.722	55.241	27.801	29.093	30.216	31.292	24.066	65.844	29.594	28.133	20.683	20.194	26.869	12.841	35.334	15.367	28.251	20.932	31.742	22.278	18.015	28.368	42.449	16.324	33.416	30.375	25.055	23.474	33.512	29.159	29.025	42.259	27.478	44.611	29.991	30.071	31.881	14.662	38.31	41.697	47.171	32.265	30.106	39.008	33.857	34.293	43.933	43.041
331.82	32.809	45.706	55.232	27.801	29.073	30.197	31.28	24.057	65.83	29.588	28.123	20.678	20.178	26.849	12.827	35.32	15.362	28.25	20.911	31.715	22.241	17.991	28.328	42.408	16.294	33.408	30.38	25.035	23.455	33.489	29.149	28.99	42.224	27.451	44.565	29.975	30.042	31.861	14.661	38.285	41.669	47.137	32.241	30.078	38.966	33.844	34.281	43.902	42.998
332.03	32.784	45.697	55.23	27.764	29.065	30.182	31.252	24.068	65.77	29.567	28.114	20.664	20.156	26.823	12.803	35.315	15.337	28.23	20.884	31.691	22.224	17.959	28.317	42.371	16.274	33.399	30.354	25.034	23.421	33.456	29.128	28.948	42.181	27.417	44.516	29.963	30.007	31.828	14.662	38.266	41.637	47.112	32.222	30.08	38.945	33.823	34.264	43.859	42.97
332.25	32.794	45.716	55.201	27.752	29.07	30.169	31.276	24.072	65.746	29.58	28.126	20.667	20.172	26.828	12.816	35.273	15.34	28.229	20.879	31.664	22.219	17.954	28.309	42.358	16.272	33.412	30.345	25.02	23.397	33.443	29.13	28.937	42.141	27.409	44.457	29.959	30.011	31.824	14.663	38.244	41.594	47.079	32.18	30.069	38.934	33.812	34.247	43.828	42.946
332.46	32.785	45.696	55.179	27.72	29.042	30.155	31.277	24.086	65.733	29.577	28.133	20.643	20.158	26.827	12.787	35.272	15.327	28.208	20.854	31.631	22.2	17.945	28.302	42.323	16.259	33.385	30.343	25.001	23.376	33.412	29.107	28.896	42.093	27.371	44.405	29.92	30.006	31.805	14.666	38.229	41.558	47.037	32.163	30.033	38.91	33.787	34.191	43.792	42.916
332.67	32.779	45.686	55.165	27.709	29.05	30.162	31.255	24.085	65.709	29.589	28.134	20.635	20.168	26.831	12.778	35.272	15.325	28.204	20.87	31.605	22.188	17.944	28.278	42.292	16.266	33.408	30.323	24.987	23.361	33.416	29.09	28.879	42.058	27.35	44.365	29.924	29.984	31.793	14.668	38.215	41.516	46.999	32.142	30.008	38.871	33.759	34.158	43.752	42.871
332.89	32.773	45.661	55.139	27.675	29.058	30.134	31.238	24.093	65.668	29.576	28.122	20.625	20.186	26.82	12.765	35.277	15.331	28.199	20.857	31.586	22.173	17.94	28.268	42.259	16.252	33.427	30.287	24.96	23.351	33.388	29.078	28.839	42.05	27.319	44.358	29.908	29.95	31.775	14.67	38.216	41.507	46.98	32.146	30.007	38.854	33.751	34.142	43.725	42.855
333.1	32.759	45.643	55.135	27.679	29.057	30.129	31.213	24.075	65.645	29.563	28.147	20.639	20.178	26.83	12.753	35.25	15.319	28.188	20.863	31.566	22.175	17.937	28.26	42.239	16.234	33.398	30.258	24.937	23.337	33.381	29.061	28.841	42.01	27.319	44.345	29.9	29.941	31.758	14.672	38.198	41.488	46.952	32.133	29.991	38.834	33.719	34.125	43.706	42.871
333.31	32.753	45.633	55.103	27.662	29.057	30.113	31.215	24.081	65.613	29.567	28.148	20.635	20.186	26.825	12.753	35.241	15.325	28.189	20.86	31.552	22.167	17.958	28.252	42.201	16.224	33.425	30.23	24.933	23.34	33.388	29.059	28.833	41.954	27.313	44.318	29.898	29.933	31.739	14.67	38.185	41.449	46.933	32.101	29.967	38.802	33.702	34.109	43.672	42.843
333.52	32.747	45.618	55.068	27.654	29.062	30.132	31.205	24.08	65.604	29.562	28.158	20.641	20.187	26.827	12.754	35.221	15.326	28.184	20.85	31.537	22.157	17.948	28.245	42.185	16.207	33.432	30.225	24.92	23.327	33.366	29.034	28.809	41.901	27.302	44.309	29.899	29.91	31.73	14.672	38.176	41.429	46.91	32.077	29.952	38.746	33.688	34.096	43.632	42.829
333.74	32.726	45.577	55.066	27.63	29.059	30.112	31.178	24.077	65.592	29.559	28.132	20.639	20.198	26.804	12.742	35.219	15.304	28.181	20.809	31.496	22.153	17.937	28.235	42.16	16.171	33.411	30.197	24.899	23.313	33.336	29.022	28.771	41.856	27.294	44.273	29.865	29.865	31.692	14.673	38.174	41.41	46.884	32.043	29.923	38.714	33.66	34.073	43.624	42.834
333.95	32.724	45.55	55.051	27.616	29.066	30.101	31.185	24.063	65.58	29.556	28.142	20.629	20.187	26.799	12.755	35.212	15.298	28.171	20.787	31.488	22.153	17.91	28.224	42.142	16.148	33.404	30.18	24.89	23.291	33.295	29.013	28.763	41.807	27.29	44.253	29.85	29.858	31.655	14.675	38.156	41.367	46.853	32.033	29.895	38.713	33.628	34.072	43.597	42.825
334.16	32.711	45.547	55.039	27.613	29.063	30.093	31.18	24.055	65.584	29.555	28.156	20.616	20.18	26.771	12.766	35.202	15.309	28.17	20.764	31.472	22.124	17.914	28.207	42.136	16.125	33.402	30.162	24.877	23.281	33.289	28.987	28.754	41.779	27.282	44.206	29.832	29.824	31.63	14.675	38.136	41.33	46.826	32.012	29.86	38.696	33.585	34.036	43.532	42.796
334.37	32.712	45.537	54.996	27.576	29.046	30.074	31.155	24.053	65.573	29.516	28.136	20.605	20.183	26.748	12.754	35.176	15.309	28.163	20.741	31.449	22.094	17.886	28.182	42.13	16.117	33.369	30.143	24.866	23.256	33.235	28.956	28.698	41.728	27.263	44.16	29.812	29.806	31.602	14.676	38.085	41.271	46.795	31.973	29.856	38.651	33.554	34.013	43.486	42.768
334.59	32.703	45.551	55.001	27.527	29.016	30.077	31.183	24.052	65.537	29.506	28.135	20.607	20.183	26.731	12.766	35.156	15.311	28.175	20.719	31.442	22.079	17.862	28.185	42.102	16.11	33.356	30.112	24.864	23.232	33.224	28.929	28.681	41.706	27.245	44.139	29.791	29.777	31.595	14.677	38.065	41.248	46.758	31.95	29.824	38.607	33.541	33.971	43.457	42.743
334.8	32.688	45.513	54.988	27.525	28.995	30.083	31.159	24.045	65.512	29.487	28.137	20.602	20.169	26.702	12.762	35.131	15.305	28.168	20.702	31.408	22.041	17.849	28.16	42.075	16.093	33.335	30.094	24.859	23.208	33.19	28.91	28.656	41.665	27.233	44.095	29.765	29.742	31.569	14.678	38.053	41.211	46.746	31.928	29.793	38.585	33.526	33.968	43.429	42.726
335.01	32.675	45.489	55.001	27.512	28.983	30.055	31.162	24.037	65.516	29.484	28.121	20.581	20.157	26.69	12.754	35.108	15.29	28.155	20.674	31.401	22.019	17.839	28.135	42.067	16.065	33.311	30.07	24.852	23.195	33.149	28.878	28.629	41.591	27.218	44.085	29.73	29.708	31.539	14.677	38.007	41.168	46.722	31.896	29.776	38.55	33.485	33.94	43.415	42.715
335.22	32.652	45.476	54.975	27.504	28.976	30.045	31.128	24.029	65.489	29.457	28.126	20.562	20.134	26.673	12.745	35.087	15.271	28.132	20.647	31.392	21.997	17.811	28.122	42.06	16.027	33.286	30.044	24.821	23.156	33.107	28.843	28.589	41.542	27.182	44.058	29.687	29.669	31.47	14.675	37.963	41.145	46.711	31.849	29.732	38.509	33.453	33.908	43.363	42.697
335.44	32.639	45.466	54.994	27.487	28.973	30.046	31.12	24.046	65.472	29.455	28.111	20.564	20.132	26.686	12.746	35.07	15.283	28.131	20.615	31.375	21.993	17.804	28.121	42.058	16.034	33.255	30.022	24.799	23.166	33.089	28.837	28.578	41.52	27.176	44.066	29.682	29.646	31.436	14.672	37.96	41.11	46.701	31.829	29.73	38.485	33.442	33.891	43.341	42.676
335.65	32.632	45.443	54.977	27.478	28.982	30.023	31.115	24.046	65.417	29.459	28.108	20.558	20.136	26.683	12.74	35.064	15.298	28.106	20.611	31.354	21.983	17.798	28.1	42.038	16.02	33.253	30.004	24.801	23.164	33.056	28.832	28.567	41.482	27.168	44.025	29.648	29.632	31.416	14.675	37.934	41.054	46.669	31.801	29.711	38.443	33.425	33.86	43.317	42.64
335.86	32.633	45.42	54.923	27.44	28.96	30.008	31.112	24.034	65.389	29.436	28.107	20.552	20.121	26.661	12.737	35.057	15.295	28.102	20.581	31.32	21.961	17.778	28.062	42.003	16.005	33.226	29.959	24.778	23.165	33.033	28.813	28.53	41.464	27.134	43.956	29.625	29.611	31.38	14.673	37.911	41.021	46.631	31.759	29.668	38.381	33.388	33.845	43.28	42.62
336.08	32.625	45.406	54.9	27.419	28.962	30.012	31.12	24.029	65.368	29.437	28.105	20.555	20.133	26.659	12.741	35.032	15.307	28.087	20.578	31.302	21.958	17.763	28.058	41.972	16.009	33.219	29.939	24.775	23.156	33.013	28.801	28.507	41.39	27.124	43.915	29.61	29.605	31.361	14.675	37.88	40.99	46.59	31.72	29.651	38.329	33.36	33.786	43.249	42.591
336.29	32.616	45.381	54.896	27.409	28.963	30.013	31.118	24.033	65.337	29.431	28.102	20.551	20.134	26.67	12.729	35.005	15.315	28.086	20.558	31.284	21.966	17.755	28.013	41.951	15.975	33.227	29.923	24.748	23.155	32.993	28.788	28.498	41.376	27.103	43.875	29.578	29.585	31.329	14.675	37.849	40.961	46.57	31.66	29.616	38.29	33.32	33.752	43.199	42.545
336.5	32.604	45.371	54.895	27.398	28.957	30.039	31.13	24.018	65.308	29.43	28.106	20.575	20.147	26.665	12.756	35.015	15.324	28.079	20.561	31.281	21.96	17.737	28.009	41.937	15.976	33.229	29.916	24.753	23.165	32.967	28.785	28.476	41.358	27.089	43.843	29.579	29.579	31.313	14.677	37.829	40.934	46.537	31.645	29.589	38.273	33.294	33.746	43.176	42.519
336.71	32.609	45.357	54.869	27.364	28.963	30.023	31.142	24.023	65.293	29.44	28.122	20.588	20.153	26.681	12.762	35.01	15.335	28.086	20.556	31.279	21.95	17.745	27.979	41.914	15.973	33.222	29.896	24.755	23.174	32.936	28.777	28.437	41.294	27.078	43.823	29.566	29.549	31.303	14.677	37.798	40.899	46.498	31.619	29.565	38.239	33.263	33.713	43.143	42.514
336.93	32.606	45.334	54.859	27.343	28.959	29.985	31.132	24.004	65.261	29.43	28.113	20.562	20.137	26.669	12.774	34.996	15.326	28.072	20.514	31.237	21.922	17.716	27.956	41.874	15.961	33.206	29.862	24.736	23.147	32.896	28.761	28.393	41.242	27.055	43.789	29.549	29.528	31.262	14.675	37.761	40.855	46.465	31.579	29.537	38.21	33.216	33.676	43.099	42.475
337.14	32.618	45.312	54.845	27.352	28.962	29.997	31.113	24.01	65.254	29.435	28.129	20.569	20.132	26.678	12.768	34.976	15.341	28.086	20.51	31.22	21.919	17.717	27.938	41.867	15.953	33.184	29.828	24.725	23.148	32.894	28.764	28.366	41.205	27.067	43.754	29.552	29.533	31.244	14.674	37.742	40.822	46.441	31.541	29.517	38.182	33.176	33.661	43.063	42.451
337.35	32.62	45.302	54.81	27.335	28.955	29.998	31.09	23.987	65.229	29.43	28.133	20.573	20.136	26.665	12.763	34.95	15.346	28.094	20.487	31.209	21.894	17.713	27.917	41.833	15.942	33.179	29.813	24.722	23.144	32.873	28.752	28.335	41.175	27.053	43.744	29.522	29.518	31.213	14.67	37.747	40.809	46.41	31.531	29.517	38.167	33.172	33.662	43.024	42.447
337.56	32.611	45.3	54.802	27.328	28.966	29.981	31.088	23.996	65.194	29.422	28.128	20.563	20.15	26.671	12.782	34.954	15.37	28.091	20.481	31.213	21.898	17.712	27.907	41.812	15.958	33.182	29.808	24.742	23.164	32.845	28.746	28.339	41.144	27.041	43.698	29.51	29.525	31.202	14.67	37.751	40.807	46.388	31.51	29.523	38.162	33.177	33.639	43.004	42.44
337.78	32.608	45.307	54.767	27.313	28.947	29.951	31.083	23.992	65.169	29.405	28.121	20.528	20.151	26.652	12.768	34.921	15.364	28.076	20.451	31.185	21.873	17.703	27.874	41.778	15.933	33.159	29.765	24.722	23.154	32.811	28.721	28.293	41.109	27.015	43.654	29.485	29.511	31.166	14.669	37.703	40.759	46.339	31.464	29.478	38.123	33.12	33.58	42.956	42.392
337.99	32.59	45.279	54.738	27.309	28.94	29.915	31.066	23.972	65.134	29.369	28.11	20.516	20.141	26.634	12.76	34.894	15.364	28.046	20.428	31.139	21.833	17.676	27.848	41.744	15.896	33.152	29.725	24.7	23.114	32.767	28.697	28.258	41.093	27	43.639	29.439	29.483	31.128	14.669	37.675	40.707	46.286	31.437	29.453	38.075	33.066	33.535	42.924	42.352
338.2	32.583	45.26	54.735	27.292	28.931	29.918	31.039	23.962	65.096	29.346	28.117	20.502	20.131	26.638	12.75	34.858	15.351	28.039	20.415	31.117	21.825	17.65	27.812	41.742	15.871	33.135	29.703	24.678	23.107	32.749	28.676	28.247	41.077	26.983	43.638	29.407	29.474	31.116	14.668	37.65	40.682	46.266	31.429	29.454	38.066	33.08	33.53	42.899	42.353
338.41	32.583	45.251	54.711	27.28	28.916	29.929	31	23.958	65.056	29.337	28.106	20.506	20.135	26.654	12.752	34.848	15.337	28.041	20.404	31.097	21.831	17.647	27.798	41.724	15.876	33.119	29.701	24.661	23.09	32.715	28.64	28.23	41.055	26.967	43.598	29.382	29.475	31.099	14.668	37.633	40.633	46.236	31.384	29.445	38.041	33.053	33.494	42.848	42.322
338.63	32.559	45.252	54.686	27.256	28.914	29.94	30.997	23.968	64.997	29.322	28.112	20.499	20.128	26.667	12.748	34.839	15.335	28.016	20.382	31.07	21.819	17.629	27.786	41.692	15.868	33.111	29.679	24.649	23.073	32.681	28.605	28.208	41.029	26.958	43.565	29.359	29.454	31.068	14.668	37.599	40.623	46.197	31.363	29.424	38.03	33.038	33.461	42.837	42.309
338.84	32.54	45.236	54.695	27.215	28.91	29.914	30.985	23.965	64.989	29.309	28.105	20.479	20.123	26.631	12.759	34.836	15.317	28.016	20.351	31.057	21.804	17.614	27.761	41.676	15.846	33.099	29.651	24.655	23.067	32.658	28.596	28.162	40.997	26.936	43.528	29.34	29.428	31.045	14.668	37.576	40.603	46.172	31.336	29.407	37.993	33.037	33.439	42.802	42.303
339.05	32.532	45.204	54.666	27.22	28.889	29.903	30.965	23.965	64.982	29.301	28.115	20.485	20.119	26.633	12.758	34.83	15.319	28.013	20.339	31.03	21.789	17.603	27.737	41.66	15.823	33.086	29.623	24.647	23.056	32.652	28.575	28.126	40.929	26.931	43.483	29.312	29.434	31.04	14.668	37.557	40.574	46.139	31.306	29.411	37.983	33.019	33.414	42.746	42.289
339.26	32.525	45.181	54.657	27.213	28.892	29.897	30.949	23.942	64.935	29.306	28.105	20.467	20.109	26.621	12.755	34.796	15.315	28.017	20.32	31.007	21.781	17.589	27.704	41.645	15.811	33.053	29.597	24.638	23.051	32.631	28.529	28.11	40.897	26.906	43.448	29.273	29.412	31.009	14.671	37.523	40.548	46.115	31.285	29.406	37.94	32.981	33.418	42.694	42.266
339.47	32.51	45.163	54.638	27.202	28.885	29.873	30.95	23.946	64.923	29.295	28.098	20.46	20.093	26.631	12.753	34.792	15.307	28.002	20.309	30.993	21.776	17.56	27.681	41.632	15.796	33.034	29.562	24.617	23.032	32.584	28.508	28.085	40.862	26.882	43.408	29.24	29.408	30.98	14.668	37.474	40.514	46.059	31.231	29.375	37.894	32.94	33.381	42.648	42.208
339.69	32.482	45.149	54.599	27.174	28.889	29.845	30.937	23.946	64.879	29.279	28.084	20.433	20.085	26.619	12.747	34.758	15.29	27.993	20.283	30.958	21.757	17.542	27.645	41.609	15.775	33.009	29.529	24.604	23.003	32.573	28.486	28.047	40.832	26.874	43.371	29.219	29.386	30.966	14.67	37.46	40.487	46.036	31.216	29.376	37.869	32.923	33.347	42.616	42.194
339.9	32.469	45.123	54.536	27.122	28.864	29.784	30.906	23.934	64.805	29.237	28.071	20.411	20.066	26.582	12.728	34.702	15.244	27.955	20.256	30.925	21.741	17.52	27.6	41.56	15.73	32.994	29.482	24.561	22.979	32.531	28.44	28	40.79	26.835	43.351	29.184	29.341	30.935	14.671	37.458	40.47	46.014	31.182	29.368	37.833	32.903	33.334	42.585	42.18
340.11	32.461	45.101	54.514	27.11	28.868	29.798	30.902	23.942	64.765	29.239	28.082	20.409	20.068	26.581	12.743	34.686	15.235	27.955	20.237	30.914	21.731	17.516	27.585	41.536	15.735	32.985	29.466	24.557	22.967	32.512	28.439	27.995	40.747	26.835	43.324	29.155	29.341	30.907	14.671	37.43	40.44	46.004	31.161	29.373	37.79	32.882	33.325	42.55	42.153
340.32	32.433	45.067	54.501	27.087	28.867	29.781	30.867	23.936	64.716	29.221	28.058	20.388	20.078	26.579	12.729	34.667	15.221	27.95	20.21	30.891	21.706	17.508	27.562	41.498	15.71	32.963	29.449	24.535	22.938	32.48	28.397	27.956	40.71	26.808	43.264	29.121	29.306	30.867	14.673	37.396	40.412	45.96	31.098	29.315	37.749	32.835	33.272	42.505	42.115
340.54	32.423	45.054	54.485	27.077	28.843	29.772	30.846	23.926	64.703	29.214	28.043	20.4	20.078	26.57	12.715	34.645	15.224	27.932	20.183	30.882	21.686	17.475	27.544	41.478	15.683	32.939	29.431	24.537	22.946	32.449	28.392	27.91	40.675	26.782	43.226	29.113	29.307	30.839	14.676	37.389	40.378	45.936	31.079	29.304	37.753	32.834	33.248	42.49	42.104
340.75	32.416	45.044	54.464	27.069	28.847	29.771	30.82	23.916	64.662	29.216	28.024	20.41	20.08	26.569	12.719	34.633	15.229	27.929	20.171	30.864	21.677	17.473	27.543	41.443	15.689	32.921	29.425	24.524	22.939	32.443	28.369	27.899	40.64	26.774	43.161	29.09	29.314	30.812	14.675	37.383	40.373	45.92	31.055	29.302	37.724	32.832	33.237	42.479	42.07
340.96	32.389	45.027	54.438	27.052	28.833	29.757	30.813	23.913	64.628	29.199	28.016	20.388	20.07	26.564	12.72	34.621	15.233	27.921	20.142	30.846	21.634	17.476	27.53	41.399	15.686	32.923	29.374	24.516	22.938	32.43	28.346	27.879	40.58	26.773	43.108	29.058	29.286	30.778	14.676	37.377	40.365	45.898	31.026	29.292	37.706	32.806	33.211	42.449	42.037
341.17	32.375	44.992	54.431	27.019	28.821	29.755	30.801	23.912	64.596	29.171	28.003	20.395	20.064	26.558	12.725	34.612	15.223	27.903	20.116	30.836	21.621	17.477	27.517	41.365	15.671	32.923	29.347	24.493	22.93	32.415	28.308	27.833	40.527	26.74	43.058	29.038	29.272	30.74	14.674	37.347	40.325	45.858	30.98	29.277	37.663	32.772	33.175	42.412	41.994
341.39	32.365	44.979	54.435	27.012	28.81	29.729	30.786	23.905	64.552	29.158	27.982	20.391	20.052	26.55	12.735	34.595	15.213	27.89	20.099	30.8	21.62	17.468	27.496	41.347	15.652	32.907	29.326	24.485	22.915	32.4	28.294	27.804	40.494	26.717	43.011	29.011	29.235	30.718	14.674	37.33	40.305	45.801	30.965	29.247	37.645	32.767	33.165	42.381	41.993
341.6	32.347	44.907	54.396	26.994	28.789	29.705	30.768	23.892	64.49	29.129	27.983	20.377	20.047	26.546	12.717	34.578	15.209	27.863	20.076	30.762	21.582	17.455	27.465	41.339	15.639	32.867	29.285	24.47	22.897	32.355	28.261	27.76	40.47	26.682	42.991	29.008	29.199	30.678	14.675	37.318	40.291	45.777	30.944	29.241	37.618	32.755	33.145	42.346	41.978
341.81	32.321	44.89	54.355	26.967	28.786	29.671	30.754	23.877	64.459	29.116	27.956	20.368	20.047	26.528	12.71	34.533	15.196	27.859	20.071	30.725	21.572	17.427	27.431	41.318	15.627	32.852	29.238	24.469	22.882	32.328	28.247	27.747	40.434	26.674	42.951	28.982	29.174	30.659	14.675	37.299	40.255	45.748	30.909	29.231	37.571	32.742	33.12	42.312	41.957
342.02	32.289	44.884	54.357	26.944	28.781	29.641	30.733	23.857	64.411	29.113	27.941	20.365	20.033	26.523	12.686	34.508	15.169	27.849	20.041	30.729	21.538	17.399	27.395	41.275	15.618	32.817	29.216	24.462	22.855	32.3	28.215	27.705	40.401	26.653	42.957	28.957	29.152	30.628	14.676	37.272	40.249	45.707	30.881	29.208	37.538	32.714	33.094	42.273	41.936
342.23	32.291	44.869	54.322	26.938	28.783	29.633	30.727	23.84	64.395	29.091	27.931	20.355	20.036	26.508	12.687	34.484	15.16	27.831	20.012	30.699	21.509	17.383	27.362	41.246	15.622	32.806	29.204	24.436	22.828	32.285	28.176	27.679	40.359	26.617	42.95	28.927	29.125	30.583	14.677	37.244	40.229	45.659	30.842	29.167	37.497	32.702	33.068	42.244	41.906
342.45	32.289	44.838	54.301	26.909	28.79	29.623	30.706	23.818	64.366	29.068	27.929	20.338	20.031	26.506	12.701	34.464	15.147	27.823	20.009	30.682	21.492	17.363	27.331	41.229	15.628	32.805	29.187	24.413	22.827	32.259	28.171	27.652	40.364	26.594	42.944	28.9	29.125	30.552	14.679	37.238	40.22	45.621	30.823	29.16	37.473	32.699	33.042	42.204	41.86
342.66	32.267	44.797	54.28	26.893	28.786	29.604	30.693	23.814	64.328	29.049	27.925	20.34	20.033	26.482	12.704	34.431	15.147	27.8	19.989	30.651	21.471	17.345	27.324	41.221	15.604	32.789	29.159	24.407	22.815	32.221	28.141	27.616	40.308	26.584	42.896	28.885	29.11	30.522	14.68	37.197	40.194	45.605	30.798	29.144	37.446	32.698	33.012	42.166	41.838
342.87	32.252	44.775	54.271	26.888	28.787	29.597	30.682	23.79	64.302	29.058	27.918	20.35	20.037	26.493	12.697	34.432	15.149	27.795	19.982	30.644	21.464	17.34	27.323	41.213	15.597	32.768	29.142	24.393	22.792	32.186	28.142	27.583	40.262	26.557	42.867	28.86	29.115	30.51	14.681	37.165	40.188	45.565	30.77	29.131	37.422	32.666	32.98	42.134	41.809
343.08	32.24	44.781	54.233	26.867	28.788	29.589	30.695	23.792	64.295	29.049	27.918	20.328	20.045	26.487	12.689	34.415	15.148	27.784	19.961	30.622	21.455	17.329	27.307	41.193	15.599	32.753	29.118	24.379	22.773	32.164	28.104	27.572	40.213	26.537	42.819	28.864	29.082	30.473	14.682	37.138	40.167	45.539	30.736	29.108	37.403	32.633	32.966	42.112	41.777
343.3	32.205	44.737	54.196	26.822	28.758	29.552	30.67	23.766	64.24	29.027	27.89	20.297	20.029	26.451	12.663	34.379	15.109	27.767	19.926	30.589	21.424	17.288	27.278	41.143	15.564	32.725	29.082	24.359	22.737	32.131	28.056	27.539	40.185	26.509	42.82	28.833	29.067	30.441	14.683	37.119	40.148	45.535	30.715	29.089	37.373	32.607	32.966	42.085	41.744
343.51	32.199	44.704	54.168	26.794	28.745	29.521	30.649	23.753	64.202	29.018	27.887	20.277	20.022	26.431	12.691	34.352	15.089	27.749	19.928	30.562	21.402	17.275	27.229	41.119	15.552	32.698	29.057	24.334	22.722	32.085	28.021	27.524	40.145	26.493	42.786	28.827	29.039	30.398	14.685	37.095	40.135	45.492	30.692	29.082	37.319	32.588	32.939	42.062	41.723
343.72	32.173	44.67	54.148	26.788	28.721	29.511	30.644	23.736	64.184	28.99	27.855	20.262	20.024	26.415	12.675	34.334	15.092	27.717	19.905	30.529	21.381	17.255	27.19	41.095	15.527	32.663	29.021	24.304	22.708	32.046	28.025	27.499	40.124	26.461	42.746	28.803	29.009	30.336	14.687	37.076	40.108	45.48	30.677	29.044	37.276	32.563	32.907	42.025	41.706
343.93	32.174	44.639	54.121	26.757	28.724	29.466	30.623	23.731	64.168	28.954	27.834	20.268	20.022	26.399	12.679	34.336	15.086	27.702	19.875	30.496	21.359	17.233	27.177	41.049	15.525	32.633	29	24.292	22.685	32.036	28.012	27.462	40.078	26.45	42.712	28.78	28.974	30.302	14.688	37.087	40.058	45.45	30.658	29.032	37.223	32.535	32.876	42	41.672
344.14	32.16	44.604	54.121	26.741	28.722	29.442	30.595	23.718	64.153	28.931	27.832	20.238	20.014	26.384	12.666	34.306	15.087	27.678	19.864	30.467	21.347	17.214	27.151	41.023	15.497	32.597	28.979	24.277	22.673	32.02	27.991	27.424	40.034	26.435	42.689	28.751	28.944	30.288	14.686	37.071	40.024	45.396	30.612	29.006	37.191	32.516	32.855	41.959	41.636
344.36	32.128	44.583	54.07	26.718	28.686	29.448	30.58	23.699	64.135	28.916	27.828	20.22	20	26.372	12.632	34.278	15.07	27.653	19.835	30.448	21.315	17.192	27.123	40.999	15.498	32.572	28.962	24.257	22.648	31.983	27.978	27.394	40.029	26.413	42.628	28.718	28.935	30.252	14.687	37.037	39.974	45.347	30.568	28.991	37.124	32.492	32.814	41.925	41.598
344.57	32.091	44.563	54.058	26.687	28.677	29.414	30.565	23.678	64.108	28.902	27.808	20.204	20.002	26.348	12.632	34.233	15.051	27.633	19.816	30.424	21.295	17.17	27.1	40.969	15.469	32.541	28.932	24.232	22.636	31.974	27.939	27.354	39.952	26.385	42.573	28.689	28.899	30.224	14.687	36.986	39.929	45.31	30.522	28.945	37.107	32.448	32.785	41.885	41.562
344.78	32.063	44.543	54.031	26.648	28.682	29.391	30.548	23.667	64.082	28.886	27.797	20.212	20.003	26.341	12.628	34.204	15.048	27.612	19.799	30.396	21.262	17.151	27.059	40.922	15.451	32.512	28.905	24.215	22.611	31.961	27.91	27.323	39.914	26.368	42.522	28.674	28.857	30.205	14.692	36.961	39.91	45.26	30.495	28.926	37.078	32.418	32.753	41.832	41.557
344.99	32.055	44.515	53.987	26.628	28.654	29.372	30.542	23.651	64.035	28.861	27.789	20.2	19.99	26.337	12.622	34.185	15.03	27.603	19.786	30.391	21.238	17.144	27.038	40.886	15.431	32.505	28.888	24.216	22.608	31.926	27.886	27.282	39.883	26.338	42.487	28.662	28.836	30.162	14.691	36.942	39.86	45.223	30.476	28.895	37.022	32.38	32.73	41.785	41.522
345.2	32.05	44.488	53.952	26.58	28.636	29.37	30.529	23.62	63.994	28.832	27.768	20.18	19.962	26.318	12.61	34.138	15.024	27.567	19.754	30.36	21.212	17.117	26.999	40.847	15.382	32.475	28.856	24.189	22.571	31.891	27.85	27.251	39.873	26.305	42.459	28.631	28.79	30.111	14.693	36.915	39.834	45.2	30.453	28.88	37.001	32.378	32.705	41.751	41.505
345.42	32.011	44.458	53.921	26.551	28.614	29.344	30.491	23.599	63.946	28.813	27.746	20.145	19.949	26.291	12.586	34.125	14.992	27.544	19.723	30.313	21.164	17.091	26.971	40.798	15.325	32.429	28.839	24.148	22.542	31.838	27.815	27.221	39.803	26.279	42.413	28.608	28.749	30.064	14.693	36.91	39.797	45.175	30.396	28.84	36.951	32.335	32.682	41.715	41.462
345.63	31.999	44.448	53.906	26.533	28.618	29.326	30.471	23.596	63.915	28.798	27.752	20.136	19.943	26.288	12.577	34.091	14.985	27.539	19.695	30.284	21.136	17.083	26.934	40.764	15.304	32.428	28.813	24.139	22.53	31.802	27.792	27.184	39.792	26.256	42.391	28.604	28.748	30.036	14.694	36.892	39.748	45.145	30.344	28.82	36.909	32.302	32.647	41.685	41.432
345.84	32.01	44.431	53.873	26.5	28.61	29.32	30.464	23.602	63.873	28.782	27.748	20.144	19.953	26.307	12.589	34.064	14.985	27.522	19.679	30.285	21.107	17.071	26.931	40.715	15.314	32.417	28.812	24.137	22.525	31.789	27.782	27.172	39.753	26.251	42.345	28.589	28.708	30.003	14.695	36.856	39.716	45.109	30.322	28.783	36.874	32.272	32.624	41.642	41.396
346.05	31.988	44.407	53.821	26.478	28.614	29.315	30.437	23.583	63.852	28.763	27.74	20.127	19.94	26.294	12.568	34.042	14.988	27.5	19.647	30.266	21.092	17.047	26.902	40.694	15.277	32.403	28.794	24.111	22.519	31.775	27.744	27.141	39.707	26.222	42.27	28.551	28.686	29.961	14.682	36.836	39.684	45.083	30.308	28.764	36.847	32.262	32.603	41.6	41.38
346.26	31.945	44.369	53.77	26.45	28.593	29.288	30.409	23.544	63.838	28.709	27.724	20.076	19.916	26.271	12.551	34.002	14.974	27.454	19.606	30.227	21.054	17.001	26.841	40.617	15.254	32.354	28.766	24.073	22.485	31.735	27.694	27.065	39.671	26.183	42.216	28.512	28.644	29.932	14.682	36.797	39.644	45.029	30.271	28.71	36.821	32.231	32.567	41.564	41.322
346.48	31.929	44.363	53.744	26.438	28.585	29.254	30.392	23.547	63.81	28.673	27.704	20.054	19.912	26.258	12.545	33.97	14.979	27.425	19.597	30.191	21.035	16.983	26.82	40.592	15.241	32.324	28.721	24.071	22.474	31.702	27.668	27.024	39.596	26.148	42.145	28.481	28.639	29.894	14.684	36.77	39.614	44.983	30.241	28.679	36.791	32.208	32.527	41.542	41.29
346.69	31.909	44.362	53.718	26.426	28.582	29.226	30.388	23.554	63.775	28.656	27.685	20.04	19.902	26.237	12.551	33.946	14.982	27.417	19.581	30.163	21.013	16.945	26.784	40.579	15.237	32.322	28.721	24.065	22.468	31.679	27.648	27.009	39.581	26.129	42.137	28.468	28.625	29.872	14.686	36.776	39.596	44.942	30.214	28.687	36.788	32.212	32.53	41.498	41.28
346.9	31.895	44.339	53.68	26.413	28.56	29.215	30.392	23.556	63.75	28.626	27.69	20.015	19.904	26.229	12.546	33.911	14.985	27.413	19.554	30.143	20.996	16.927	26.75	40.586	15.219	32.292	28.686	24.063	22.457	31.66	27.637	26.979	39.522	26.082	42.094	28.451	28.586	29.853	14.686	36.748	39.527	44.921	30.187	28.673	36.745	32.184	32.49	41.472	41.248
347.11	31.863	44.288	53.627	26.374	28.553	29.178	30.357	23.512	63.706	28.59	27.654	19.979	19.879	26.186	12.523	33.881	14.969	27.377	19.512	30.098	20.977	16.883	26.699	40.559	15.156	32.251	28.648	24.034	22.42	31.619	27.609	26.935	39.465	26.057	42.04	28.406	28.531	29.785	14.689	36.735	39.49	44.865	30.148	28.645	36.703	32.152	32.463	41.43	41.203
347.32	31.827	44.235	53.601	26.338	28.534	29.165	30.348	23.491	63.678	28.585	27.63	19.965	19.853	26.178	12.504	33.85	14.956	27.353	19.498	30.085	20.943	16.868	26.671	40.512	15.126	32.225	28.611	24.006	22.39	31.596	27.569	26.908	39.403	26.042	42.024	28.384	28.49	29.749	14.689	36.692	39.452	44.822	30.094	28.603	36.656	32.107	32.441	41.38	41.158
347.54	31.806	44.183	53.569	26.309	28.509	29.143	30.327	23.466	63.641	28.561	27.621	19.95	19.838	26.165	12.497	33.811	14.929	27.321	19.475	30.051	20.913	16.849	26.639	40.472	15.116	32.201	28.578	23.993	22.369	31.559	27.533	26.894	39.384	26.029	41.994	28.351	28.473	29.717	14.691	36.689	39.431	44.787	30.066	28.574	36.621	32.099	32.425	41.35	41.129
347.75	31.783	44.142	53.537	26.29	28.491	29.089	30.29	23.44	63.606	28.522	27.599	19.917	19.818	26.139	12.463	33.755	14.909	27.27	19.436	30.006	20.855	16.815	26.588	40.427	15.105	32.169	28.54	23.952	22.34	31.507	27.498	26.87	39.329	26	41.951	28.314	28.458	29.68	14.693	36.664	39.379	44.753	30.037	28.56	36.58	32.075	32.401	41.327	41.086
347.96	31.765	44.106	53.511	26.288	28.464	29.07	30.267	23.414	63.58	28.487	27.597	19.914	19.804	26.116	12.458	33.732	14.889	27.255	19.412	29.977	20.842	16.798	26.573	40.393	15.093	32.162	28.513	23.943	22.315	31.464	27.477	26.849	39.271	25.999	41.906	28.292	28.444	29.663	14.692	36.608	39.338	44.711	29.999	28.538	36.553	32.047	32.382	41.287	41.068
348.17	31.741	44.077	53.497	26.282	28.467	29.055	30.248	23.402	63.534	28.471	27.587	19.897	19.788	26.096	12.463	33.706	14.885	27.244	19.397	29.978	20.825	16.803	26.562	40.381	15.097	32.153	28.491	23.932	22.302	31.447	27.469	26.832	39.225	25.98	41.884	28.273	28.426	29.637	14.695	36.574	39.293	44.673	29.963	28.522	36.508	32.016	32.354	41.252	41.036
348.38	31.726	44.055	53.488	26.286	28.474	29.06	30.236	23.392	63.518	28.465	27.576	19.897	19.78	26.09	12.466	33.694	14.886	27.242	19.381	29.962	20.821	16.795	26.55	40.347	15.098	32.129	28.459	23.896	22.29	31.432	27.474	26.82	39.205	25.966	41.854	28.273	28.419	29.619	14.694	36.545	39.272	44.649	29.936	28.51	36.509	31.991	32.336	41.227	41.01
348.59	31.726	44.048	53.455	26.281	28.457	29.063	30.231	23.396	63.482	28.471	27.565	19.899	19.784	26.081	12.478	33.692	14.894	27.239	19.381	29.93	20.816	16.781	26.545	40.342	15.101	32.11	28.46	23.898	22.28	31.411	27.465	26.786	39.166	25.948	41.782	28.241	28.423	29.602	14.696	36.496	39.217	44.603	29.899	28.473	36.471	31.954	32.311	41.169	40.967
348.81	31.709	44.022	53.476	26.239	28.418	29.024	30.192	23.382	63.448	28.44	27.537	19.873	19.755	26.046	12.447	33.654	14.896	27.223	19.334	29.882	20.78	16.742	26.5	40.314	15.069	32.077	28.432	23.866	22.246	31.363	27.433	26.739	39.138	25.908	41.746	28.208	28.405	29.551	14.695	36.48	39.187	44.572	29.89	28.474	36.469	31.957	32.292	41.151	40.957
349.02	31.677	43.983	53.436	26.224	28.401	29.002	30.163	23.349	63.42	28.42	27.523	19.841	19.737	26.023	12.421	33.631	14.881	27.195	19.305	29.834	20.762	16.714	26.475	40.285	15.034	32.027	28.424	23.84	22.219	31.331	27.395	26.712	39.09	25.884	41.71	28.177	28.367	29.521	14.695	36.446	39.148	44.54	29.852	28.439	36.424	31.934	32.27	41.115	40.93
349.23	31.648	43.967	53.4	26.185	28.38	28.985	30.16	23.338	63.387	28.392	27.504	19.844	19.74	26.007	12.418	33.615	14.895	27.204	19.289	29.811	20.743	16.704	26.444	40.246	15.013	31.998	28.415	23.839	22.204	31.296	27.357	26.703	39.004	25.856	41.655	28.16	28.358	29.481	14.694	36.397	39.129	44.494	29.818	28.412	36.393	31.897	32.249	41.095	40.892
349.44	31.652	43.952	53.4	26.167	28.377	28.967	30.15	23.332	63.354	28.384	27.503	19.852	19.759	26.003	12.432	33.59	14.906	27.189	19.263	29.796	20.729	16.699	26.434	40.229	14.998	31.982	28.396	23.83	22.186	31.274	27.347	26.694	38.968	25.862	41.635	28.131	28.356	29.458	14.697	36.364	39.084	44.456	29.807	28.392	36.378	31.895	32.233	41.062	40.863
349.65	31.634	43.94	53.386	26.172	28.374	28.953	30.14	23.329	63.329	28.361	27.505	19.86	19.76	25.987	12.421	33.579	14.896	27.17	19.229	29.798	20.71	16.698	26.404	40.199	14.988	31.982	28.386	23.812	22.17	31.235	27.321	26.669	38.898	25.853	41.595	28.11	28.339	29.44	14.696	36.334	39.018	44.425	29.785	28.34	36.342	31.867	32.197	41.021	40.823
349.87	31.61	43.914	53.369	26.143	28.375	28.931	30.119	23.336	63.312	28.351	27.49	19.86	19.752	25.979	12.421	33.549	14.895	27.156	19.194	29.763	20.69	16.695	26.371	40.196	14.98	31.97	28.406	23.805	22.155	31.205	27.294	26.658	38.868	25.843	41.56	28.082	28.312	29.408	14.697	36.311	38.99	44.376	29.742	28.327	36.304	31.819	32.165	41.003	40.791
350.08	31.591	43.893	53.33	26.121	28.346	28.92	30.108	23.319	63.268	28.337	27.466	19.842	19.743	25.958	12.407	33.523	14.885	27.157	19.146	29.742	20.672	16.679	26.366	40.159	14.965	31.951	28.362	23.782	22.142	31.176	27.267	26.624	38.831	25.799	41.513	28.044	28.298	29.388	14.697	36.287	38.96	44.361	29.724	28.303	36.284	31.798	32.16	40.972	40.783
350.29	31.564	43.874	53.276	26.102	28.319	28.891	30.071	23.296	63.255	28.323	27.441	19.824	19.729	25.944	12.398	33.484	14.867	27.127	19.126	29.708	20.645	16.662	26.327	40.123	14.932	31.93	28.31	23.757	22.119	31.15	27.238	26.595	38.768	25.763	41.489	28.01	28.248	29.353	14.697	36.241	38.906	44.332	29.692	28.266	36.266	31.756	32.138	40.93	40.736
350.5	31.55	43.853	53.25	26.088	28.303	28.881	30.053	23.282	63.22	28.3	27.442	19.822	19.723	25.932	12.407	33.476	14.875	27.118	19.121	29.706	20.616	16.656	26.312	40.098	14.917	31.918	28.299	23.756	22.107	31.122	27.219	26.58	38.721	25.755	41.443	28.004	28.206	29.315	14.695	36.211	38.859	44.306	29.671	28.247	36.233	31.733	32.109	40.888	40.706
350.71	31.504	43.821	53.239	26.052	28.291	28.837	30.035	23.261	63.155	28.268	27.417	19.787	19.705	25.916	12.386	33.439	14.853	27.101	19.082	29.667	20.571	16.639	26.278	40.039	14.882	31.897	28.255	23.733	22.093	31.078	27.196	26.555	38.68	25.725	41.397	27.988	28.156	29.285	14.697	36.173	38.807	44.269	29.63	28.2	36.196	31.694	32.061	40.835	40.68
350.92	31.493	43.814	53.21	26.039	28.304	28.834	30.036	23.248	63.115	28.265	27.427	19.788	19.711	25.911	12.398	33.435	14.862	27.099	19.09	29.679	20.567	16.633	26.265	40.023	14.882	31.889	28.251	23.722	22.083	31.069	27.177	26.531	38.653	25.729	41.344	27.978	28.146	29.272	14.698	36.145	38.758	44.215	29.598	28.175	36.159	31.681	32.025	40.79	40.651
351.14	31.474	43.794	53.166	26.014	28.277	28.832	30.023	23.223	63.075	28.256	27.418	19.778	19.716	25.906	12.386	33.42	14.851	27.089	19.06	29.65	20.55	16.61	26.242	39.988	14.861	31.86	28.252	23.72	22.063	31.044	27.162	26.52	38.599	25.71	41.297	27.956	28.153	29.254	14.699	36.107	38.721	44.187	29.6	28.165	36.126	31.673	32.014	40.748	40.631
351.35	31.465	43.784	53.13	25.985	28.275	28.8	30.011	23.227	63.029	28.247	27.416	19.767	19.7	25.892	12.392	33.398	14.843	27.084	19.028	29.633	20.544	16.591	26.195	39.963	14.843	31.843	28.237	23.697	22.049	31.03	27.149	26.489	38.549	25.7	41.23	27.935	28.134	29.242	14.699	36.074	38.669	44.133	29.563	28.119	36.074	31.615	31.973	40.704	40.601
351.56	31.457	43.754	53.102	25.961	28.273	28.792	30.006	23.207	63.002	28.228	27.396	19.761	19.699	25.879	12.381	33.4	14.841	27.056	19.024	29.623	20.541	16.577	26.184	39.917	14.822	31.808	28.22	23.683	22.028	31.011	27.125	26.474	38.484	25.685	41.178	27.907	28.107	29.223	14.698	36.057	38.638	44.105	29.536	28.074	36.036	31.58	31.965	40.655	40.556
351.77	31.442	43.716	53.058	25.955	28.263	28.756	29.987	23.206	62.982	28.221	27.384	19.754	19.686	25.882	12.37	33.38	14.847	27.063	19.01	29.594	20.537	16.573	26.158	39.902	14.814	31.785	28.199	23.684	22.013	30.98	27.116	26.47	38.442	25.669	41.12	27.892	28.096	29.208	14.697	36.048	38.597	44.09	29.503	28.068	36.005	31.576	31.964	40.618	40.524
351.98	31.436	43.712	53.044	25.934	28.261	28.75	29.991	23.22	62.953	28.198	27.392	19.76	19.687	25.883	12.38	33.361	14.851	27.069	19.019	29.58	20.52	16.575	26.148	39.862	14.82	31.777	28.193	23.675	22.017	30.964	27.104	26.457	38.389	25.654	41.058	27.88	28.082	29.193	14.7	36.025	38.583	44.082	29.482	28.061	35.993	31.559	31.932	40.579	40.519
352.19	31.433	43.682	53.016	25.878	28.237	28.715	29.958	23.196	62.904	28.177	27.387	19.728	19.691	25.877	12.369	33.337	14.833	27.037	18.995	29.544	20.492	16.544	26.114	39.829	14.793	31.758	28.166	23.65	21.988	30.92	27.085	26.408	38.357	25.641	41.025	27.841	28.052	29.162	14.699	35.976	38.55	44.045	29.447	28.048	35.948	31.509	31.886	40.56	40.491
352.41	31.413	43.664	53.005	25.871	28.237	28.71	29.93	23.19	62.86	28.163	27.384	19.714	19.679	25.86	12.374	33.314	14.832	27.021	18.975	29.523	20.48	16.536	26.106	39.785	14.785	31.742	28.162	23.635	21.975	30.902	27.069	26.387	38.355	25.631	41.008	27.822	28.025	29.131	14.702	35.942	38.491	44	29.437	28.013	35.913	31.479	31.843	40.509	40.434
352.62	31.393	43.64	52.996	25.835	28.24	28.706	29.931	23.182	62.805	28.175	27.364	19.687	19.682	25.83	12.372	33.284	14.823	27.012	18.962	29.489	20.457	16.519	26.079	39.772	14.803	31.714	28.146	23.617	21.967	30.885	27.061	26.365	38.335	25.611	40.984	27.799	28.002	29.105	14.702	35.883	38.429	43.976	29.395	27.99	35.882	31.461	31.82	40.463	40.403
352.83	31.38	43.616	52.97	25.82	28.215	28.663	29.893	23.177	62.747	28.162	27.331	19.667	19.659	25.795	12.366	33.252	14.822	27.004	18.953	29.453	20.431	16.5	26.058	39.735	14.782	31.68	28.117	23.602	21.935	30.835	27.029	26.317	38.298	25.575	40.954	27.76	27.98	29.087	14.702	35.879	38.394	43.943	29.381	27.964	35.84	31.422	31.784	40.426	40.384
353.04	31.376	43.586	52.944	25.805	28.204	28.662	29.885	23.172	62.734	28.146	27.32	19.661	19.679	25.791	12.373	33.238	14.817	26.993	18.945	29.451	20.405	16.499	26.053	39.715	14.776	31.671	28.105	23.583	21.935	30.826	27.017	26.3	38.244	25.57	40.927	27.757	27.977	29.06	14.703	35.859	38.362	43.92	29.353	27.948	35.822	31.398	31.776	40.393	40.358
353.25	31.36	43.561	52.898	25.806	28.192	28.63	29.855	23.16	62.667	28.145	27.332	19.643	19.673	25.787	12.361	33.214	14.802	26.976	18.917	29.429	20.381	16.474	26.041	39.697	14.761	31.647	28.108	23.565	21.913	30.804	26.982	26.282	38.211	25.557	40.911	27.737	27.952	29.044	14.703	35.831	38.312	43.881	29.326	27.925	35.806	31.384	31.748	40.357	40.329
353.46	31.352	43.515	52.885	25.79	28.189	28.585	29.819	23.142	62.637	28.117	27.329	19.623	19.654	25.756	12.349	33.181	14.781	26.952	18.905	29.397	20.347	16.457	26.016	39.67	14.732	31.625	28.069	23.542	21.875	30.765	26.947	26.244	38.183	25.523	40.905	27.713	27.924	29.009	14.705	35.805	38.275	43.864	29.3	27.893	35.785	31.356	31.731	40.322	40.3
353.67	31.336	43.495	52.865	25.757	28.165	28.572	29.786	23.117	62.599	28.103	27.302	19.608	19.637	25.736	12.338	33.155	14.751	26.932	18.875	29.366	20.316	16.433	25.988	39.63	14.705	31.603	28.037	23.532	21.856	30.718	26.929	26.215	38.166	25.481	40.866	27.68	27.882	28.982	14.705	35.79	38.239	43.854	29.292	27.862	35.74	31.33	31.712	40.278	40.267
353.89	31.315	43.461	52.846	25.708	28.157	28.544	29.763	23.11	62.548	28.075	27.295	19.592	19.627	25.714	12.325	33.123	14.749	26.929	18.853	29.336	20.305	16.411	25.948	39.6	14.692	31.582	28.01	23.511	21.824	30.701	26.892	26.175	38.086	25.454	40.836	27.651	27.86	28.933	14.707	35.751	38.177	43.806	29.259	27.829	35.706	31.281	31.669	40.255	40.239
354.1	31.308	43.423	52.828	25.684	28.147	28.53	29.756	23.099	62.506	28.079	27.272	19.589	19.617	25.707	12.32	33.111	14.747	26.935	18.835	29.328	20.279	16.409	25.945	39.564	14.684	31.562	27.973	23.502	21.824	30.669	26.883	26.159	38.044	25.44	40.772	27.642	27.842	28.909	14.706	35.725	38.141	43.772	29.239	27.8	35.677	31.249	31.652	40.225	40.21
354.31	31.314	43.415	52.818	25.667	28.152	28.532	29.764	23.101	62.468	28.067	27.268	19.59	19.63	25.708	12.328	33.117	14.752	26.941	18.833	29.314	20.29	16.401	25.916	39.548	14.68	31.518	27.972	23.505	21.831	30.664	26.88	26.143	38.062	25.435	40.759	27.631	27.853	28.901	14.707	35.73	38.153	43.758	29.227	27.792	35.643	31.246	31.648	40.221	40.2
354.52	31.285	43.388	52.796	25.646	28.122	28.507	29.747	23.076	62.453	28.053	27.252	19.585	19.615	25.697	12.295	33.093	14.739	26.915	18.818	29.291	20.279	16.385	25.869	39.519	14.648	31.486	27.94	23.488	21.806	30.636	26.851	26.115	38.009	25.419	40.714	27.621	27.812	28.87	14.707	35.703	38.105	43.749	29.219	27.772	35.622	31.227	31.634	40.184	40.174
354.73	31.275	43.369	52.778	25.617	28.115	28.493	29.75	23.071	62.406	28.026	27.24	19.575	19.604	25.676	12.267	33.057	14.735	26.882	18.805	29.276	20.251	16.36	25.851	39.49	14.635	31.453	27.925	23.476	21.779	30.599	26.833	26.106	37.939	25.391	40.646	27.574	27.785	28.835	14.714	35.69	38.075	43.721	29.205	27.756	35.605	31.212	31.616	40.156	40.154
354.94	31.258	43.339	52.725	25.594	28.105	28.481	29.729	23.06	62.346	28.002	27.223	19.554	19.578	25.661	12.249	33.025	14.72	26.846	18.796	29.241	20.224	16.352	25.821	39.46	14.614	31.446	27.872	23.454	21.747	30.562	26.805	26.091	37.884	25.366	40.595	27.554	27.761	28.788	14.718	35.643	38.021	43.692	29.164	27.723	35.573	31.162	31.575	40.111	40.126
355.15	31.235	43.313	52.682	25.572	28.071	28.458	29.701	23.052	62.282	27.96	27.179	19.535	19.559	25.635	12.219	32.982	14.725	26.834	18.772	29.21	20.196	16.319	25.781	39.409	14.598	31.411	27.829	23.414	21.707	30.519	26.777	26.056	37.856	25.336	40.586	27.503	27.731	28.761	14.719	35.603	37.995	43.643	29.13	27.702	35.522	31.15	31.556	40.072	40.104
355.37	31.222	43.31	52.646	25.548	28.061	28.44	29.699	23.037	62.207	27.942	27.152	19.527	19.548	25.614	12.22	32.975	14.715	26.821	18.759	29.193	20.194	16.323	25.76	39.388	14.586	31.395	27.814	23.377	21.676	30.496	26.737	26.034	37.826	25.318	40.53	27.484	27.713	28.724	14.721	35.572	37.956	43.599	29.092	27.693	35.486	31.134	31.528	40.041	40.079
355.58	31.191	43.302	52.615	25.518	28.055	28.422	29.684	23.017	62.166	27.917	27.125	19.498	19.533	25.587	12.197	32.954	14.699	26.788	18.741	29.148	20.162	16.297	25.744	39.336	14.566	31.371	27.79	23.341	21.632	30.463	26.7	25.996	37.77	25.295	40.471	27.479	27.679	28.702	14.721	35.556	37.925	43.573	29.07	27.672	35.469	31.119	31.507	39.996	40.052
355.79	31.164	43.278	52.585	25.481	28.068	28.406	29.657	23.016	62.121	27.912	27.102	19.477	19.518	25.575	12.198	32.938	14.694	26.777	18.737	29.123	20.147	16.306	25.713	39.335	14.58	31.346	27.785	23.335	21.622	30.435	26.683	25.967	37.713	25.28	40.426	27.454	27.663	28.683	14.723	35.52	37.882	43.547	29.038	27.645	35.432	31.105	31.462	39.945	40.009
356	31.143	43.255	52.547	25.449	28.056	28.39	29.66	23.011	62.059	27.903	27.088	19.472	19.514	25.553	12.186	32.918	14.697	26.766	18.722	29.098	20.129	16.287	25.68	39.308	14.562	31.337	27.764	23.326	21.616	30.423	26.665	25.932	37.666	25.265	40.378	27.446	27.635	28.651	14.724	35.503	37.87	43.511	29.013	27.611	35.388	31.085	31.438	39.931	39.978
356.21	31.116	43.216	52.503	25.411	28.027	28.36	29.619	22.983	62.022	27.891	27.078	19.448	19.492	25.528	12.169	32.893	14.687	26.734	18.704	29.067	20.104	16.274	25.653	39.27	14.546	31.316	27.738	23.299	21.596	30.367	26.641	25.904	37.576	25.238	40.32	27.403	27.614	28.615	14.725	35.471	37.852	43.467	28.984	27.581	35.368	31.057	31.418	39.888	39.942
356.42	31.086	43.186	52.466	25.378	27.992	28.33	29.589	22.965	61.965	27.854	27.054	19.404	19.467	25.496	12.138	32.851	14.667	26.698	18.674	29.03	20.065	16.255	25.595	39.239	14.503	31.287	27.7	23.261	21.575	30.332	26.618	25.855	37.518	25.214	40.271	27.381	27.59	28.587	14.726	35.428	37.835	43.428	28.97	27.557	35.336	31.025	31.375	39.852	39.904
356.63	31.072	43.16	52.417	25.367	27.987	28.314	29.572	22.957	61.933	27.845	27.067	19.4	19.463	25.493	12.123	32.81	14.657	26.691	18.663	29	20.031	16.26	25.565	39.228	14.487	31.274	27.696	23.23	21.568	30.308	26.592	25.845	37.467	25.202	40.207	27.354	27.573	28.571	14.726	35.398	37.793	43.397	28.941	27.539	35.306	31.002	31.342	39.829	39.871
356.85	31.066	43.145	52.382	25.35	28.001	28.291	29.543	22.936	61.881	27.836	27.064	19.407	19.455	25.484	12.125	32.79	14.645	26.673	18.653	28.972	20.011	16.272	25.554	39.184	14.468	31.26	27.678	23.213	21.549	30.276	26.576	25.829	37.432	25.187	40.194	27.333	27.554	28.549	14.726	35.364	37.774	43.355	28.914	27.522	35.27	30.998	31.322	39.795	39.832
357.06	31.052	43.124	52.364	25.33	27.983	28.276	29.528	22.907	61.842	27.825	27.038	19.399	19.453	25.454	12.125	32.759	14.63	26.669	18.619	28.946	19.984	16.255	25.543	39.148	14.454	31.231	27.642	23.206	21.53	30.252	26.555	25.818	37.399	25.168	40.14	27.315	27.522	28.524	14.726	35.337	37.726	43.324	28.888	27.493	35.243	30.966	31.286	39.768	39.801
357.27	31.056	43.095	52.348	25.322	27.978	28.272	29.514	22.886	61.808	27.818	27.029	19.404	19.421	25.449	12.114	32.755	14.631	26.641	18.609	28.935	19.998	16.26	25.528	39.117	14.455	31.206	27.618	23.198	21.526	30.231	26.532	25.788	37.349	25.157	40.096	27.31	27.505	28.489	14.726	35.308	37.688	43.293	28.849	27.459	35.192	30.939	31.239	39.751	39.768
357.48	31.036	43.07	52.317	25.303	27.95	28.246	29.504	22.867	61.74	27.792	26.997	19.384	19.4	25.432	12.106	32.736	14.624	26.642	18.587	28.934	19.981	16.242	25.505	39.059	14.414	31.176	27.585	23.187	21.509	30.187	26.496	25.771	37.295	25.144	40.017	27.274	27.48	28.484	14.727	35.283	37.653	43.248	28.816	27.441	35.154	30.896	31.201	39.716	39.736
357.69	31.035	43.048	52.273	25.289	27.95	28.239	29.5	22.852	61.71	27.782	26.98	19.367	19.396	25.43	12.085	32.714	14.61	26.629	18.562	28.912	19.963	16.232	25.478	39.054	14.4	31.148	27.559	23.157	21.483	30.169	26.463	25.755	37.252	25.134	39.994	27.248	27.459	28.467	14.728	35.252	37.612	43.202	28.78	27.426	35.115	30.865	31.181	39.665	39.694
357.9	31.024	42.999	52.237	25.275	27.932	28.211	29.479	22.826	61.668	27.784	26.946	19.349	19.375	25.398	12.062	32.682	14.593	26.6	18.537	28.89	19.939	16.208	25.418	39.031	14.369	31.107	27.515	23.127	21.455	30.124	26.427	25.718	37.183	25.115	39.925	27.228	27.418	28.443	14.729	35.216	37.579	43.177	28.759	27.391	35.076	30.844	31.121	39.629	39.658
358.11	30.979	42.967	52.197	25.226	27.909	28.168	29.46	22.793	61.602	27.746	26.916	19.33	19.344	25.364	12.038	32.65	14.556	26.567	18.511	28.846	19.883	16.152	25.373	38.978	14.335	31.06	27.472	23.082	21.408	30.078	26.382	25.674	37.13	25.08	39.873	27.189	27.389	28.409	14.731	35.202	37.542	43.13	28.71	27.376	35.036	30.829	31.103	39.595	39.628
358.32	30.975	42.935	52.165	25.206	27.898	28.16	29.451	22.788	61.579	27.728	26.915	19.341	19.335	25.36	12.045	32.64	14.546	26.567	18.489	28.834	19.881	16.137	25.344	38.938	14.318	31.052	27.459	23.073	21.395	30.045	26.367	25.663	37.082	25.073	39.854	27.188	27.367	28.388	14.73	35.163	37.495	43.109	28.684	27.353	35	30.806	31.076	39.554	39.599
358.54	30.981	42.909	52.148	25.188	27.884	28.129	29.45	22.782	61.54	27.712	26.899	19.312	19.332	25.357	12.044	32.609	14.538	26.565	18.473	28.816	19.859	16.131	25.336	38.91	14.296	31.032	27.437	23.06	21.385	30.043	26.343	25.629	37.018	25.065	39.831	27.173	27.334	28.364	14.731	35.124	37.466	43.052	28.655	27.323	34.971	30.786	31.052	39.489	39.562
358.75	30.961	42.891	52.1	25.175	27.887	28.113	29.432	22.784	61.508	27.691	26.887	19.298	19.314	25.34	12.052	32.579	14.545	26.558	18.468	28.8	19.843	16.127	25.314	38.888	14.287	30.997	27.413	23.045	21.385	30.027	26.318	25.614	36.98	25.066	39.786	27.152	27.324	28.347	14.733	35.089	37.419	43.016	28.614	27.318	34.952	30.763	31.023	39.446	39.521
358.96	30.949	42.873	52.062	25.145	27.884	28.108	29.42	22.763	61.451	27.677	26.884	19.301	19.316	25.339	12.066	32.568	14.552	26.555	18.451	28.777	19.824	16.118	25.306	38.852	14.279	30.979	27.406	23.034	21.365	30.011	26.312	25.598	36.916	25.074	39.741	27.138	27.309	28.335	14.737	35.055	37.374	42.951	28.581	27.287	34.9	30.735	30.999	39.396	39.501
359.17	30.911	42.823	52.026	25.115	27.855	28.095	29.397	22.738	61.415	27.673	26.866	19.277	19.301	25.336	12.05	32.547	14.532	26.545	18.437	28.753	19.782	16.1	25.275	38.83	14.26	30.956	27.366	23.027	21.33	29.992	26.304	25.59	36.872	25.049	39.701	27.119	27.282	28.298	14.739	35.032	37.348	42.909	28.557	27.249	34.868	30.701	30.947	39.358	39.453
359.38	30.895	42.833	51.991	25.097	27.853	28.07	29.391	22.727	61.355	27.653	26.846	19.263	19.288	25.328	12.059	32.507	14.54	26.532	18.417	28.721	19.774	16.084	25.258	38.791	14.239	30.921	27.327	23.008	21.31	29.964	26.273	25.571	36.811	25.038	39.65	27.096	27.249	28.269	14.742	35.01	37.295	42.867	28.52	27.195	34.826	30.681	30.897	39.295	39.416
359.59	30.885	42.813	51.952	25.067	27.847	28.037	29.361	22.713	61.339	27.659	26.833	19.259	19.284	25.308	12.056	32.475	14.533	26.512	18.4	28.675	19.752	16.067	25.223	38.771	14.222	30.911	27.32	22.997	21.295	29.951	26.246	25.547	36.739	25.015	39.606	27.066	27.217	28.227	14.745	34.988	37.254	42.821	28.5	27.175	34.788	30.645	30.88	39.245	39.391
359.8	30.858	42.771	51.898	25.033	27.818	27.983	29.337	22.679	61.289	27.648	26.801	19.23	19.281	25.275	12.032	32.42	14.503	26.49	18.361	28.624	19.725	16.039	25.195	38.738	14.169	30.869	27.272	22.977	21.265	29.919	26.215	25.492	36.695	24.991	39.533	27.039	27.203	28.173	14.744	34.974	37.208	42.779	28.467	27.176	34.748	30.627	30.848	39.201	39.355
360.01	30.846	42.743	51.854	25.003	27.798	27.964	29.307	22.67	61.219	27.628	26.773	19.223	19.267	25.266	12.014	32.397	14.497	26.466	18.34	28.597	19.713	16.021	25.16	38.704	14.158	30.848	27.249	22.964	21.235	29.867	26.191	25.474	36.626	24.954	39.467	27.002	27.184	28.125	14.745	34.95	37.163	42.757	28.441	27.163	34.705	30.594	30.823	39.155	39.327
360.22	30.826	42.735	51.824	24.981	27.802	27.962	29.292	22.654	61.193	27.62	26.762	19.217	19.247	25.257	11.998	32.367	14.5	26.472	18.329	28.557	19.711	16.006	25.14	38.684	14.139	30.832	27.209	22.94	21.226	29.838	26.173	25.439	36.589	24.937	39.443	26.973	27.178	28.086	14.746	34.933	37.104	42.718	28.411	27.137	34.669	30.566	30.808	39.11	39.308
360.44	30.81	42.702	51.788	24.929	27.775	27.934	29.269	22.637	61.162	27.6	26.734	19.2	19.22	25.248	11.992	32.341	14.49	26.432	18.295	28.508	19.665	15.962	25.121	38.651	14.112	30.801	27.172	22.908	21.19	29.811	26.141	25.404	36.537	24.918	39.391	26.93	27.144	28.048	14.749	34.913	37.044	42.689	28.375	27.116	34.63	30.533	30.775	39.063	39.294
360.65	30.791	42.679	51.768	24.913	27.76	27.906	29.267	22.615	61.127	27.595	26.712	19.196	19.208	25.249	11.979	32.324	14.491	26.415	18.27	28.485	19.649	15.954	25.105	38.626	14.1	30.77	27.127	22.873	21.195	29.785	26.127	25.378	36.484	24.893	39.339	26.906	27.114	28.012	14.751	34.878	36.996	42.643	28.321	27.083	34.604	30.5	30.745	39.018	39.267
360.86	30.793	42.65	51.729	24.892	27.754	27.891	29.259	22.599	61.092	27.593	26.71	19.198	19.194	25.231	11.986	32.314	14.489	26.397	18.263	28.478	19.641	15.949	25.08	38.613	14.113	30.737	27.099	22.863	21.19	29.761	26.115	25.356	36.437	24.895	39.296	26.89	27.112	27.996	14.752	34.854	36.957	42.607	28.306	27.072	34.574	30.477	30.715	38.992	39.245
361.07	30.78	42.611	51.723	24.864	27.74	27.86	29.238	22.598	61.054	27.58	26.695	19.174	19.19	25.221	11.982	32.281	14.475	26.387	18.226	28.444	19.632	15.924	25.063	38.597	14.106	30.713	27.084	22.836	21.178	29.716	26.112	25.349	36.429	24.866	39.297	26.863	27.094	27.968	14.754	34.822	36.903	42.57	28.282	27.061	34.542	30.455	30.681	38.968	39.23
361.28	30.744	42.555	51.684	24.827	27.705	27.827	29.204	22.582	61	27.547	26.661	19.134	19.159	25.194	11.957	32.258	14.44	26.363	18.169	28.394	19.591	15.878	25.018	38.555	14.08	30.674	27.029	22.799	21.127	29.679	26.063	25.318	36.366	24.839	39.254	26.834	27.055	27.928	14.753	34.785	36.847	42.521	28.229	27.029	34.491	30.4	30.638	38.926	39.204
361.49	30.725	42.531	51.645	24.813	27.717	27.801	29.203	22.575	60.973	27.548	26.655	19.1	19.151	25.185	11.941	32.233	14.446	26.356	18.159	28.359	19.569	15.848	25.006	38.513	14.064	30.674	26.998	22.78	21.108	29.65	26.05	25.289	36.316	24.826	39.198	26.808	27.022	27.907	14.754	34.757	36.793	42.46	28.184	26.975	34.43	30.356	30.585	38.867	39.156
361.7	30.712	42.484	51.617	24.788	27.697	27.791	29.174	22.562	60.941	27.538	26.637	19.09	19.142	25.151	11.936	32.196	14.441	26.337	18.13	28.327	19.553	15.823	24.966	38.491	14.061	30.654	26.958	22.75	21.079	29.624	26.021	25.277	36.267	24.819	39.151	26.784	26.997	27.883	14.755	34.734	36.757	42.427	28.173	26.96	34.402	30.325	30.56	38.839	39.123
361.91	30.702	42.464	51.585	24.761	27.687	27.758	29.165	22.555	60.934	27.537	26.619	19.075	19.134	25.124	11.934	32.176	14.439	26.306	18.119	28.305	19.539	15.803	24.935	38.479	14.059	30.622	26.939	22.735	21.067	29.601	26.002	25.237	36.251	24.794	39.136	26.775	26.963	27.867	14.757	34.726	36.727	42.406	28.137	26.957	34.393	30.308	30.529	38.825	39.099
362.12	30.691	42.439	51.542	24.731	27.686	27.744	29.135	22.539	60.894	27.521	26.605	19.049	19.112	25.111	11.926	32.15	14.423	26.305	18.094	28.292	19.506	15.779	24.918	38.445	14.034	30.589	26.898	22.702	21.048	29.565	25.974	25.208	36.217	24.78	39.112	26.752	26.942	27.83	14.76	34.699	36.689	42.393	28.104	26.928	34.349	30.277	30.498	38.803	39.07
362.33	30.665	42.396	51.515	24.698	27.676	27.713	29.113	22.523	60.872	27.488	26.587	19.042	19.091	25.087	11.912	32.114	14.426	26.28	18.081	28.256	19.483	15.764	24.901	38.423	14.028	30.567	26.879	22.675	21.025	29.539	25.956	25.188	36.159	24.768	39.045	26.724	26.934	27.795	14.763	34.672	36.65	42.342	28.08	26.907	34.313	30.254	30.456	38.763	39.03
362.55	30.647	42.357	51.473	24.69	27.653	27.686	29.098	22.51	60.814	27.468	26.574	19.053	19.096	25.077	11.913	32.108	14.424	26.278	18.059	28.251	19.461	15.75	24.874	38.391	14.012	30.549	26.859	22.651	21.013	29.518	25.939	25.172	36.139	24.747	39.013	26.697	26.916	27.792	14.768	34.662	36.623	42.296	28.08	26.903	34.282	30.244	30.422	38.737	39.016
362.76	30.622	42.315	51.446	24.666	27.633	27.662	29.079	22.488	60.775	27.448	26.554	19.048	19.082	25.058	11.9	32.094	14.406	26.267	18.014	28.211	19.457	15.736	24.844	38.362	13.991	30.516	26.81	22.635	20.995	29.47	25.917	25.151	36.104	24.727	38.977	26.672	26.894	27.759	14.769	34.645	36.581	42.3	28.064	26.882	34.251	30.233	30.415	38.731	38.993
362.97	30.608	42.28	51.427	24.642	27.622	27.635	29.059	22.484	60.761	27.431	26.524	19.032	19.066	25.045	11.891	32.08	14.404	26.24	17.997	28.181	19.439	15.726	24.812	38.35	13.983	30.485	26.778	22.592	20.982	29.443	25.904	25.131	36.051	24.705	38.928	26.638	26.885	27.736	14.769	34.612	36.538	42.26	28.044	26.867	34.197	30.22	30.398	38.697	38.97
363.18	30.597	42.264	51.402	24.614	27.62	27.608	29.049	22.471	60.738	27.418	26.513	19.013	19.06	25.02	11.87	32.057	14.38	26.215	17.972	28.159	19.427	15.724	24.795	38.331	13.974	30.459	26.765	22.577	20.953	29.39	25.878	25.108	36.03	24.689	38.89	26.62	26.86	27.708	14.77	34.58	36.504	42.225	28.019	26.856	34.171	30.203	30.361	38.655	38.947
363.39	30.578	42.247	51.346	24.59	27.605	27.585	29.033	22.449	60.698	27.396	26.511	18.997	19.055	25	11.874	32.031	14.364	26.183	17.96	28.125	19.409	15.706	24.766	38.306	13.954	30.43	26.742	22.559	20.945	29.354	25.843	25.084	35.966	24.671	38.867	26.589	26.836	27.686	14.77	34.556	36.45	42.183	27.991	26.844	34.137	30.166	30.317	38.609	38.912
363.6	30.557	42.223	51.327	24.575	27.56	27.564	29.017	22.443	60.655	27.373	26.494	18.976	19.047	24.996	11.864	31.991	14.354	26.171	17.925	28.108	19.396	15.692	24.717	38.266	13.944	30.407	26.723	22.556	20.933	29.328	25.817	25.078	35.912	24.656	38.788	26.559	26.802	27.66	14.774	34.525	36.417	42.169	27.952	26.808	34.094	30.123	30.269	38.566	38.88
363.81	30.565	42.196	51.288	24.559	27.551	27.548	29.014	22.441	60.614	27.363	26.481	18.971	19.05	24.986	11.882	31.966	14.357	26.159	17.917	28.081	19.402	15.687	24.702	38.259	13.955	30.402	26.699	22.535	20.916	29.321	25.809	25.067	35.909	24.651	38.768	26.562	26.788	27.643	14.778	34.503	36.377	42.128	27.926	26.774	34.065	30.101	30.24	38.53	38.858
364.02	30.571	42.173	51.26	24.561	27.539	27.547	29.015	22.445	60.577	27.364	26.489	18.965	19.044	24.977	11.883	31.953	14.361	26.154	17.906	28.086	19.403	15.687	24.688	38.236	13.939	30.395	26.685	22.529	20.907	29.319	25.805	25.051	35.87	24.653	38.742	26.535	26.795	27.628	14.78	34.469	36.348	42.087	27.903	26.76	34.056	30.08	30.213	38.5	38.849
364.23	30.55	42.153	51.208	24.549	27.534	27.521	28.986	22.428	60.544	27.349	26.48	18.947	19.025	24.959	11.876	31.914	14.361	26.133	17.893	28.049	19.375	15.661	24.656	38.19	13.912	30.377	26.651	22.509	20.907	29.29	25.774	25.025	35.834	24.626	38.709	26.519	26.76	27.591	14.782	34.441	36.313	42.055	27.874	26.729	34.012	30.059	30.193	38.464	38.806
364.44	30.553	42.14	51.161	24.518	27.513	27.497	28.969	22.381	60.523	27.326	26.46	18.925	19.015	24.938	11.848	31.889	14.34	26.106	17.868	28.012	19.335	15.654	24.637	38.152	13.888	30.355	26.632	22.472	20.873	29.271	25.74	24.997	35.796	24.596	38.686	26.505	26.734	27.561	14.785	34.406	36.278	42.023	27.842	26.709	33.982	30.032	30.189	38.428	38.79
364.65	30.533	42.103	51.122	24.485	27.495	27.471	28.933	22.353	60.484	27.306	26.425	18.887	19.001	24.922	11.838	31.875	14.329	26.081	17.853	27.97	19.31	15.642	24.61	38.112	13.863	30.317	26.601	22.442	20.853	29.236	25.718	24.957	35.747	24.576	38.63	26.462	26.712	27.513	14.786	34.38	36.234	41.988	27.815	26.665	33.943	29.987	30.156	38.387	38.755
364.87	30.512	42.071	51.07	24.474	27.478	27.437	28.91	22.343	60.466	27.295	26.415	18.874	18.986	24.912	11.816	31.837	14.322	26.068	17.825	27.949	19.29	15.622	24.592	38.088	13.851	30.297	26.579	22.42	20.836	29.213	25.69	24.942	35.717	24.573	38.588	26.441	26.699	27.487	14.787	34.352	36.2	41.945	27.799	26.634	33.926	29.981	30.138	38.344	38.718
365.08	30.495	42.019	51.029	24.438	27.439	27.406	28.883	22.313	60.416	27.258	26.396	18.831	18.948	24.879	11.803	31.802	14.291	26.038	17.793	27.916	19.252	15.585	24.556	38.046	13.839	30.259	26.557	22.397	20.817	29.167	25.655	24.911	35.666	24.551	38.555	26.393	26.677	27.451	14.788	34.339	36.173	41.921	27.77	26.627	33.867	29.946	30.116	38.314	38.693
365.29	30.488	41.998	51.012	24.419	27.416	27.397	28.86	22.299	60.39	27.249	26.379	18.832	18.927	24.872	11.79	31.776	14.281	26.02	17.772	27.889	19.219	15.566	24.53	38.027	13.825	30.236	26.544	22.384	20.798	29.146	25.625	24.886	35.634	24.542	38.476	26.369	26.658	27.426	14.791	34.321	36.131	41.883	27.754	26.599	33.837	29.909	30.085	38.294	38.662
365.5	30.472	41.969	50.968	24.385	27.403	27.382	28.833	22.279	60.37	27.233	26.355	18.825	18.921	24.857	11.765	31.768	14.263	26.008	17.759	27.872	19.198	15.556	24.523	38.001	13.828	30.212	26.528	22.382	20.778	29.136	25.623	24.871	35.588	24.534	38.441	26.348	26.654	27.401	14.794	34.291	36.113	41.837	27.738	26.6	33.806	29.893	30.069	38.257	38.647
365.71	30.45	41.929	50.923	24.366	27.38	27.359	28.802	22.254	60.326	27.216	26.318	18.808	18.904	24.83	11.745	31.726	14.239	25.987	17.735	27.841	19.158	15.537	24.476	37.961	13.797	30.169	26.487	22.373	20.74	29.103	25.569	24.832	35.537	24.5	38.353	26.306	26.637	27.366	14.795	34.242	36.058	41.807	27.69	26.572	33.769	29.877	30.033	38.212	38.614
365.92	30.438	41.909	50.897	24.351	27.373	27.35	28.801	22.244	60.288	27.197	26.309	18.804	18.909	24.818	11.75	31.709	14.25	25.985	17.735	27.823	19.134	15.517	24.455	37.945	13.79	30.167	26.467	22.358	20.736	29.079	25.549	24.834	35.519	24.477	38.335	26.289	26.635	27.348	14.796	34.232	36.024	41.776	27.681	26.549	33.74	29.87	30.026	38.191	38.592
366.13	30.422	41.874	50.87	24.332	27.355	27.315	28.779	22.231	60.257	27.17	26.283	18.785	18.898	24.801	11.743	31.704	14.243	25.976	17.721	27.806	19.122	15.503	24.417	37.922	13.791	30.15	26.437	22.327	20.722	29.036	25.519	24.799	35.467	24.45	38.289	26.257	26.603	27.33	14.799	34.195	35.98	41.719	27.657	26.517	33.698	29.836	30.01	38.146	38.556
366.34	30.423	41.864	50.851	24.325	27.326	27.292	28.764	22.223	60.22	27.154	26.276	18.772	18.886	24.794	11.741	31.695	14.238	25.954	17.704	27.778	19.1	15.503	24.391	37.898	13.772	30.111	26.427	22.304	20.694	29.003	25.508	24.777	35.451	24.437	38.25	26.25	26.581	27.3	14.799	34.177	35.958	41.69	27.644	26.513	33.687	29.817	30.001	38.135	38.54
366.55	30.42	41.849	50.825	24.323	27.308	27.284	28.74	22.217	60.181	27.15	26.274	18.764	18.876	24.795	11.738	31.681	14.236	25.948	17.696	27.763	19.106	15.49	24.385	37.874	13.757	30.089	26.405	22.289	20.69	28.961	25.483	24.76	35.404	24.439	38.206	26.234	26.563	27.27	14.803	34.121	35.899	41.638	27.591	26.488	33.635	29.774	29.956	38.078	38.497
366.76	30.407	41.817	50.804	24.296	27.299	27.267	28.723	22.207	60.167	27.144	26.273	18.755	18.858	24.784	11.717	31.665	14.234	25.936	17.683	27.758	19.106	15.468	24.354	37.85	13.735	30.067	26.391	22.262	20.675	28.957	25.461	24.744	35.342	24.422	38.143	26.209	26.548	27.255	14.805	34.109	35.875	41.6	27.546	26.477	33.623	29.739	29.937	38.065	38.465
366.97	30.403	41.769	50.766	24.268	27.272	27.241	28.722	22.189	60.119	27.125	26.279	18.743	18.839	24.77	11.712	31.651	14.213	25.923	17.68	27.736	19.066	15.453	24.323	37.826	13.71	30.051	26.367	22.245	20.653	28.916	25.445	24.708	35.28	24.403	38.106	26.181	26.524	27.234	14.806	34.078	35.829	41.57	27.525	26.45	33.591	29.695	29.908	38.041	38.416
367.18	30.398	41.728	50.737	24.254	27.25	27.2	28.718	22.185	60.089	27.115	26.259	18.736	18.823	24.752	11.711	31.625	14.21	25.911	17.676	27.715	19.05	15.441	24.298	37.813	13.715	30.036	26.332	22.246	20.632	28.895	25.432	24.688	35.251	24.412	38.069	26.166	26.495	27.211	14.809	34.05	35.778	41.554	27.512	26.422	33.567	29.673	29.874	38.004	38.385
367.39	30.39	41.694	50.714	24.228	27.234	27.176	28.71	22.176	60.048	27.092	26.26	18.728	18.808	24.723	11.693	31.62	14.209	25.897	17.665	27.686	19.038	15.417	24.273	37.799	13.696	30.006	26.312	22.23	20.609	28.862	25.395	24.664	35.188	24.415	37.987	26.13	26.484	27.179	14.811	34.014	35.752	41.508	27.489	26.413	33.515	29.652	29.831	37.979	38.366
367.6	30.382	41.637	50.696	24.216	27.225	27.157	28.695	22.16	60.01	27.075	26.246	18.716	18.806	24.703	11.685	31.601	14.192	25.879	17.644	27.674	19.021	15.4	24.247	37.764	13.685	29.987	26.296	22.217	20.596	28.831	25.375	24.642	35.125	24.402	37.967	26.111	26.468	27.17	14.813	34.001	35.724	41.47	27.444	26.387	33.475	29.628	29.816	37.929	38.308
367.81	30.354	41.585	50.658	24.173	27.218	27.121	28.657	22.136	59.975	27.056	26.228	18.693	18.794	24.682	11.671	31.58	14.158	25.86	17.612	27.631	18.99	15.39	24.217	37.734	13.654	29.955	26.258	22.192	20.571	28.799	25.347	24.601	35.08	24.361	37.927	26.083	26.438	27.139	14.814	33.969	35.697	41.437	27.418	26.349	33.44	29.607	29.788	37.906	38.273
368.03	30.323	41.56	50.62	24.137	27.213	27.11	28.635	22.122	59.914	27.031	26.211	18.697	18.776	24.674	11.66	31.543	14.156	25.848	17.589	27.608	18.971	15.362	24.21	37.699	13.645	29.928	26.241	22.173	20.544	28.764	25.318	24.577	35.056	24.331	37.916	26.043	26.414	27.115	14.816	33.945	35.661	41.39	27.404	26.33	33.396	29.578	29.764	37.882	38.243
368.24	30.304	41.518	50.582	24.1	27.181	27.097	28.623	22.102	59.862	27.004	26.195	18.669	18.776	24.649	11.643	31.503	14.14	25.827	17.563	27.557	18.929	15.354	24.171	37.671	13.618	29.906	26.2	22.137	20.517	28.718	25.279	24.553	34.987	24.305	37.852	26.022	26.383	27.084	14.82	33.898	35.628	41.331	27.36	26.29	33.345	29.537	29.724	37.839	38.192
368.45	30.297	41.484	50.543	24.107	27.165	27.071	28.62	22.095	59.845	26.994	26.188	18.669	18.771	24.619	11.636	31.476	14.132	25.804	17.558	27.525	18.915	15.339	24.159	37.644	13.619	29.875	26.176	22.109	20.5	28.704	25.249	24.541	34.92	24.294	37.81	26.018	26.367	27.064	14.823	33.871	35.603	41.292	27.325	26.26	33.303	29.498	29.696	37.788	38.164
368.66	30.277	41.47	50.517	24.081	27.151	27.056	28.602	22.079	59.825	26.965	26.17	18.669	18.768	24.595	11.623	31.45	14.123	25.794	17.543	27.52	18.903	15.331	24.127	37.614	13.608	29.847	26.156	22.093	20.466	28.678	25.227	24.52	34.863	24.286	37.755	25.997	26.354	27.045	14.824	33.821	35.576	41.255	27.305	26.228	33.266	29.462	29.681	37.755	38.121
368.87	30.262	41.445	50.493	24.065	27.153	27.053	28.607	22.056	59.777	26.958	26.158	18.681	18.776	24.582	11.63	31.454	14.119	25.793	17.528	27.509	18.909	15.336	24.109	37.595	13.622	29.829	26.149	22.093	20.454	28.662	25.204	24.505	34.829	24.278	37.699	26.001	26.334	27.019	14.827	33.81	35.545	41.235	27.276	26.193	33.223	29.416	29.642	37.713	38.079
369.08	30.256	41.429	50.466	24.046	27.134	27.042	28.603	22.047	59.747	26.945	26.155	18.678	18.769	24.57	11.611	31.43	14.124	25.784	17.515	27.486	18.897	15.336	24.093	37.576	13.63	29.832	26.136	22.072	20.435	28.645	25.185	24.486	34.779	24.256	37.617	25.981	26.321	27.001	14.83	33.803	35.523	41.196	27.271	26.178	33.206	29.404	29.628	37.669	38.056
369.29	30.261	41.398	50.437	24.024	27.123	27.019	28.597	22.043	59.721	26.934	26.141	18.681	18.78	24.568	11.611	31.409	14.119	25.753	17.512	27.483	18.888	15.316	24.068	37.561	13.628	29.812	26.125	22.064	20.433	28.634	25.174	24.477	34.738	24.244	37.593	25.964	26.304	26.978	14.831	33.77	35.494	41.148	27.23	26.163	33.169	29.368	29.582	37.634	38.033
369.5	30.245	41.38	50.407	23.997	27.119	26.996	28.591	22.027	59.686	26.916	26.131	18.673	18.776	24.559	11.613	31.393	14.104	25.749	17.494	27.469	18.881	15.304	24.053	37.538	13.613	29.797	26.103	22.062	20.427	28.622	25.164	24.467	34.693	24.226	37.538	25.941	26.293	26.954	14.834	33.736	35.475	41.106	27.194	26.135	33.139	29.323	29.548	37.591	38
369.71	30.231	41.345	50.374	23.972	27.098	26.994	28.573	22.014	59.662	26.898	26.109	18.653	18.764	24.56	11.608	31.387	14.097	25.731	17.48	27.444	18.861	15.308	24.034	37.514	13.59	29.78	26.067	22.038	20.414	28.606	25.128	24.441	34.665	24.197	37.524	25.926	26.268	26.914	14.837	33.733	35.441	41.078	27.157	26.101	33.104	29.294	29.531	37.571	37.953
369.92	30.179	41.288	50.331	23.946	27.065	26.975	28.542	21.993	59.606	26.876	26.085	18.637	18.728	24.546	11.593	31.351	14.092	25.713	17.445	27.388	18.843	15.297	24	37.477	13.574	29.759	26.014	22.019	20.386	28.569	25.104	24.422	34.622	24.199	37.47	25.904	26.248	26.882	14.84	33.692	35.401	41.035	27.108	26.063	33.063	29.264	29.506	37.525	37.919
370.13	30.163	41.255	50.308	23.934	27.036	26.97	28.519	21.982	59.568	26.86	26.072	18.618	18.708	24.522	11.582	31.317	14.094	25.685	17.419	27.356	18.826	15.262	23.977	37.445	13.548	29.722	25.975	22.004	20.375	28.538	25.11	24.398	34.578	24.164	37.433	25.874	26.214	26.839	14.843	33.667	35.367	40.997	27.088	26.027	33.015	29.246	29.487	37.493	37.895
370.34	30.141	41.227	50.274	23.898	27.036	26.945	28.513	21.98	59.535	26.838	26.055	18.599	18.691	24.51	11.569	31.287	14.101	25.669	17.398	27.321	18.791	15.247	23.968	37.414	13.523	29.71	25.946	21.997	20.351	28.509	25.079	24.369	34.553	24.155	37.409	25.857	26.179	26.814	14.844	33.639	35.332	40.966	27.052	25.984	32.989	29.208	29.463	37.454	37.867
370.55	30.107	41.194	50.221	23.875	27.021	26.924	28.49	21.965	59.491	26.81	26.049	18.567	18.665	24.486	11.557	31.276	14.089	25.652	17.355	27.27	18.77	15.222	23.954	37.387	13.505	29.675	25.903	21.976	20.335	28.463	25.042	24.35	34.504	24.135	37.355	25.839	26.148	26.778	14.847	33.605	35.322	40.945	27.026	25.982	32.972	29.206	29.434	37.411	37.843
370.76	30.099	41.159	50.191	23.863	27.009	26.91	28.483	21.951	59.477	26.801	26.046	18.564	18.649	24.479	11.549	31.251	14.101	25.646	17.343	27.25	18.763	15.218	23.951	37.351	13.507	29.66	25.877	21.963	20.33	28.447	25.025	24.322	34.449	24.126	37.303	25.826	26.138	26.759	14.849	33.58	35.279	40.923	26.993	25.955	32.929	29.189	29.411	37.375	37.809
370.97	30.062	41.124	50.174	23.837	26.99	26.896	28.453	21.932	59.454	26.789	26.016	18.546	18.627	24.472	11.529	31.214	14.087	25.617	17.317	27.219	18.734	15.193	23.938	37.327	13.48	29.628	25.863	21.937	20.309	28.422	24.997	24.285	34.388	24.12	37.269	25.796	26.112	26.719	14.851	33.554	35.246	40.897	26.986	25.931	32.896	29.163	29.374	37.342	37.778
371.18	30.059	41.092	50.156	23.813	26.989	26.875	28.443	21.923	59.428	26.778	26.013	18.537	18.628	24.463	11.537	31.202	14.09	25.604	17.313	27.219	18.724	15.18	23.922	37.306	13.466	29.614	25.855	21.922	20.303	28.416	24.967	24.264	34.341	24.099	37.224	25.768	26.1	26.711	14.854	33.499	35.203	40.846	26.955	25.904	32.852	29.131	29.326	37.299	37.736
371.39	30.044	41.069	50.145	23.801	26.975	26.87	28.421	21.905	59.387	26.758	26.005	18.525	18.619	24.435	11.54	31.177	14.084	25.584	17.298	27.181	18.701	15.173	23.915	37.274	13.448	29.598	25.828	21.91	20.278	28.41	24.924	24.24	34.293	24.075	37.153	25.738	26.072	26.694	14.858	33.471	35.171	40.824	26.929	25.884	32.834	29.114	29.303	37.261	37.714
371.6	30.012	41.053	50.116	23.774	26.949	26.855	28.416	21.897	59.34	26.743	25.992	18.513	18.597	24.417	11.545	31.154	14.064	25.563	17.282	27.148	18.681	15.155	23.906	37.239	13.424	29.579	25.802	21.888	20.264	28.388	24.897	24.218	34.241	24.053	37.129	25.714	26.057	26.665	14.861	33.46	35.146	40.792	26.913	25.868	32.81	29.099	29.277	37.24	37.689
371.81	30	41.021	50.089	23.756	26.933	26.844	28.409	21.879	59.303	26.732	25.983	18.522	18.573	24.401	11.53	31.14	14.055	25.543	17.27	27.133	18.666	15.159	23.894	37.237	13.413	29.568	25.798	21.876	20.256	28.36	24.889	24.205	34.201	24.045	37.108	25.699	26.049	26.657	14.865	33.433	35.124	40.777	26.896	25.847	32.796	29.082	29.236	37.206	37.676
372.02	29.991	40.993	50.043	23.735	26.924	26.826	28.389	21.866	59.264	26.711	25.978	18.508	18.559	24.388	11.519	31.114	14.051	25.538	17.249	27.119	18.65	15.143	23.876	37.195	13.409	29.555	25.763	21.866	20.238	28.331	24.854	24.193	34.15	24.037	37.086	25.662	26.035	26.627	14.869	33.411	35.102	40.749	26.868	25.828	32.785	29.069	29.231	37.17	37.678
372.23	29.973	40.963	50.025	23.713	26.9	26.786	28.364	21.857	59.239	26.684	25.961	18.474	18.547	24.379	11.519	31.105	14.03	25.516	17.217	27.088	18.636	15.123	23.85	37.18	13.388	29.514	25.733	21.838	20.223	28.294	24.827	24.157	34.088	24.029	37.054	25.641	26.014	26.611	14.874	33.393	35.086	40.711	26.859	25.817	32.768	29.06	29.214	37.149	37.643
372.45	29.967	40.935	50.004	23.688	26.876	26.763	28.348	21.855	59.203	26.663	25.947	18.475	18.544	24.363	11.513	31.109	14.022	25.499	17.204	27.074	18.619	15.109	23.824	37.165	13.374	29.491	25.705	21.827	20.218	28.276	24.803	24.143	34.045	23.999	37.025	25.62	26.009	26.594	14.876	33.378	35.045	40.675	26.83	25.801	32.736	29.019	29.177	37.112	37.618
372.66	29.947	40.904	49.968	23.676	26.857	26.744	28.334	21.846	59.165	26.646	25.943	18.467	18.533	24.351	11.509	31.095	14.025	25.464	17.19	27.055	18.603	15.091	23.812	37.132	13.356	29.461	25.693	21.81	20.21	28.25	24.766	24.13	33.986	23.986	37.004	25.593	25.987	26.58	14.88	33.346	34.995	40.649	26.785	25.752	32.71	28.966	29.121	37.063	37.591
372.87	29.921	40.889	49.932	23.652	26.838	26.729	28.319	21.834	59.109	26.619	25.908	18.458	18.5	24.326	11.502	31.07	14.017	25.448	17.162	27.033	18.583	15.065	23.779	37.107	13.34	29.432	25.663	21.808	20.192	28.246	24.757	24.117	34.003	23.971	36.989	25.572	25.975	26.552	14.882	33.319	34.959	40.629	26.761	25.73	32.693	28.942	29.091	37.029	37.573
373.08	29.914	40.877	49.921	23.661	26.842	26.727	28.319	21.846	59.065	26.614	25.918	18.456	18.498	24.336	11.514	31.04	14.023	25.451	17.154	27.03	18.586	15.084	23.774	37.092	13.332	29.417	25.66	21.802	20.197	28.236	24.761	24.112	33.934	23.974	36.923	25.569	25.974	26.537	14.888	33.287	34.94	40.58	26.73	25.711	32.667	28.898	29.082	36.972	37.549
373.29	29.894	40.829	49.877	23.627	26.822	26.687	28.29	21.813	59.031	26.59	25.901	18.442	18.471	24.323	11.495	31.004	14.017	25.429	17.123	26.992	18.567	15.06	23.739	37.066	13.299	29.389	25.643	21.78	20.176	28.187	24.733	24.097	33.877	23.945	36.857	25.532	25.938	26.497	14.889	33.262	34.904	40.557	26.71	25.687	32.632	28.868	29.037	36.921	37.517
373.5	29.887	40.809	49.854	23.605	26.81	26.673	28.274	21.815	58.999	26.588	25.911	18.424	18.461	24.303	11.489	30.982	14.021	25.407	17.086	26.963	18.545	15.039	23.713	37.035	13.282	29.375	25.625	21.778	20.162	28.143	24.72	24.079	33.818	23.923	36.808	25.522	25.928	26.462	14.889	33.223	34.855	40.52	26.669	25.658	32.578	28.83	28.999	36.893	37.48
373.71	29.893	40.808	49.81	23.594	26.793	26.677	28.259	21.815	58.987	26.585	25.906	18.419	18.474	24.281	11.489	30.971	14.021	25.396	17.084	26.963	18.532	15.026	23.713	37.017	13.281	29.364	25.615	21.781	20.159	28.115	24.711	24.063	33.779	23.914	36.789	25.495	25.917	26.431	14.89	33.205	34.822	40.477	26.641	25.647	32.564	28.812	28.965	36.869	37.456
373.92	29.855	40.782	49.773	23.571	26.775	26.659	28.246	21.788	58.968	26.563	25.883	18.406	18.448	24.261	11.483	30.945	14.005	25.376	17.078	26.948	18.509	14.999	23.681	36.995	13.27	29.351	25.582	21.764	20.143	28.097	24.678	24.048	33.733	23.899	36.754	25.463	25.888	26.389	14.891	33.183	34.79	40.451	26.643	25.635	32.524	28.792	28.941	36.841	37.432
374.13	29.843	40.763	49.741	23.545	26.761	26.633	28.237	21.781	58.928	26.542	25.859	18.402	18.426	24.234	11.467	30.936	13.982	25.342	17.048	26.925	18.476	14.981	23.655	36.959	13.256	29.322	25.567	21.739	20.119	28.061	24.649	24.025	33.691	23.88	36.727	25.447	25.862	26.361	14.892	33.152	34.77	40.405	26.599	25.608	32.492	28.751	28.903	36.802	37.397
374.34	29.83	40.734	49.707	23.519	26.748	26.631	28.219	21.767	58.887	26.516	25.845	18.381	18.428	24.224	11.455	30.91	13.983	25.322	17.038	26.902	18.456	14.979	23.644	36.942	13.247	29.292	25.526	21.712	20.1	28.028	24.621	24.003	33.628	23.871	36.677	25.422	25.839	26.332	14.894	33.135	34.739	40.374	26.579	25.588	32.46	28.733	28.871	36.772	37.364
374.55	29.813	40.719	49.688	23.509	26.739	26.622	28.228	21.757	58.883	26.526	25.862	18.372	18.441	24.231	11.463	30.892	13.992	25.327	17.042	26.892	18.441	14.995	23.627	36.928	13.25	29.286	25.512	21.686	20.106	28.014	24.618	23.998	33.596	23.864	36.669	25.413	25.855	26.322	14.897	33.089	34.702	40.339	26.553	25.557	32.423	28.716	28.843	36.752	37.325
374.76	29.785	40.687	49.662	23.489	26.745	26.622	28.209	21.75	58.836	26.512	25.865	18.362	18.426	24.23	11.466	30.877	13.994	25.309	17.032	26.872	18.422	14.987	23.619	36.915	13.242	29.273	25.493	21.687	20.1	28.002	24.604	23.989	33.547	23.855	36.655	25.396	25.829	26.3	14.899	33.065	34.661	40.315	26.534	25.536	32.378	28.694	28.82	36.712	37.297
374.97	29.771	40.672	49.634	23.463	26.753	26.595	28.187	21.746	58.811	26.494	25.841	18.349	18.416	24.216	11.464	30.847	13.987	25.292	17.012	26.853	18.402	14.976	23.597	36.899	13.223	29.266	25.461	21.669	20.086	27.978	24.582	23.969	33.514	23.847	36.601	25.385	25.823	26.276	14.902	33.043	34.621	40.285	26.492	25.506	32.333	28.654	28.812	36.684	37.272
375.18	29.746	40.637	49.623	23.43	26.728	26.551	28.17	21.724	58.786	26.457	25.821	18.328	18.395	24.195	11.454	30.814	13.968	25.274	16.978	26.821	18.38	14.967	23.566	36.875	13.204	29.23	25.436	21.646	20.059	27.949	24.554	23.94	33.466	23.837	36.553	25.356	25.798	26.241	14.903	33.006	34.585	40.246	26.472	25.49	32.303	28.642	28.786	36.651	37.242
375.39	29.729	40.617	49.598	23.424	26.726	26.538	28.156	21.712	58.734	26.436	25.809	18.317	18.387	24.191	11.448	30.783	13.96	25.258	16.962	26.807	18.361	14.962	23.537	36.857	13.181	29.199	25.43	21.618	20.041	27.923	24.529	23.92	33.425	23.821	36.515	25.336	25.785	26.206	14.902	32.992	34.556	40.218	26.443	25.468	32.268	28.616	28.764	36.622	37.234
375.6	29.703	40.589	49.578	23.384	26.71	26.516	28.141	21.702	58.706	26.416	25.792	18.302	18.381	24.155	11.435	30.765	13.951	25.242	16.935	26.764	18.328	14.945	23.507	36.84	13.169	29.191	25.398	21.603	20.024	27.89	24.508	23.88	33.368	23.783	36.47	25.312	25.761	26.178	14.903	32.964	34.52	40.175	26.407	25.442	32.23	28.597	28.73	36.572	37.179
375.81	29.692	40.553	49.558	23.375	26.698	26.501	28.12	21.692	58.673	26.394	25.782	18.293	18.381	24.145	11.428	30.745	13.946	25.231	16.92	26.738	18.318	14.921	23.482	36.828	13.15	29.167	25.371	21.58	20.003	27.871	24.479	23.861	33.33	23.765	36.42	25.275	25.733	26.159	14.908	32.925	34.481	40.139	26.367	25.415	32.188	28.564	28.695	36.532	37.147
376.02	29.677	40.535	49.53	23.361	26.686	26.467	28.113	21.668	58.619	26.383	25.771	18.264	18.368	24.127	11.429	30.732	13.939	25.223	16.91	26.709	18.288	14.91	23.453	36.798	13.145	29.147	25.344	21.562	19.985	27.854	24.47	23.838	33.289	23.744	36.373	25.25	25.72	26.121	14.91	32.901	34.45	40.103	26.344	25.403	32.172	28.538	28.66	36.493	37.116
376.23	29.683	40.523	49.515	23.343	26.689	26.454	28.11	21.659	58.608	26.375	25.788	18.262	18.35	24.125	11.423	30.727	13.949	25.216	16.919	26.708	18.262	14.908	23.442	36.777	13.145	29.139	25.334	21.563	19.977	27.828	24.452	23.828	33.277	23.745	36.348	25.241	25.717	26.105	14.913	32.877	34.428	40.082	26.324	25.395	32.168	28.532	28.629	36.468	37.075
376.44	29.664	40.499	49.487	23.325	26.684	26.436	28.076	21.648	58.578	26.358	25.782	18.244	18.352	24.122	11.42	30.711	13.935	25.202	16.919	26.679	18.251	14.903	23.424	36.753	13.147	29.134	25.317	21.542	19.964	27.812	24.419	23.804	33.23	23.725	36.286	25.234	25.709	26.087	14.917	32.86	34.407	40.055	26.29	25.369	32.136	28.517	28.592	36.438	37.043
376.65	29.658	40.464	49.456	23.289	26.67	26.401	28.053	21.633	58.537	26.328	25.754	18.225	18.331	24.116	11.408	30.675	13.907	25.175	16.901	26.65	18.226	14.883	23.398	36.712	13.121	29.099	25.292	21.508	19.935	27.782	24.381	23.773	33.184	23.694	36.25	25.213	25.676	26.046	14.922	32.835	34.371	40.027	26.262	25.352	32.096	28.489	28.565	36.41	37.016
376.86	29.648	40.444	49.434	23.276	26.66	26.392	28.041	21.618	58.502	26.328	25.743	18.214	18.336	24.111	11.409	30.66	13.901	25.143	16.898	26.641	18.21	14.884	23.383	36.683	13.116	29.099	25.285	21.499	19.933	27.77	24.367	23.764	33.129	23.688	36.213	25.192	25.647	26.02	14.923	32.818	34.338	39.999	26.23	25.334	32.083	28.477	28.547	36.37	36.988
377.07	29.623	40.422	49.39	23.281	26.656	26.374	28.01	21.606	58.466	26.315	25.73	18.194	18.326	24.107	11.398	30.636	13.905	25.115	16.886	26.627	18.204	14.881	23.357	36.652	13.102	29.073	25.275	21.474	19.923	27.735	24.341	23.745	33.075	23.68	36.184	25.176	25.635	25.988	14.922	32.795	34.302	39.968	26.195	25.311	32.06	28.456	28.519	36.35	36.954
377.28	29.609	40.416	49.362	23.264	26.644	26.352	28.005	21.591	58.431	26.309	25.715	18.181	18.336	24.098	11.391	30.62	13.907	25.114	16.869	26.612	18.198	14.871	23.34	36.628	13.098	29.06	25.255	21.463	19.922	27.717	24.331	23.724	33.034	23.667	36.147	25.171	25.634	25.969	14.925	32.761	34.27	39.932	26.166	25.29	32.024	28.437	28.481	36.32	36.925
377.49	29.591	40.394	49.332	23.25	26.635	26.33	27.994	21.572	58.384	26.279	25.713	18.176	18.331	24.095	11.389	30.605	13.91	25.111	16.861	26.583	18.182	14.861	23.319	36.601	13.088	29.041	25.234	21.445	19.904	27.683	24.324	23.713	32.998	23.647	36.092	25.155	25.623	25.935	14.929	32.744	34.236	39.892	26.136	25.255	31.988	28.404	28.457	36.278	36.901
377.7	29.588	40.373	49.304	23.227	26.625	26.327	27.985	21.573	58.356	26.27	25.706	18.172	18.333	24.099	11.4	30.601	13.919	25.115	16.856	26.563	18.173	14.865	23.306	36.585	13.103	29.03	25.214	21.447	19.912	27.678	24.312	23.708	32.957	23.639	36.045	25.148	25.621	25.936	14.934	32.724	34.193	39.84	26.112	25.229	31.96	28.373	28.424	36.264	36.865
377.91	29.574	40.357	49.254	23.211	26.619	26.315	27.966	21.534	58.326	26.243	25.683	18.148	18.32	24.072	11.393	30.585	13.904	25.098	16.847	26.543	18.147	14.85	23.276	36.555	13.08	29.015	25.187	21.443	19.889	27.65	24.284	23.678	32.884	23.61	35.971	25.112	25.601	25.908	14.936	32.685	34.151	39.804	26.086	25.195	31.945	28.339	28.388	36.232	36.836
378.12	29.56	40.332	49.23	23.185	26.606	26.311	27.949	21.525	58.304	26.222	25.653	18.142	18.314	24.068	11.39	30.569	13.895	25.089	16.832	26.515	18.128	14.835	23.258	36.536	13.055	28.996	25.163	21.424	19.864	27.63	24.255	23.661	32.864	23.595	35.936	25.091	25.593	25.894	14.938	32.671	34.118	39.775	26.057	25.173	31.926	28.3	28.374	36.191	36.806
378.33	29.542	40.317	49.217	23.165	26.598	26.305	27.925	21.528	58.277	26.2	25.634	18.125	18.301	24.054	11.377	30.549	13.876	25.086	16.825	26.498	18.113	14.818	23.249	36.512	13.046	28.972	25.157	21.418	19.827	27.598	24.231	23.643	32.803	23.578	35.908	25.062	25.586	25.876	14.942	32.635	34.091	39.739	26.03	25.145	31.907	28.274	28.337	36.151	36.765
378.54	29.515	40.302	49.179	23.161	26.582	26.277	27.904	21.52	58.25	26.182	25.62	18.116	18.275	24.047	11.364	30.535	13.867	25.075	16.809	26.479	18.093	14.805	23.227	36.495	13.012	28.951	25.134	21.396	19.804	27.581	24.209	23.611	32.762	23.562	35.863	25.04	25.558	25.853	14.942	32.607	34.049	39.697	26.003	25.131	31.879	28.242	28.313	36.115	36.74
378.75	29.497	40.296	49.134	23.155	26.569	26.254	27.891	21.509	58.234	26.18	25.615	18.11	18.267	24.041	11.366	30.527	13.865	25.065	16.802	26.462	18.073	14.797	23.219	36.474	13.025	28.937	25.124	21.392	19.779	27.571	24.207	23.596	32.705	23.567	35.813	25.027	25.537	25.84	14.946	32.586	34.019	39.663	25.984	25.118	31.859	28.226	28.291	36.089	36.711
378.96	29.472	40.252	49.098	23.125	26.557	26.227	27.874	21.497	58.211	26.166	25.589	18.096	18.253	24.034	11.34	30.502	13.853	25.041	16.771	26.426	18.05	14.771	23.193	36.436	13.002	28.914	25.099	21.366	19.746	27.544	24.179	23.581	32.683	23.556	35.787	25.005	25.515	25.809	14.949	32.568	33.989	39.649	25.965	25.11	31.837	28.218	28.27	36.059	36.678
379.17	29.454	40.219	49.074	23.112	26.541	26.215	27.842	21.478	58.174	26.137	25.559	18.088	18.239	24.019	11.331	30.478	13.831	25.035	16.748	26.395	18.033	14.753	23.176	36.407	12.978	28.893	25.076	21.346	19.727	27.527	24.156	23.567	32.661	23.526	35.752	24.973	25.507	25.777	14.952	32.553	33.959	39.625	25.94	25.084	31.805	28.195	28.247	36.035	36.651
379.38	29.437	40.197	49.054	23.095	26.522	26.198	27.832	21.461	58.141	26.111	25.545	18.08	18.238	24.012	11.304	30.449	13.827	25.022	16.748	26.381	18.002	14.746	23.15	36.391	12.966	28.879	25.052	21.331	19.712	27.515	24.133	23.556	32.623	23.522	35.727	24.944	25.487	25.765	14.955	32.528	33.925	39.588	25.907	25.065	31.762	28.166	28.216	36.006	36.613
379.59	29.416	40.189	49.039	23.067	26.519	26.177	27.822	21.458	58.108	26.091	25.542	18.07	18.235	23.992	11.309	30.436	13.819	25.014	16.739	26.365	17.99	14.73	23.126	36.361	12.956	28.869	25.045	21.329	19.705	27.485	24.092	23.551	32.581	23.5	35.68	24.916	25.456	25.752	14.958	32.512	33.901	39.561	25.879	25.055	31.726	28.138	28.186	35.98	36.571
379.8	29.389	40.163	49.019	23.043	26.485	26.165	27.804	21.447	58.079	26.069	25.517	18.055	18.218	23.97	11.29	30.418	13.81	24.991	16.721	26.338	17.972	14.711	23.105	36.348	12.928	28.834	25.026	21.309	19.688	27.45	24.06	23.528	32.536	23.487	35.62	24.9	25.427	25.72	14.962	32.484	33.863	39.529	25.843	25.03	31.69	28.095	28.163	35.938	36.533
380.01	29.374	40.126	48.982	23.022	26.449	26.143	27.772	21.416	58.044	26.057	25.496	18.04	18.195	23.957	11.262	30.38	13.781	24.973	16.696	26.303	17.941	14.694	23.072	36.305	12.905	28.805	24.995	21.27	19.661	27.434	24.027	23.487	32.496	23.447	35.58	24.864	25.393	25.692	14.965	32.437	33.815	39.505	25.798	24.979	31.629	28.059	28.118	35.88	36.484
380.22	29.358	40.094	48.969	23.001	26.435	26.134	27.744	21.401	58.012	26.047	25.483	18.029	18.187	23.938	11.254	30.367	13.791	24.966	16.694	26.286	17.925	14.679	23.056	36.288	12.909	28.792	24.988	21.264	19.65	27.411	24.002	23.471	32.435	23.437	35.538	24.837	25.371	25.681	14.968	32.417	33.78	39.484	25.777	24.963	31.606	28.047	28.096	35.84	36.465
380.43	29.354	40.092	48.927	22.982	26.426	26.113	27.727	21.371	57.996	26.019	25.466	18.01	18.168	23.917	11.238	30.345	13.772	24.952	16.676	26.263	17.909	14.662	23.03	36.26	12.878	28.765	24.959	21.235	19.633	27.369	23.97	23.45	32.384	23.416	35.477	24.805	25.345	25.652	14.971	32.407	33.774	39.463	25.753	24.943	31.601	28.025	28.094	35.81	36.444
380.64	29.344	40.077	48.905	22.963	26.417	26.091	27.72	21.367	57.965	26.015	25.447	18.013	18.166	23.899	11.232	30.338	13.776	24.948	16.667	26.247	17.891	14.668	23.025	36.223	12.877	28.754	24.945	21.221	19.616	27.353	23.959	23.434	32.319	23.416	35.415	24.796	25.325	25.629	14.976	32.388	33.743	39.438	25.718	24.911	31.566	27.988	28.065	35.776	36.418
380.85	29.313	40.026	48.859	22.943	26.4	26.066	27.712	21.345	57.931	25.999	25.434	17.986	18.141	23.865	11.225	30.309	13.763	24.933	16.641	26.229	17.866	14.64	22.987	36.201	12.852	28.72	24.906	21.195	19.59	27.33	23.934	23.413	32.271	23.399	35.399	24.776	25.295	25.583	14.981	32.372	33.714	39.414	25.698	24.891	31.545	27.968	28.046	35.762	36.395
381.06	29.308	40.014	48.815	22.927	26.385	26.048	27.702	21.329	57.916	25.988	25.41	17.968	18.129	23.848	11.215	30.282	13.761	24.915	16.638	26.215	17.852	14.628	22.964	36.191	12.839	28.696	24.891	21.176	19.572	27.308	23.903	23.407	32.226	23.377	35.37	24.758	25.283	25.567	14.985	32.353	33.673	39.407	25.685	24.87	31.517	27.958	28.019	35.735	36.363
381.27	29.301	39.982	48.788	22.915	26.39	26.031	27.681	21.321	57.883	25.964	25.393	17.957	18.121	23.846	11.209	30.268	13.751	24.896	16.627	26.179	17.832	14.619	22.961	36.168	12.829	28.681	24.878	21.146	19.553	27.297	23.891	23.401	32.175	23.356	35.336	24.73	25.267	25.539	14.987	32.331	33.646	39.391	25.681	24.86	31.505	27.939	28.01	35.715	36.33
381.48	29.294	39.971	48.764	22.897	26.378	26.025	27.665	21.309	57.852	25.946	25.381	17.955	18.121	23.836	11.209	30.24	13.747	24.879	16.626	26.17	17.817	14.603	22.954	36.155	12.831	28.649	24.871	21.122	19.549	27.275	23.872	23.393	32.159	23.351	35.311	24.722	25.242	25.522	14.991	32.314	33.619	39.381	25.667	24.827	31.478	27.915	27.997	35.709	36.32
381.69	29.28	39.957	48.744	22.88	26.361	26.02	27.654	21.301	57.835	25.922	25.373	17.955	18.109	23.821	11.214	30.226	13.747	24.863	16.612	26.151	17.799	14.59	22.933	36.135	12.827	28.64	24.862	21.101	19.534	27.264	23.873	23.37	32.12	23.34	35.287	24.707	25.224	25.501	14.993	32.297	33.576	39.362	25.641	24.813	31.462	27.895	27.962	35.681	36.291
381.9	29.257	39.929	48.714	22.85	26.343	26.005	27.629	21.28	57.807	25.9	25.371	17.934	18.082	23.807	11.197	30.197	13.733	24.848	16.594	26.125	17.783	14.583	22.914	36.107	12.801	28.599	24.845	21.072	19.516	27.243	23.854	23.35	32.094	23.329	35.261	24.683	25.191	25.464	14.996	32.282	33.551	39.329	25.619	24.795	31.448	27.883	27.948	35.643	36.274
382.11	29.253	39.897	48.713	22.84	26.322	25.994	27.613	21.258	57.795	25.888	25.358	17.932	18.079	23.802	11.183	30.191	13.736	24.832	16.591	26.121	17.776	14.571	22.896	36.083	12.777	28.591	24.824	21.062	19.509	27.218	23.827	23.343	32.04	23.319	35.236	24.675	25.179	25.44	14.998	32.244	33.508	39.282	25.571	24.755	31.406	27.859	27.922	35.611	36.237
382.32	29.239	39.882	48.71	22.849	26.315	26.003	27.606	21.254	57.775	25.884	25.358	17.944	18.082	23.812	11.187	30.201	13.756	24.839	16.583	26.107	17.776	14.572	22.893	36.09	12.787	28.584	24.831	21.063	19.509	27.209	23.834	23.347	31.989	23.32	35.178	24.679	25.174	25.422	15	32.222	33.465	39.261	25.545	24.738	31.376	27.834	27.902	35.574	36.199
382.53	29.221	39.855	48.688	22.827	26.295	25.967	27.589	21.236	57.735	25.865	25.33	17.925	18.063	23.79	11.18	30.187	13.755	24.815	16.562	26.084	17.759	14.557	22.882	36.071	12.767	28.567	24.806	21.038	19.493	27.186	23.813	23.307	31.961	23.312	35.137	24.654	25.15	25.4	15.001	32.199	33.434	39.232	25.518	24.709	31.352	27.815	27.874	35.548	36.168
382.73	29.201	39.83	48.652	22.808	26.269	25.95	27.579	21.227	57.703	25.844	25.316	17.923	18.058	23.779	11.174	30.155	13.753	24.792	16.556	26.054	17.739	14.546	22.857	36.042	12.746	28.546	24.776	21.017	19.478	27.182	23.799	23.286	31.915	23.291	35.105	24.641	25.133	25.379	15.001	32.188	33.416	39.205	25.509	24.691	31.333	27.806	27.861	35.524	36.156
382.94	29.198	39.804	48.632	22.79	26.272	25.937	27.58	21.218	57.688	25.827	25.311	17.922	18.061	23.765	11.168	30.154	13.753	24.789	16.557	26.046	17.734	14.547	22.837	36.033	12.738	28.533	24.761	21	19.47	27.176	23.779	23.288	31.859	23.305	35.08	24.634	25.12	25.364	15.002	32.163	33.399	39.18	25.497	24.687	31.297	27.775	27.832	35.483	36.135
383.15	29.179	39.78	48.61	22.765	26.27	25.921	27.572	21.214	57.66	25.801	25.294	17.896	18.052	23.759	11.162	30.144	13.738	24.762	16.543	26.015	17.713	14.526	22.807	36.014	12.713	28.512	24.733	20.98	19.457	27.143	23.753	23.269	31.827	23.285	35.06	24.609	25.103	25.324	15.005	32.133	33.361	39.151	25.466	24.66	31.276	27.745	27.795	35.45	36.11
383.36	29.173	39.747	48.574	22.737	26.257	25.898	27.531	21.181	57.636	25.78	25.276	17.891	18.038	23.74	11.147	30.106	13.723	24.734	16.532	25.985	17.707	14.501	22.771	35.997	12.695	28.466	24.711	20.96	19.438	27.107	23.735	23.236	31.807	23.263	35.019	24.578	25.079	25.3	15.009	32.102	33.324	39.136	25.45	24.631	31.245	27.721	27.763	35.426	36.084
383.57	29.158	39.736	48.547	22.723	26.248	25.887	27.511	21.171	57.611	25.772	25.247	17.87	18.027	23.731	11.126	30.077	13.721	24.723	16.519	25.951	17.672	14.476	22.747	35.972	12.679	28.443	24.69	20.946	19.418	27.087	23.711	23.228	31.773	23.26	34.98	24.56	25.066	25.283	15.013	32.085	33.295	39.122	25.439	24.613	31.221	27.686	27.736	35.398	36.077
383.78	29.146	39.702	48.505	22.697	26.233	25.871	27.49	21.153	57.612	25.761	25.244	17.848	18.017	23.712	11.116	30.049	13.714	24.716	16.504	25.941	17.649	14.455	22.718	35.937	12.669	28.42	24.66	20.922	19.407	27.065	23.683	23.219	31.725	23.234	34.926	24.548	25.045	25.271	15.017	32.063	33.274	39.099	25.408	24.605	31.2	27.657	27.705	35.375	36.042
383.99	29.132	39.699	48.471	22.686	26.228	25.858	27.463	21.141	57.596	25.744	25.236	17.845	18.005	23.696	11.119	30.024	13.707	24.718	16.488	25.929	17.628	14.444	22.706	35.92	12.658	28.42	24.635	20.909	19.384	27.053	23.657	23.216	31.667	23.232	34.878	24.517	25.032	25.251	15.017	32.037	33.244	39.082	25.382	24.583	31.168	27.623	27.681	35.352	36.02
384.2	29.125	39.691	48.465	22.676	26.215	25.854	27.452	21.14	57.555	25.74	25.238	17.847	18.002	23.689	11.118	30.011	13.715	24.703	16.483	25.909	17.613	14.445	22.69	35.897	12.642	28.4	24.621	20.889	19.37	27.033	23.645	23.199	31.619	23.217	34.826	24.502	25.023	25.237	15.018	32.014	33.199	39.045	25.354	24.559	31.142	27.591	27.641	35.309	35.982
384.41	29.119	39.664	48.422	22.657	26.205	25.842	27.435	21.127	57.535	25.712	25.232	17.835	17.992	23.678	11.11	29.999	13.702	24.673	16.472	25.882	17.597	14.432	22.671	35.891	12.626	28.386	24.6	20.866	19.349	27.013	23.618	23.191	31.568	23.204	34.768	24.487	24.993	25.202	15.02	31.985	33.166	39.014	25.332	24.54	31.12	27.573	27.622	35.281	35.955
384.62	29.114	39.649	48.401	22.632	26.186	25.825	27.422	21.114	57.498	25.706	25.231	17.824	17.988	23.672	11.102	29.993	13.7	24.66	16.463	25.87	17.597	14.42	22.672	35.866	12.617	28.356	24.574	20.856	19.336	26.998	23.615	23.178	31.514	23.205	34.703	24.481	24.983	25.188	15.021	31.957	33.134	38.995	25.311	24.53	31.093	27.547	27.61	35.234	35.92
384.83	29.092	39.632	48.371	22.636	26.173	25.816	27.407	21.11	57.468	25.702	25.223	17.816	17.985	23.662	11.086	29.98	13.701	24.649	16.444	25.847	17.588	14.42	22.647	35.848	12.601	28.323	24.561	20.847	19.325	26.979	23.597	23.169	31.455	23.192	34.67	24.457	24.974	25.163	15.026	31.945	33.096	38.978	25.308	24.514	31.074	27.529	27.6	35.214	35.91
385.04	29.089	39.615	48.345	22.614	26.164	25.798	27.399	21.099	57.455	25.693	25.208	17.797	17.98	23.658	11.086	29.968	13.692	24.64	16.429	25.827	17.571	14.415	22.625	35.808	12.593	28.314	24.543	20.819	19.308	26.967	23.583	23.157	31.418	23.177	34.639	24.451	24.97	25.147	15.026	31.917	33.07	38.937	25.278	24.487	31.042	27.497	27.571	35.18	35.87
385.25	29.071	39.591	48.339	22.602	26.141	25.782	27.385	21.101	57.425	25.669	25.196	17.78	17.97	23.643	11.075	29.942	13.692	24.632	16.409	25.807	17.557	14.401	22.612	35.8	12.58	28.307	24.523	20.8	19.3	26.938	23.561	23.15	31.388	23.158	34.587	24.439	24.943	25.116	15.027	31.898	33.042	38.913	25.233	24.471	31.012	27.478	27.547	35.154	35.84
385.46	29.074	39.558	48.315	22.59	26.135	25.769	27.357	21.099	57.384	25.659	25.187	17.78	17.962	23.63	11.079	29.924	13.695	24.621	16.402	25.797	17.539	14.405	22.599	35.787	12.573	28.292	24.516	20.797	19.293	26.919	23.562	23.134	31.364	23.149	34.555	24.421	24.939	25.109	15.031	31.896	33.024	38.879	25.223	24.462	30.978	27.454	27.519	35.128	35.817
385.67	29.058	39.542	48.282	22.575	26.12	25.756	27.349	21.081	57.357	25.661	25.176	17.779	17.946	23.619	11.074	29.912	13.698	24.605	16.396	25.785	17.52	14.396	22.582	35.765	12.552	28.267	24.497	20.782	19.286	26.904	23.552	23.123	31.3	23.153	34.493	24.394	24.912	25.092	15.031	31.865	32.998	38.836	25.186	24.435	30.938	27.429	27.498	35.096	35.792
385.88	29.026	39.522	48.241	22.549	26.108	25.73	27.327	21.071	57.326	25.653	25.159	17.768	17.938	23.604	11.047	29.906	13.701	24.584	16.372	25.763	17.5	14.385	22.57	35.748	12.547	28.256	24.478	20.76	19.274	26.875	23.532	23.104	31.264	23.143	34.467	24.368	24.895	25.062	15.033	31.847	32.956	38.796	25.16	24.403	30.92	27.405	27.467	35.066	35.758
386.09	29.021	39.519	48.224	22.539	26.103	25.73	27.315	21.068	57.284	25.655	25.159	17.778	17.936	23.61	11.058	29.905	13.702	24.589	16.377	25.757	17.485	14.385	22.568	35.716	12.54	28.253	24.464	20.756	19.268	26.868	23.518	23.094	31.235	23.145	34.433	24.358	24.886	25.065	15.033	31.825	32.928	38.761	25.137	24.397	30.892	27.392	27.446	35.034	35.726
386.3	28.999	39.503	48.199	22.532	26.091	25.719	27.288	21.053	57.251	25.65	25.152	17.757	17.927	23.602	11.044	29.885	13.704	24.586	16.37	25.74	17.472	14.386	22.553	35.702	12.527	28.237	24.437	20.75	19.262	26.834	23.491	23.095	31.194	23.125	34.391	24.333	24.881	25.044	15.034	31.795	32.91	38.731	25.115	24.38	30.883	27.388	27.425	35.003	35.711
386.51	29	39.495	48.166	22.525	26.089	25.711	27.292	21.045	57.212	25.632	25.146	17.765	17.915	23.605	11.047	29.873	13.691	24.579	16.366	25.743	17.461	14.378	22.529	35.687	12.519	28.239	24.42	20.744	19.255	26.816	23.465	23.09	31.157	23.121	34.355	24.322	24.875	25.029	15.038	31.776	32.891	38.711	25.111	24.36	30.871	27.38	27.405	34.989	35.698
386.72	28.988	39.464	48.139	22.498	26.075	25.679	27.281	21.027	57.174	25.615	25.129	17.753	17.901	23.593	11.029	29.851	13.674	24.572	16.345	25.712	17.445	14.356	22.497	35.657	12.496	28.228	24.392	20.725	19.234	26.786	23.429	23.065	31.104	23.106	34.332	24.312	24.844	24.995	15.039	31.75	32.879	38.686	25.079	24.326	30.845	27.362	27.396	34.959	35.675
386.93	28.979	39.432	48.099	22.474	26.058	25.657	27.263	21.006	57.137	25.589	25.104	17.733	17.885	23.578	11.016	29.83	13.664	24.558	16.328	25.692	17.422	14.336	22.46	35.637	12.478	28.198	24.368	20.707	19.218	26.748	23.395	23.05	31.054	23.091	34.259	24.288	24.83	24.962	15.042	31.723	32.829	38.649	25.046	24.284	30.796	27.33	27.364	34.923	35.636
387.13	28.98	39.419	48.093	22.467	26.05	25.656	27.259	20.996	57.116	25.583	25.099	17.722	17.876	23.574	11.012	29.826	13.659	24.562	16.321	25.672	17.42	14.33	22.45	35.625	12.475	28.19	24.35	20.696	19.213	26.726	23.381	23.044	31.033	23.086	34.234	24.276	24.825	24.945	15.042	31.7	32.8	38.637	25.022	24.268	30.781	27.31	27.345	34.913	35.608
387.34	28.967	39.392	48.066	22.463	26.041	25.643	27.249	20.99	57.108	25.581	25.09	17.721	17.873	23.569	11.003	29.811	13.662	24.555	16.313	25.653	17.418	14.325	22.442	35.609	12.465	28.182	24.331	20.684	19.19	26.705	23.376	23.044	30.995	23.072	34.21	24.265	24.814	24.949	15.045	31.675	32.781	38.617	24.995	24.255	30.758	27.284	27.322	34.885	35.589
387.55	28.935	39.362	48.039	22.451	26.027	25.619	27.226	20.984	57.09	25.562	25.072	17.696	17.86	23.571	10.987	29.812	13.656	24.541	16.298	25.628	17.402	14.31	22.427	35.579	12.462	28.163	24.32	20.682	19.182	26.686	23.359	23.017	30.943	23.067	34.183	24.243	24.809	24.937	15.047	31.636	32.758	38.583	24.967	24.236	30.712	27.254	27.297	34.859	35.552
387.76	28.929	39.339	48.004	22.435	26.017	25.6	27.219	20.966	57.055	25.553	25.059	17.684	17.843	23.568	10.963	29.791	13.652	24.532	16.28	25.618	17.385	14.301	22.41	35.557	12.456	28.162	24.294	20.664	19.162	26.665	23.342	22.992	30.916	23.064	34.139	24.217	24.797	24.916	15.049	31.604	32.714	38.545	24.949	24.221	30.687	27.24	27.271	34.826	35.543
387.97	28.926	39.312	48.002	22.433	26.006	25.596	27.201	20.963	57.036	25.539	25.056	17.675	17.841	23.56	10.971	29.784	13.647	24.533	16.279	25.615	17.383	14.3	22.409	35.548	12.456	28.152	24.277	20.649	19.161	26.65	23.335	22.991	30.877	23.062	34.106	24.202	24.789	24.912	15.052	31.596	32.706	38.528	24.958	24.216	30.671	27.227	27.259	34.801	35.521
388.18	28.9	39.297	47.979	22.428	26.002	25.569	27.181	20.955	57.015	25.53	25.046	17.658	17.821	23.535	10.956	29.773	13.645	24.52	16.266	25.591	17.38	14.279	22.383	35.552	12.424	28.137	24.25	20.627	19.142	26.63	23.302	22.984	30.834	23.053	34.095	24.185	24.778	24.899	15.056	31.575	32.679	38.495	24.938	24.187	30.64	27.203	27.237	34.779	35.495
388.39	28.897	39.294	47.946	22.41	25.983	25.558	27.174	20.953	56.981	25.511	25.048	17.657	17.819	23.528	10.954	29.755	13.631	24.51	16.26	25.564	17.365	14.267	22.366	35.53	12.42	28.124	24.221	20.616	19.122	26.607	23.288	22.978	30.794	23.059	34.08	24.165	24.775	24.885	15.055	31.556	32.646	38.458	24.906	24.169	30.607	27.175	27.2	34.747	35.458
388.6	28.879	39.277	47.925	22.394	25.973	25.548	27.166	20.95	56.939	25.504	25.046	17.66	17.811	23.511	10.946	29.741	13.631	24.513	16.257	25.555	17.355	14.267	22.365	35.528	12.419	28.11	24.202	20.607	19.103	26.593	23.285	22.981	30.749	23.052	34.035	24.155	24.776	24.853	15.06	31.538	32.63	38.433	24.884	24.168	30.577	27.163	27.179	34.72	35.454
388.81	28.874	39.248	47.91	22.37	25.96	25.536	27.151	20.94	56.925	25.501	25.034	17.66	17.796	23.507	10.93	29.729	13.623	24.504	16.244	25.542	17.336	14.257	22.359	35.5	12.413	28.093	24.195	20.592	19.088	26.564	23.274	22.972	30.738	23.053	34.022	24.137	24.756	24.84	15.061	31.522	32.586	38.407	24.868	24.15	30.56	27.146	27.164	34.685	35.43
389.02	28.861	39.216	47.887	22.36	25.95	25.525	27.143	20.928	56.895	25.489	25.031	17.657	17.786	23.494	10.927	29.709	13.613	24.498	16.227	25.53	17.323	14.263	22.346	35.483	12.396	28.068	24.168	20.579	19.077	26.543	23.265	22.949	30.699	23.048	33.992	24.107	24.747	24.811	15.064	31.5	32.557	38.386	24.846	24.123	30.541	27.122	27.133	34.666	35.404
389.23	28.841	39.194	47.872	22.337	25.95	25.503	27.123	20.91	56.853	25.479	25.02	17.643	17.775	23.475	10.918	29.703	13.609	24.488	16.21	25.494	17.303	14.244	22.329	35.438	12.379	28.058	24.148	20.553	19.068	26.507	23.244	22.931	30.667	23.043	33.956	24.089	24.747	24.787	15.065	31.475	32.547	38.358	24.829	24.096	30.523	27.099	27.119	34.636	35.378
389.44	28.827	39.166	47.849	22.314	25.932	25.484	27.112	20.9	56.828	25.461	25.013	17.63	17.763	23.471	10.915	29.67	13.598	24.471	16.198	25.474	17.282	14.231	22.315	35.416	12.375	28.047	24.127	20.535	19.063	26.478	23.231	22.915	30.638	23.023	33.917	24.059	24.729	24.774	15.067	31.457	32.51	38.344	24.806	24.085	30.504	27.07	27.089	34.6	35.365
389.65	28.831	39.156	47.814	22.303	25.915	25.48	27.092	20.896	56.792	25.444	24.999	17.619	17.763	23.459	10.919	29.654	13.59	24.463	16.176	25.455	17.266	14.217	22.289	35.406	12.377	28.027	24.102	20.527	19.057	26.451	23.215	22.901	30.625	23	33.893	24.042	24.725	24.753	15.069	31.444	32.475	38.331	24.769	24.069	30.483	27.045	27.061	34.588	35.345
389.86	28.825	39.143	47.792	22.29	25.916	25.46	27.079	20.899	56.76	25.425	24.98	17.62	17.755	23.448	10.904	29.639	13.596	24.467	16.161	25.436	17.25	14.212	22.279	35.387	12.368	28.019	24.088	20.513	19.049	26.445	23.215	22.887	30.583	22.981	33.854	24.029	24.71	24.735	15.07	31.421	32.443	38.31	24.76	24.058	30.466	27.017	27.027	34.558	35.328
390.06	28.819	39.139	47.778	22.256	25.907	25.461	27.082	20.903	56.738	25.424	24.976	17.616	17.757	23.44	10.913	29.635	13.604	24.473	16.159	25.429	17.241	14.209	22.266	35.364	12.356	28.011	24.064	20.502	19.041	26.437	23.211	22.873	30.56	22.98	33.823	24.021	24.693	24.723	15.072	31.407	32.421	38.289	24.73	24.035	30.453	27.001	27.003	34.535	35.298
390.27	28.807	39.127	47.75	22.24	25.899	25.453	27.069	20.898	56.719	25.423	24.964	17.62	17.754	23.433	10.909	29.627	13.609	24.466	16.151	25.406	17.224	14.201	22.248	35.344	12.354	27.993	24.046	20.481	19.031	26.436	23.193	22.848	30.505	22.961	33.802	24.005	24.683	24.707	15.075	31.386	32.405	38.268	24.726	24.014	30.431	26.985	26.975	34.51	35.274
390.48	28.788	39.104	47.719	22.213	25.872	25.429	27.055	20.872	56.701	25.411	24.941	17.606	17.737	23.422	10.902	29.604	13.595	24.441	16.131	25.375	17.193	14.189	22.226	35.309	12.332	27.97	24.019	20.457	19.009	26.407	23.17	22.834	30.459	22.942	33.771	23.983	24.656	24.676	15.075	31.365	32.374	38.247	24.708	23.987	30.413	26.962	26.94	34.476	35.239
390.69	28.784	39.087	47.699	22.185	25.844	25.417	27.037	20.858	56.672	25.402	24.929	17.596	17.729	23.418	10.887	29.579	13.582	24.422	16.135	25.362	17.175	14.187	22.218	35.296	12.318	27.96	24.007	20.441	18.991	26.381	23.143	22.806	30.401	22.935	33.725	23.955	24.638	24.655	15.078	31.356	32.332	38.221	24.68	23.961	30.371	26.94	26.917	34.433	35.216
390.9	28.761	39.053	47.668	22.149	25.824	25.383	27.004	20.827	56.637	25.374	24.924	17.577	17.712	23.396	10.862	29.541	13.561	24.394	16.11	25.336	17.144	14.172	22.193	35.273	12.293	27.931	23.98	20.415	18.969	26.35	23.114	22.781	30.352	22.923	33.661	23.936	24.607	24.624	15.081	31.344	32.309	38.202	24.653	23.937	30.331	26.923	26.881	34.419	35.197
391.11	28.753	39.031	47.62	22.143	25.826	25.39	26.996	20.818	56.614	25.377	24.915	17.575	17.716	23.397	10.871	29.53	13.554	24.383	16.105	25.331	17.142	14.181	22.197	35.256	12.296	27.918	23.966	20.422	18.966	26.338	23.104	22.783	30.327	22.926	33.624	23.935	24.599	24.611	15.083	31.325	32.275	38.168	24.628	23.912	30.299	26.89	26.868	34.385	35.178
391.32	28.738	39.014	47.609	22.119	25.821	25.377	26.993	20.819	56.587	25.376	24.906	17.571	17.713	23.381	10.87	29.521	13.545	24.377	16.104	25.33	17.132	14.174	22.182	35.232	12.287	27.913	23.943	20.414	18.948	26.322	23.096	22.772	30.306	22.927	33.604	23.906	24.581	24.59	15.086	31.312	32.266	38.159	24.623	23.905	30.29	26.883	26.855	34.369	35.158
391.53	28.739	39.002	47.601	22.123	25.825	25.362	26.983	20.81	56.564	25.37	24.894	17.567	17.711	23.377	10.864	29.517	13.552	24.379	16.095	25.328	17.124	14.168	22.167	35.219	12.284	27.907	23.929	20.396	18.954	26.313	23.092	22.759	30.274	22.93	33.58	23.898	24.57	24.576	15.09	31.283	32.227	38.123	24.579	23.872	30.254	26.853	26.826	34.322	35.126
391.74	28.72	38.976	47.584	22.113	25.82	25.342	26.968	20.785	56.537	25.349	24.869	17.552	17.694	23.365	10.846	29.502	13.543	24.365	16.079	25.305	17.105	14.15	22.14	35.2	12.271	27.886	23.909	20.38	18.955	26.281	23.063	22.744	30.243	22.905	33.548	23.882	24.548	24.549	15.093	31.257	32.189	38.093	24.535	23.852	30.224	26.818	26.796	34.292	35.093
391.95	28.709	38.954	47.561	22.095	25.811	25.325	26.953	20.774	56.535	25.337	24.855	17.546	17.673	23.368	10.841	29.487	13.533	24.364	16.066	25.269	17.1	14.131	22.128	35.176	12.271	27.867	23.886	20.369	18.943	26.279	23.054	22.738	30.194	22.904	33.52	23.88	24.54	24.533	15.096	31.243	32.165	38.071	24.514	23.848	30.203	26.806	26.775	34.274	35.071
392.16	28.694	38.924	47.533	22.078	25.8	25.312	26.945	20.761	56.494	25.326	24.848	17.536	17.659	23.35	10.84	29.478	13.526	24.352	16.061	25.261	17.079	14.124	22.106	35.146	12.258	27.858	23.86	20.353	18.93	26.264	23.048	22.725	30.163	22.904	33.497	23.859	24.532	24.515	15.098	31.226	32.142	38.043	24.501	23.827	30.178	26.792	26.762	34.239	35.056
392.36	28.679	38.91	47.513	22.057	25.802	25.295	26.924	20.76	56.473	25.323	24.834	17.53	17.654	23.341	10.828	29.465	13.526	24.328	16.052	25.241	17.073	14.113	22.078	35.132	12.247	27.838	23.861	20.334	18.916	26.247	23.033	22.721	30.135	22.894	33.482	23.847	24.521	24.496	15.104	31.203	32.118	38.01	24.49	23.81	30.139	26.774	26.726	34.208	35.026
392.57	28.668	38.876	47.484	22.031	25.798	25.273	26.909	20.744	56.444	25.31	24.834	17.519	17.635	23.331	10.827	29.463	13.517	24.316	16.04	25.225	17.055	14.092	22.071	35.116	12.237	27.811	23.843	20.319	18.897	26.235	23.008	22.697	30.091	22.888	33.429	23.822	24.508	24.473	15.107	31.193	32.078	37.976	24.465	23.794	30.107	26.762	26.701	34.186	35.011
392.78	28.653	38.848	47.467	22.018	25.782	25.247	26.901	20.746	56.423	25.301	24.821	17.507	17.628	23.319	10.819	29.451	13.511	24.306	16.025	25.208	17.048	14.083	22.053	35.106	12.227	27.803	23.827	20.296	18.871	26.207	22.986	22.676	30.07	22.879	33.394	23.8	24.502	24.474	15.111	31.179	32.065	37.953	24.443	23.783	30.086	26.742	26.687	34.165	35.003
392.99	28.647	38.828	47.426	22.005	25.769	25.245	26.897	20.738	56.404	25.296	24.81	17.505	17.612	23.317	10.808	29.438	13.508	24.304	16.027	25.196	17.034	14.073	22.039	35.097	12.228	27.779	23.817	20.297	18.854	26.187	22.961	22.665	30.038	22.872	33.341	23.776	24.497	24.465	15.114	31.165	32.042	37.926	24.417	23.772	30.051	26.733	26.678	34.147	34.984
393.2	28.63	38.797	47.402	21.977	25.75	25.229	26.88	20.726	56.397	25.267	24.792	17.495	17.602	23.299	10.784	29.417	13.494	24.285	16.009	25.161	17.012	14.062	22.024	35.069	12.216	27.768	23.789	20.27	18.835	26.158	22.933	22.65	29.995	22.854	33.304	23.753	24.474	24.441	15.117	31.137	32.017	37.895	24.387	23.752	30.031	26.711	26.646	34.119	34.96
393.41	28.614	38.774	47.398	21.971	25.749	25.206	26.866	20.725	56.393	25.257	24.784	17.486	17.592	23.284	10.783	29.398	13.486	24.259	15.992	25.152	16.993	14.056	22.01	35.056	12.221	27.754	23.757	20.264	18.815	26.137	22.914	22.633	29.953	22.847	33.27	23.73	24.464	24.419	15.118	31.125	31.991	37.872	24.354	23.733	30.016	26.679	26.622	34.09	34.935
393.62	28.59	38.743	47.388	21.956	25.737	25.202	26.864	20.714	56.367	25.239	24.761	17.483	17.58	23.273	10.769	29.374	13.483	24.236	15.989	25.124	16.968	14.056	22.002	35.04	12.202	27.738	23.744	20.253	18.789	26.122	22.882	22.618	29.916	22.846	33.232	23.709	24.44	24.396	15.121	31.103	31.967	37.854	24.329	23.718	29.997	26.67	26.605	34.061	34.915
393.83	28.586	38.721	47.386	21.96	25.733	25.206	26.85	20.716	56.348	25.235	24.756	17.493	17.568	23.268	10.776	29.36	13.491	24.237	15.984	25.117	16.964	14.064	21.987	35.036	12.212	27.742	23.736	20.251	18.794	26.112	22.869	22.612	29.889	22.846	33.186	23.699	24.441	24.398	15.124	31.08	31.93	37.833	24.3	23.706	29.969	26.659	26.581	34.046	34.896
394.04	28.574	38.715	47.382	21.953	25.729	25.219	26.849	20.713	56.314	25.238	24.759	17.491	17.579	23.266	10.788	29.355	13.504	24.234	15.982	25.108	16.966	14.07	21.985	35.03	12.219	27.739	23.733	20.251	18.792	26.114	22.86	22.614	29.844	22.853	33.162	23.683	24.426	24.389	15.125	31.054	31.911	37.807	24.268	23.674	29.935	26.634	26.545	34.017	34.874
394.25	28.547	38.695	47.362	21.954	25.72	25.206	26.838	20.698	56.291	25.237	24.745	17.481	17.575	23.253	10.778	29.334	13.499	24.23	15.967	25.091	16.958	14.057	21.964	35.016	12.211	27.713	23.72	20.242	18.771	26.096	22.846	22.596	29.814	22.833	33.148	23.667	24.412	24.371	15.127	31.034	31.888	37.771	24.241	23.656	29.912	26.621	26.523	33.996	34.852
394.45	28.54	38.674	47.337	21.955	25.709	25.204	26.831	20.698	56.276	25.224	24.734	17.476	17.568	23.255	10.771	29.307	13.498	24.219	15.959	25.084	16.943	14.068	21.954	35.006	12.207	27.694	23.705	20.228	18.765	26.087	22.827	22.598	29.778	22.829	33.102	23.661	24.396	24.352	15.13	31.02	31.859	37.754	24.232	23.649	29.905	26.62	26.511	33.983	34.833
394.66	28.533	38.667	47.323	21.948	25.698	25.199	26.83	20.697	56.26	25.208	24.733	17.485	17.578	23.265	10.781	29.305	13.498	24.221	15.955	25.077	16.946	14.069	21.942	35.006	12.217	27.693	23.685	20.226	18.753	26.068	22.814	22.588	29.748	22.823	33.069	23.655	24.397	24.342	15.131	31	31.837	37.748	24.207	23.641	29.885	26.61	26.491	33.945	34.817
394.87	28.521	38.643	47.284	21.934	25.692	25.177	26.809	20.683	56.245	25.181	24.735	17.48	17.555	23.268	10.767	29.301	13.486	24.196	15.938	25.069	16.943	14.057	21.937	34.974	12.19	27.68	23.66	20.216	18.73	26.047	22.79	22.58	29.697	22.811	33.032	23.643	24.388	24.324	15.133	30.997	31.834	37.723	24.196	23.639	29.871	26.595	26.456	33.941	34.789
395.08	28.511	38.624	47.264	21.915	25.686	25.185	26.813	20.678	56.229	25.167	24.738	17.471	17.55	23.272	10.764	29.292	13.472	24.19	15.916	25.066	16.932	14.054	21.93	34.963	12.18	27.668	23.646	20.207	18.723	26.044	22.781	22.573	29.657	22.814	32.973	23.628	24.382	24.313	15.136	30.972	31.808	37.683	24.16	23.613	29.851	26.587	26.434	33.922	34.758
395.29	28.493	38.603	47.238	21.887	25.671	25.162	26.782	20.665	56.202	25.148	24.718	17.455	17.531	23.267	10.747	29.282	13.461	24.168	15.9	25.031	16.914	14.045	21.901	34.94	12.158	27.637	23.619	20.192	18.698	26.02	22.756	22.548	29.632	22.794	32.925	23.6	24.351	24.286	15.14	30.943	31.79	37.658	24.139	23.575	29.832	26.568	26.405	33.893	34.746
395.5	28.49	38.584	47.217	21.86	25.656	25.153	26.773	20.65	56.195	25.129	24.693	17.44	17.51	23.264	10.742	29.265	13.461	24.155	15.885	25.021	16.899	14.041	21.872	34.911	12.145	27.631	23.592	20.182	18.687	26.004	22.744	22.531	29.612	22.779	32.887	23.582	24.328	24.267	15.142	30.935	31.781	37.647	24.132	23.56	29.807	26.551	26.383	33.867	34.728
395.71	28.488	38.579	47.183	21.861	25.645	25.145	26.772	20.647	56.169	25.129	24.692	17.436	17.509	23.265	10.743	29.258	13.468	24.159	15.876	25.013	16.889	14.039	21.87	34.903	12.154	27.625	23.581	20.18	18.69	25.995	22.726	22.531	29.588	22.783	32.844	23.571	24.327	24.257	15.144	30.919	31.752	37.621	24.107	23.543	29.781	26.549	26.356	33.846	34.699
395.92	28.484	38.571	47.153	21.854	25.638	25.119	26.76	20.645	56.151	25.118	24.692	17.428	17.512	23.263	10.745	29.24	13.474	24.152	15.873	25.014	16.881	14.038	21.857	34.888	12.159	27.605	23.569	20.163	18.69	25.992	22.712	22.53	29.541	22.788	32.812	23.567	24.313	24.242	15.147	30.9	31.736	37.584	24.079	23.536	29.774	26.521	26.324	33.838	34.676
396.13	28.471	38.557	47.139	21.853	25.636	25.104	26.746	20.642	56.144	25.11	24.686	17.424	17.507	23.26	10.739	29.223	13.468	24.141	15.861	25.001	16.864	14.033	21.851	34.882	12.148	27.596	23.561	20.155	18.679	25.98	22.7	22.529	29.509	22.792	32.772	23.565	24.295	24.226	15.152	30.888	31.728	37.573	24.061	23.531	29.767	26.511	26.33	33.808	34.656
396.33	28.452	38.551	47.115	21.832	25.63	25.092	26.732	20.633	56.125	25.093	24.676	17.407	17.497	23.238	10.728	29.206	13.46	24.136	15.847	24.983	16.855	14.018	21.835	34.867	12.142	27.569	23.537	20.132	18.669	25.973	22.683	22.513	29.489	22.782	32.756	23.552	24.286	24.207	15.153	30.875	31.705	37.542	24.043	23.517	29.743	26.512	26.305	33.787	34.644
396.54	28.443	38.519	47.077	21.817	25.622	25.061	26.699	20.613	56.094	25.077	24.655	17.39	17.47	23.228	10.712	29.176	13.452	24.122	15.834	24.962	16.829	14.007	21.826	34.857	12.122	27.567	23.507	20.117	18.641	25.948	22.658	22.492	29.431	22.768	32.697	23.529	24.252	24.185	15.156	30.846	31.648	37.508	24.012	23.475	29.709	26.475	26.271	33.742	34.6
396.75	28.445	38.483	47.05	21.818	25.624	25.058	26.701	20.599	56.084	25.062	24.643	17.381	17.466	23.219	10.704	29.172	13.442	24.122	15.829	24.956	16.811	13.992	21.812	34.828	12.118	27.562	23.494	20.113	18.635	25.939	22.646	22.483	29.398	22.765	32.665	23.52	24.25	24.164	15.16	30.835	31.635	37.473	23.996	23.465	29.688	26.456	26.249	33.716	34.578
396.96	28.427	38.467	47.008	21.804	25.609	25.051	26.682	20.586	56.068	25.048	24.637	17.368	17.456	23.22	10.712	29.147	13.444	24.125	15.816	24.939	16.809	13.99	21.791	34.818	12.114	27.542	23.489	20.106	18.632	25.928	22.639	22.47	29.374	22.758	32.631	23.51	24.243	24.146	15.163	30.813	31.607	37.451	23.962	23.445	29.654	26.439	26.219	33.689	34.548
397.17	28.422	38.463	47.018	21.792	25.602	25.041	26.67	20.585	56.058	25.047	24.627	17.37	17.462	23.222	10.713	29.145	13.451	24.12	15.813	24.938	16.811	13.987	21.786	34.817	12.11	27.53	23.498	20.1	18.637	25.918	22.635	22.456	29.336	22.76	32.595	23.501	24.231	24.14	15.165	30.813	31.591	37.415	23.946	23.437	29.637	26.435	26.21	33.675	34.529
397.38	28.432	38.449	47.007	21.799	25.608	25.041	26.675	20.59	56.045	25.052	24.639	17.378	17.474	23.228	10.722	29.142	13.449	24.116	15.822	24.929	16.816	13.992	21.789	34.81	12.108	27.528	23.489	20.105	18.64	25.915	22.635	22.456	29.314	22.759	32.568	23.503	24.23	24.114	15.168	30.803	31.57	37.4	23.926	23.421	29.608	26.402	26.192	33.652	34.508
397.59	28.405	38.414	46.987	21.773	25.585	25.02	26.653	20.588	56.039	25.033	24.632	17.362	17.451	23.217	10.702	29.12	13.434	24.1	15.8	24.905	16.788	13.967	21.782	34.786	12.086	27.506	23.469	20.087	18.629	25.892	22.622	22.444	29.27	22.744	32.538	23.475	24.211	24.091	15.17	30.782	31.542	37.372	23.901	23.394	29.581	26.38	26.171	33.635	34.477
397.8	28.401	38.398	46.963	21.764	25.569	25.019	26.638	20.588	56.016	25.034	24.639	17.373	17.45	23.209	10.699	29.102	13.436	24.101	15.785	24.899	16.778	13.963	21.767	34.778	12.083	27.492	23.466	20.085	18.633	25.866	22.614	22.439	29.243	22.738	32.504	23.452	24.205	24.07	15.172	30.759	31.513	37.349	23.882	23.389	29.563	26.367	26.148	33.609	34.458
398	28.401	38.387	46.955	21.764	25.564	25.013	26.644	20.583	55.998	25.024	24.638	17.382	17.45	23.205	10.706	29.091	13.442	24.103	15.777	24.893	16.773	13.957	21.76	34.762	12.071	27.488	23.456	20.078	18.632	25.862	22.606	22.436	29.23	22.75	32.48	23.442	24.198	24.06	15.174	30.739	31.496	37.333	23.863	23.367	29.539	26.335	26.132	33.595	34.432
398.21	28.391	38.363	46.934	21.752	25.557	25.004	26.625	20.568	55.982	25.003	24.631	17.375	17.434	23.202	10.702	29.07	13.431	24.089	15.756	24.88	16.768	13.946	21.759	34.75	12.078	27.472	23.431	20.067	18.62	25.83	22.58	22.425	29.202	22.747	32.443	23.418	24.188	24.043	15.175	30.705	31.465	37.317	23.841	23.346	29.517	26.306	26.107	33.562	34.401
398.42	28.393	38.343	46.908	21.744	25.549	24.996	26.623	20.551	55.968	24.988	24.619	17.358	17.426	23.197	10.699	29.049	13.426	24.078	15.743	24.869	16.752	13.932	21.743	34.727	12.064	27.458	23.422	20.056	18.605	25.825	22.565	22.416	29.194	22.735	32.395	23.418	24.168	24.027	15.179	30.685	31.42	37.308	23.812	23.326	29.48	26.28	26.085	33.541	34.363
398.63	28.387	38.333	46.879	21.724	25.54	24.983	26.605	20.54	55.96	24.974	24.603	17.35	17.427	23.179	10.7	29.033	13.418	24.062	15.723	24.851	16.739	13.914	21.734	34.711	12.053	27.448	23.394	20.05	18.591	25.817	22.54	22.412	29.156	22.722	32.371	23.402	24.148	23.997	15.184	30.668	31.4	37.295	23.79	23.304	29.468	26.258	26.066	33.522	34.336
398.84	28.382	38.316	46.855	21.711	25.526	24.975	26.591	20.53	55.934	24.96	24.577	17.349	17.42	23.173	10.696	29.028	13.416	24.053	15.703	24.85	16.727	13.896	21.722	34.685	12.047	27.45	23.373	20.056	18.583	25.793	22.522	22.398	29.113	22.715	32.341	23.396	24.13	23.975	15.187	30.652	31.376	37.267	23.758	23.282	29.435	26.235	26.051	33.496	34.311
399.05	28.383	38.302	46.841	21.714	25.509	24.979	26.585	20.524	55.907	24.948	24.572	17.349	17.428	23.166	10.691	29.011	13.432	24.054	15.704	24.849	16.721	13.891	21.715	34.69	12.048	27.433	23.366	20.054	18.576	25.788	22.512	22.39	29.07	22.719	32.293	23.388	24.128	23.956	15.189	30.639	31.345	37.243	23.74	23.261	29.416	26.203	26.028	33.473	34.295
399.26	28.38	38.277	46.802	21.695	25.486	24.961	26.573	20.525	55.898	24.931	24.565	17.342	17.408	23.159	10.682	28.989	13.428	24.035	15.685	24.839	16.699	13.881	21.683	34.685	12.033	27.413	23.347	20.03	18.559	25.763	22.495	22.372	29.031	22.712	32.248	23.362	24.108	23.928	15.193	30.626	31.324	37.21	23.713	23.246	29.38	26.181	26.004	33.439	34.272
399.46	28.371	38.259	46.774	21.673	25.48	24.944	26.554	20.532	55.863	24.925	24.555	17.326	17.412	23.149	10.676	28.979	13.414	24.029	15.675	24.818	16.683	13.874	21.666	34.676	12.024	27.395	23.333	20.018	18.546	25.743	22.49	22.367	29.006	22.701	32.225	23.339	24.111	23.909	15.197	30.612	31.312	37.19	23.701	23.233	29.362	26.159	25.994	33.407	34.254
399.67	28.364	38.242	46.756	21.664	25.482	24.942	26.538	20.519	55.859	24.92	24.556	17.323	17.399	23.145	10.67	28.968	13.408	24.009	15.654	24.784	16.67	13.864	21.652	34.676	12.019	27.386	23.313	20.008	18.546	25.727	22.488	22.359	28.981	22.696	32.21	23.326	24.096	23.879	15.201	30.595	31.297	37.174	23.689	23.225	29.352	26.15	25.978	33.401	34.236
399.88	28.343	38.222	46.732	21.656	25.471	24.93	26.528	20.509	55.835	24.917	24.549	17.324	17.387	23.128	10.677	28.955	13.413	24.01	15.654	24.767	16.672	13.868	21.643	34.657	12.022	27.371	23.301	20.014	18.544	25.712	22.485	22.352	28.952	22.682	32.166	23.316	24.089	23.86	15.206	30.572	31.275	37.162	23.68	23.202	29.336	26.133	25.964	33.383	34.208
400.09	28.33	38.202	46.692	21.634	25.466	24.912	26.508	20.5	55.821	24.912	24.546	17.317	17.379	23.125	10.669	28.953	13.417	24.004	15.641	24.747	16.66	13.855	21.636	34.624	12.004	27.359	23.284	19.995	18.535	25.692	22.462	22.341	28.899	22.669	32.122	23.302	24.084	23.835	15.209	30.555	31.255	37.125	23.646	23.173	29.32	26.111	25.951	33.354	34.181
400.3	28.327	38.186	46.668	21.631	25.458	24.904	26.489	20.494	55.807	24.905	24.537	17.311	17.371	23.122	10.666	28.937	13.42	23.999	15.623	24.751	16.657	13.863	21.629	34.618	11.995	27.35	23.27	19.989	18.53	25.676	22.455	22.341	28.856	22.671	32.09	23.302	24.073	23.814	15.209	30.529	31.22	37.109	23.633	23.153	29.296	26.087	25.932	33.325	34.149
400.51	28.299	38.168	46.643	21.619	25.453	24.885	26.481	20.479	55.774	24.895	24.535	17.308	17.36	23.115	10.652	28.915	13.416	23.983	15.607	24.729	16.628	13.852	21.621	34.61	11.988	27.334	23.251	19.974	18.514	25.653	22.44	22.322	28.822	22.659	32.045	23.28	24.052	23.784	15.213	30.513	31.208	37.08	23.609	23.146	29.274	26.068	25.91	33.297	34.124
400.72	28.287	38.155	46.624	21.618	25.449	24.882	26.472	20.468	55.751	24.889	24.529	17.309	17.348	23.114	10.659	28.913	13.418	23.976	15.595	24.709	16.62	13.849	21.607	34.604	11.987	27.329	23.242	19.975	18.495	25.636	22.431	22.319	28.805	22.664	32.017	23.266	24.044	23.761	15.216	30.498	31.18	37.066	23.598	23.134	29.25	26.058	25.9	33.28	34.106
400.92	28.271	38.129	46.598	21.589	25.423	24.855	26.456	20.449	55.734	24.868	24.512	17.294	17.331	23.109	10.643	28.902	13.399	23.954	15.574	24.682	16.595	13.828	21.588	34.58	11.967	27.308	23.219	19.96	18.474	25.613	22.407	22.288	28.761	22.637	31.963	23.24	24.021	23.731	15.219	30.486	31.159	37.045	23.576	23.103	29.223	26.044	25.877	33.269	34.08
401.13	28.257	38.092	46.573	21.579	25.41	24.839	26.443	20.447	55.708	24.861	24.504	17.289	17.33	23.086	10.627	28.894	13.39	23.95	15.56	24.669	16.582	13.82	21.568	34.556	11.954	27.286	23.202	19.949	18.457	25.594	22.39	22.274	28.727	22.624	31.932	23.207	24.002	23.707	15.22	30.478	31.137	37.039	23.557	23.079	29.196	26.022	25.847	33.258	34.061
401.34	28.261	38.086	46.556	21.561	25.408	24.839	26.449	20.45	55.685	24.858	24.507	17.293	17.325	23.07	10.626	28.889	13.388	23.948	15.554	24.661	16.579	13.815	21.559	34.544	11.952	27.274	23.196	19.934	18.447	25.575	22.373	22.267	28.692	22.619	31.882	23.194	23.994	23.697	15.222	30.462	31.106	37.017	23.535	23.064	29.182	25.992	25.824	33.228	34.052
401.55	28.252	38.06	46.539	21.547	25.379	24.828	26.428	20.438	55.67	24.861	24.498	17.298	17.315	23.061	10.623	28.875	13.383	23.954	15.539	24.646	16.557	13.814	21.542	34.534	11.953	27.273	23.181	19.926	18.436	25.563	22.35	22.259	28.677	22.606	31.853	23.185	23.995	23.689	15.225	30.452	31.108	36.994	23.528	23.068	29.165	25.977	25.806	33.219	34.032
401.76	28.243	38.038	46.535	21.544	25.369	24.824	26.416	20.436	55.645	24.854	24.502	17.291	17.307	23.051	10.624	28.87	13.381	23.945	15.534	24.646	16.553	13.811	21.546	34.526	11.946	27.262	23.154	19.913	18.419	25.538	22.337	22.259	28.666	22.603	31.839	23.178	23.985	23.688	15.228	30.436	31.098	36.976	23.513	23.055	29.163	25.963	25.789	33.209	34.016
401.97	28.235	38.016	46.511	21.533	25.359	24.812	26.397	20.431	55.609	24.836	24.491	17.285	17.292	23.041	10.612	28.869	13.379	23.936	15.523	24.632	16.534	13.801	21.534	34.509	11.939	27.258	23.151	19.892	18.402	25.514	22.324	22.26	28.634	22.59	31.811	23.153	23.967	23.669	15.23	30.42	31.073	36.959	23.505	23.029	29.155	25.936	25.771	33.208	34.008
402.18	28.239	38.017	46.486	21.529	25.362	24.805	26.396	20.431	55.616	24.831	24.491	17.287	17.3	23.038	10.614	28.86	13.386	23.933	15.528	24.629	16.539	13.794	21.535	34.509	11.933	27.249	23.143	19.89	18.41	25.517	22.318	22.263	28.61	22.609	31.784	23.158	23.955	23.672	15.231	30.403	31.048	36.933	23.491	23	29.137	25.909	25.755	33.192	33.976
402.38	28.228	37.981	46.473	21.525	25.346	24.796	26.392	20.424	55.593	24.824	24.486	17.297	17.306	23.034	10.621	28.848	13.381	23.918	15.515	24.622	16.518	13.785	21.537	34.498	11.929	27.237	23.131	19.88	18.398	25.51	22.303	22.259	28.595	22.611	31.74	23.148	23.945	23.659	15.234	30.387	31.041	36.924	23.472	22.992	29.119	25.894	25.723	33.184	33.947
402.59	28.22	37.957	46.451	21.516	25.334	24.78	26.386	20.415	55.565	24.818	24.477	17.29	17.304	23.026	10.61	28.834	13.377	23.918	15.506	24.616	16.508	13.787	21.52	34.485	11.933	27.226	23.11	19.875	18.387	25.494	22.284	22.251	28.554	22.596	31.706	23.145	23.94	23.646	15.234	30.372	31.039	36.902	23.46	22.972	29.096	25.871	25.71	33.165	33.916
402.8	28.227	37.947	46.419	21.508	25.324	24.769	26.363	20.408	55.552	24.812	24.469	17.288	17.301	23.02	10.61	28.819	13.373	23.909	15.499	24.606	16.5	13.77	21.519	34.463	11.923	27.213	23.093	19.869	18.375	25.478	22.267	22.243	28.543	22.598	31.693	23.129	23.935	23.63	15.235	30.363	31.023	36.888	23.446	22.964	29.085	25.86	25.693	33.144	33.9
403.01	28.215	37.937	46.419	21.501	25.318	24.76	26.36	20.4	55.532	24.793	24.464	17.286	17.299	23.023	10.61	28.805	13.373	23.909	15.498	24.608	16.499	13.768	21.51	34.452	11.922	27.224	23.09	19.865	18.363	25.48	22.26	22.239	28.503	22.594	31.656	23.117	23.931	23.616	15.24	30.35	30.991	36.879	23.429	22.945	29.073	25.837	25.672	33.125	33.879
403.22	28.203	37.915	46.379	21.497	25.311	24.755	26.34	20.384	55.507	24.775	24.449	17.279	17.296	23.01	10.603	28.799	13.369	23.897	15.488	24.591	16.484	13.765	21.49	34.43	11.91	27.211	23.066	19.856	18.348	25.476	22.236	22.227	28.454	22.588	31.595	23.107	23.911	23.605	15.241	30.328	30.977	36.846	23.405	22.922	29.046	25.813	25.652	33.087	33.848
403.43	28.202	37.901	46.361	21.492	25.31	24.746	26.328	20.372	55.488	24.772	24.447	17.28	17.288	23.004	10.601	28.779	13.377	23.896	15.489	24.586	16.485	13.774	21.477	34.429	11.905	27.202	23.06	19.861	18.353	25.472	22.224	22.215	28.418	22.585	31.547	23.099	23.904	23.588	15.246	30.307	30.955	36.816	23.383	22.909	29.04	25.8	25.634	33.063	33.82
403.63	28.202	37.892	46.35	21.477	25.307	24.744	26.318	20.364	55.476	24.758	24.44	17.292	17.277	23.002	10.601	28.772	13.378	23.893	15.483	24.574	16.474	13.777	21.462	34.429	11.896	27.184	23.04	19.85	18.353	25.468	22.206	22.207	28.388	22.587	31.499	23.091	23.902	23.577	15.249	30.296	30.938	36.803	23.371	22.906	29.027	25.785	25.629	33.05	33.81
403.84	28.191	37.871	46.321	21.461	25.29	24.723	26.298	20.341	55.443	24.744	24.43	17.284	17.265	22.997	10.594	28.757	13.364	23.871	15.454	24.554	16.465	13.759	21.45	34.403	11.881	27.158	23.014	19.84	18.344	25.455	22.185	22.189	28.356	22.566	31.447	23.065	23.886	23.561	15.251	30.279	30.907	36.776	23.342	22.886	29.01	25.76	25.603	33.032	33.791
404.05	28.173	37.844	46.299	21.456	25.276	24.71	26.268	20.329	55.415	24.748	24.414	17.278	17.255	22.998	10.592	28.743	13.361	23.867	15.444	24.553	16.454	13.753	21.439	34.372	11.872	27.148	23.004	19.826	18.335	25.429	22.16	22.195	28.307	22.562	31.406	23.058	23.882	23.55	15.253	30.254	30.881	36.755	23.326	22.857	28.985	25.736	25.577	33.016	33.77
404.26	28.162	37.82	46.29	21.441	25.265	24.693	26.253	20.324	55.38	24.743	24.406	17.269	17.245	22.995	10.58	28.739	13.365	23.857	15.445	24.532	16.448	13.76	21.417	34.359	11.875	27.136	22.998	19.819	18.318	25.425	22.147	22.179	28.267	22.557	31.355	23.052	23.864	23.541	15.255	30.23	30.848	36.724	23.31	22.85	28.971	25.711	25.559	32.989	33.74
404.47	28.151	37.802	46.271	21.427	25.253	24.685	26.242	20.314	55.345	24.736	24.397	17.262	17.241	22.991	10.575	28.734	13.355	23.849	15.426	24.518	16.436	13.747	21.397	34.341	11.863	27.122	22.973	19.814	18.314	25.409	22.123	22.161	28.245	22.544	31.329	23.039	23.852	23.526	15.257	30.208	30.827	36.709	23.306	22.833	28.956	25.692	25.552	32.978	33.724
404.68	28.147	37.799	46.257	21.409	25.255	24.678	26.23	20.306	55.328	24.735	24.393	17.25	17.23	22.984	10.566	28.71	13.353	23.844	15.424	24.502	16.429	13.743	21.388	34.327	11.86	27.102	22.957	19.808	18.306	25.386	22.115	22.148	28.187	22.553	31.295	23.026	23.84	23.505	15.257	30.176	30.791	36.681	23.273	22.802	28.922	25.657	25.519	32.947	33.688
404.88	28.151	37.795	46.242	21.4	25.25	24.674	26.216	20.307	55.304	24.727	24.383	17.236	17.217	22.98	10.568	28.696	13.357	23.832	15.426	24.506	16.416	13.74	21.38	34.309	11.855	27.092	22.947	19.803	18.298	25.391	22.101	22.132	28.151	22.547	31.253	23.016	23.832	23.497	15.26	30.16	30.772	36.643	23.26	22.792	28.906	25.636	25.488	32.917	33.676
405.09	28.142	37.795	46.21	21.393	25.249	24.674	26.206	20.299	55.284	24.719	24.395	17.226	17.209	22.98	10.579	28.681	13.36	23.834	15.426	24.501	16.417	13.736	21.377	34.296	11.852	27.079	22.939	19.807	18.297	25.388	22.092	22.129	28.114	22.55	31.22	23.02	23.828	23.501	15.263	30.144	30.751	36.618	23.235	22.779	28.894	25.607	25.459	32.899	33.654
405.3	28.132	37.768	46.175	21.384	25.235	24.664	26.176	20.287	55.253	24.702	24.385	17.218	17.202	22.976	10.574	28.66	13.358	23.824	15.417	24.482	16.398	13.732	21.358	34.271	11.836	27.06	22.913	19.794	18.283	25.376	22.075	22.101	28.065	22.54	31.18	23.007	23.815	23.476	15.266	30.124	30.725	36.597	23.209	22.754	28.875	25.579	25.454	32.876	33.632
405.51	28.137	37.75	46.173	21.378	25.239	24.662	26.171	20.29	55.235	24.709	24.379	17.22	17.199	22.971	10.573	28.646	13.356	23.829	15.416	24.475	16.388	13.728	21.356	34.26	11.836	27.062	22.912	19.787	18.286	25.365	22.068	22.093	28.047	22.532	31.141	23.005	23.814	23.468	15.269	30.107	30.71	36.584	23.2	22.735	28.856	25.566	25.442	32.862	33.618
405.72	28.134	37.732	46.165	21.376	25.237	24.651	26.16	20.271	55.224	24.7	24.373	17.215	17.183	22.954	10.573	28.629	13.353	23.812	15.418	24.463	16.372	13.721	21.348	34.242	11.827	27.044	22.902	19.778	18.268	25.352	22.052	22.076	28.034	22.526	31.137	22.994	23.8	23.462	15.27	30.088	30.68	36.559	23.183	22.727	28.837	25.542	25.423	32.846	33.602
405.92	28.123	37.709	46.123	21.361	25.225	24.638	26.137	20.255	55.198	24.687	24.354	17.2	17.184	22.947	10.551	28.625	13.338	23.799	15.405	24.458	16.344	13.704	21.332	34.217	11.81	27.031	22.879	19.764	18.26	25.324	22.034	22.061	27.979	22.515	31.091	22.964	23.776	23.437	15.273	30.065	30.664	36.544	23.165	22.708	28.821	25.52	25.404	32.819	33.584
406.13	28.108	37.689	46.093	21.336	25.22	24.624	26.126	20.248	55.188	24.678	24.349	17.192	17.171	22.932	10.541	28.617	13.339	23.797	15.395	24.432	16.328	13.702	21.322	34.207	11.809	27.016	22.861	19.755	18.252	25.307	22.016	22.05	27.936	22.496	31.029	22.958	23.761	23.415	15.274	30.058	30.634	36.53	23.153	22.694	28.795	25.511	25.394	32.805	33.559
406.34	28.111	37.686	46.099	21.332	25.215	24.624	26.119	20.249	55.171	24.665	24.335	17.199	17.165	22.93	10.537	28.606	13.342	23.794	15.387	24.434	16.328	13.709	21.316	34.201	11.824	27.011	22.851	19.751	18.238	25.297	22.008	22.048	27.914	22.503	30.992	22.951	23.763	23.41	15.277	30.059	30.63	36.517	23.145	22.679	28.784	25.499	25.378	32.795	33.553
406.55	28.088	37.654	46.09	21.323	25.208	24.612	26.111	20.26	55.149	24.655	24.333	17.2	17.161	22.925	10.535	28.601	13.357	23.795	15.371	24.43	16.324	13.691	21.303	34.187	11.821	26.991	22.841	19.743	18.24	25.285	21.996	22.049	27.875	22.501	30.94	22.939	23.764	23.389	15.28	30.045	30.613	36.497	23.134	22.669	28.756	25.495	25.364	32.781	33.531
406.76	28.087	37.632	46.076	21.316	25.215	24.6	26.103	20.257	55.114	24.64	24.324	17.204	17.158	22.92	10.536	28.575	13.347	23.798	15.362	24.424	16.32	13.689	21.293	34.187	11.817	26.982	22.831	19.736	18.227	25.271	21.98	22.046	27.844	22.491	30.922	22.929	23.751	23.378	15.28	30.028	30.596	36.474	23.123	22.659	28.731	25.49	25.343	32.756	33.518
406.96	28.079	37.621	46.069	21.302	25.207	24.589	26.09	20.243	55.097	24.638	24.308	17.201	17.156	22.919	10.533	28.566	13.344	23.791	15.361	24.406	16.313	13.682	21.278	34.174	11.811	26.975	22.816	19.725	18.225	25.253	21.968	22.039	27.794	22.488	30.881	22.907	23.731	23.365	15.283	30.006	30.572	36.443	23.089	22.642	28.707	25.459	25.317	32.745	33.496
407.17	28.078	37.616	46.052	21.295	25.213	24.579	26.089	20.253	55.088	24.654	24.308	17.218	17.173	22.922	10.543	28.574	13.355	23.791	15.365	24.409	16.319	13.683	21.266	34.167	11.807	26.972	22.808	19.727	18.219	25.249	21.972	22.044	27.756	22.493	30.847	22.913	23.721	23.353	15.287	29.995	30.557	36.42	23.072	22.617	28.705	25.455	25.294	32.729	33.482
407.38	28.068	37.61	46.038	21.279	25.202	24.563	26.087	20.244	55.072	24.644	24.314	17.219	17.181	22.915	10.539	28.562	13.357	23.787	15.371	24.397	16.313	13.68	21.254	34.151	11.802	26.959	22.784	19.716	18.214	25.233	21.965	22.034	27.731	22.503	30.835	22.899	23.719	23.336	15.291	29.976	30.545	36.406	23.056	22.606	28.689	25.452	25.276	32.704	33.457
407.59	28.049	37.578	46.025	21.271	25.19	24.551	26.086	20.241	55.052	24.636	24.307	17.208	17.171	22.908	10.544	28.54	13.366	23.777	15.364	24.388	16.307	13.677	21.232	34.14	11.784	26.946	22.775	19.701	18.209	25.211	21.94	22.023	27.68	22.484	30.783	22.886	23.697	23.328	15.292	29.956	30.51	36.386	23.031	22.573	28.666	25.429	25.257	32.684	33.437
407.8	28.042	37.571	46.018	21.263	25.183	24.543	26.084	20.241	55.04	24.622	24.301	17.198	17.166	22.91	10.548	28.521	13.367	23.772	15.355	24.381	16.297	13.671	21.225	34.135	11.78	26.933	22.76	19.684	18.205	25.197	21.927	22.023	27.651	22.486	30.777	22.885	23.683	23.318	15.294	29.947	30.491	36.369	23.023	22.56	28.651	25.409	25.244	32.664	33.417
408.01	28.035	37.552	45.977	21.255	25.18	24.519	26.064	20.24	55.031	24.603	24.294	17.182	17.148	22.89	10.528	28.498	13.353	23.762	15.347	24.361	16.287	13.664	21.207	34.119	11.767	26.908	22.739	19.678	18.189	25.182	21.909	22.003	27.617	22.48	30.75	22.873	23.67	23.297	15.296	29.919	30.469	36.351	22.999	22.545	28.629	25.395	25.221	32.637	33.402
408.21	28.032	37.538	45.957	21.251	25.177	24.509	26.047	20.235	55.017	24.602	24.284	17.18	17.139	22.887	10.527	28.48	13.351	23.756	15.339	24.346	16.27	13.661	21.204	34.119	11.76	26.886	22.733	19.68	18.175	25.18	21.912	22.001	27.608	22.475	30.743	22.856	23.66	23.282	15.299	29.917	30.455	36.344	22.972	22.537	28.612	25.387	25.203	32.621	33.385
408.42	28.019	37.511	45.924	21.233	25.177	24.488	26.032	20.217	54.991	24.587	24.265	17.165	17.125	22.868	10.522	28.465	13.344	23.743	15.321	24.331	16.262	13.64	21.191	34.107	11.752	26.87	22.708	19.664	18.164	25.166	21.887	21.987	27.56	22.466	30.686	22.833	23.641	23.26	15.304	29.893	30.413	36.311	22.937	22.508	28.579	25.364	25.176	32.583	33.341
408.63	28.005	37.477	45.909	21.22	25.176	24.472	26.022	20.205	54.972	24.581	24.26	17.154	17.121	22.845	10.516	28.445	13.347	23.735	15.318	24.316	16.243	13.631	21.172	34.09	11.736	26.865	22.694	19.65	18.152	25.151	21.874	21.97	27.529	22.442	30.646	22.816	23.621	23.24	15.304	29.874	30.395	36.295	22.92	22.487	28.56	25.337	25.151	32.574	33.32
408.84	27.994	37.465	45.887	21.212	25.169	24.459	26.003	20.196	54.948	24.569	24.255	17.149	17.113	22.84	10.517	28.417	13.341	23.731	15.309	24.307	16.226	13.631	21.157	34.076	11.731	26.853	22.68	19.642	18.135	25.129	21.86	21.955	27.506	22.438	30.63	22.802	23.611	23.225	15.306	29.835	30.355	36.274	22.91	22.462	28.539	25.319	25.125	32.54	33.297
409.05	27.985	37.475	45.874	21.218	25.162	24.464	26.002	20.193	54.94	24.573	24.251	17.147	17.116	22.844	10.517	28.413	13.355	23.736	15.311	24.303	16.232	13.635	21.164	34.068	11.742	26.847	22.679	19.646	18.143	25.142	21.855	21.954	27.488	22.438	30.591	22.801	23.614	23.224	15.311	29.818	30.332	36.256	22.885	22.442	28.516	25.302	25.101	32.512	33.289
409.25	27.966	37.468	45.866	21.206	25.163	24.456	25.988	20.18	54.922	24.565	24.243	17.131	17.105	22.837	10.51	28.392	13.352	23.728	15.287	24.291	16.213	13.629	21.157	34.048	11.718	26.83	22.663	19.632	18.136	25.127	21.836	21.939	27.438	22.42	30.546	22.781	23.609	23.211	15.313	29.803	30.314	36.229	22.861	22.423	28.483	25.28	25.081	32.486	33.273
409.46	27.956	37.448	45.848	21.19	25.146	24.444	25.967	20.167	54.903	24.557	24.224	17.112	17.093	22.835	10.501	28.367	13.34	23.715	15.267	24.27	16.196	13.62	21.143	34.032	11.708	26.818	22.641	19.622	18.131	25.111	21.815	21.926	27.424	22.407	30.538	22.77	23.586	23.188	15.315	29.789	30.295	36.219	22.849	22.409	28.483	25.268	25.063	32.475	33.258
409.67	27.943	37.435	45.821	21.18	25.142	24.446	25.946	20.162	54.884	24.541	24.215	17.106	17.08	22.828	10.501	28.35	13.342	23.706	15.26	24.248	16.192	13.611	21.137	34.02	11.701	26.801	22.629	19.61	18.122	25.1	21.809	21.913	27.418	22.401	30.507	22.76	23.569	23.172	15.318	29.772	30.268	36.202	22.837	22.399	28.468	25.251	25.049	32.457	33.249
409.88	27.931	37.419	45.795	21.178	25.127	24.435	25.931	20.15	54.878	24.533	24.214	17.101	17.068	22.817	10.489	28.335	13.337	23.694	15.247	24.247	16.18	13.603	21.129	34.015	11.694	26.794	22.626	19.605	18.113	25.082	21.786	21.91	27.393	22.402	30.491	22.743	23.568	23.157	15.321	29.759	30.238	36.188	22.837	22.4	28.454	25.239	25.038	32.435	33.247
410.08	27.93	37.399	45.771	21.168	25.114	24.419	25.927	20.14	54.876	24.519	24.209	17.087	17.069	22.811	10.488	28.326	13.329	23.674	15.24	24.246	16.167	13.604	21.121	34.001	11.691	26.783	22.609	19.599	18.099	25.066	21.777	21.906	27.332	22.401	30.436	22.735	23.559	23.142	15.325	29.729	30.211	36.175	22.811	22.381	28.429	25.215	25.02	32.41	33.23
410.29	27.918	37.386	45.76	21.16	25.108	24.403	25.917	20.134	54.855	24.509	24.205	17.091	17.058	22.807	10.493	28.318	13.325	23.671	15.233	24.229	16.163	13.594	21.104	33.987	11.691	26.774	22.594	19.599	18.088	25.062	21.756	21.899	27.312	22.4	30.42	22.725	23.554	23.129	15.326	29.718	30.194	36.163	22.806	22.373	28.413	25.206	25.007	32.402	33.227
410.5	27.914	37.37	45.748	21.141	25.102	24.39	25.893	20.125	54.83	24.495	24.188	17.074	17.055	22.803	10.489	28.312	13.326	23.667	15.214	24.22	16.144	13.598	21.09	33.969	11.68	26.775	22.582	19.599	18.08	25.045	21.735	21.885	27.295	22.395	30.402	22.708	23.545	23.106	15.328	29.701	30.17	36.143	22.796	22.364	28.404	25.19	25	32.394	33.2
410.71	27.909	37.343	45.734	21.136	25.093	24.378	25.879	20.122	54.809	24.487	24.184	17.067	17.044	22.788	10.482	28.303	13.324	23.654	15.214	24.202	16.132	13.582	21.082	33.957	11.666	26.772	22.57	19.59	18.079	25.033	21.709	21.872	27.293	22.391	30.38	22.69	23.534	23.087	15.33	29.688	30.151	36.13	22.787	22.347	28.397	25.173	24.974	32.385	33.193
410.92	27.895	37.318	45.71	21.116	25.075	24.365	25.873	20.123	54.797	24.475	24.165	17.041	17.028	22.788	10.462	28.288	13.321	23.636	15.208	24.187	16.113	13.567	21.058	33.934	11.651	26.752	22.546	19.575	18.074	25.012	21.698	21.86	27.257	22.376	30.353	22.668	23.522	23.066	15.333	29.655	30.128	36.103	22.76	22.323	28.385	25.151	24.953	32.367	33.17
411.12	27.872	37.302	45.69	21.105	25.07	24.346	25.861	20.13	54.777	24.465	24.158	17.037	17.022	22.776	10.455	28.275	13.316	23.616	15.196	24.179	16.098	13.56	21.044	33.923	11.638	26.733	22.525	19.565	18.062	24.994	21.682	21.85	27.235	22.375	30.336	22.659	23.505	23.051	15.335	29.633	30.096	36.083	22.738	22.307	28.353	25.127	24.932	32.355	33.152
411.33	27.865	37.299	45.669	21.107	25.068	24.357	25.852	20.123	54.765	24.465	24.159	17.039	17.012	22.772	10.452	28.258	13.32	23.614	15.189	24.17	16.088	13.557	21.045	33.905	11.635	26.728	22.517	19.557	18.056	24.973	21.681	21.844	27.208	22.375	30.3	22.647	23.501	23.046	15.339	29.634	30.079	36.064	22.727	22.292	28.338	25.124	24.91	32.339	33.13
411.54	27.856	37.276	45.656	21.103	25.059	24.347	25.835	20.127	54.739	24.46	24.159	17.038	17	22.771	10.45	28.257	13.318	23.601	15.196	24.165	16.079	13.559	21.024	33.897	11.635	26.718	22.508	19.545	18.058	24.951	21.678	21.834	27.189	22.38	30.281	22.634	23.492	23.031	15.341	29.624	30.053	36.05	22.719	22.277	28.324	25.124	24.901	32.329	33.119
411.75	27.843	37.261	45.634	21.086	25.055	24.325	25.809	20.115	54.712	24.445	24.149	17.024	16.99	22.747	10.445	28.237	13.303	23.595	15.183	24.152	16.066	13.539	21.001	33.891	11.619	26.7	22.494	19.528	18.043	24.933	21.667	21.826	27.165	22.377	30.249	22.613	23.488	23.023	15.344	29.601	30.025	36.036	22.707	22.266	28.302	25.108	24.883	32.307	33.102
411.96	27.844	37.258	45.623	21.088	25.051	24.316	25.808	20.113	54.704	24.446	24.147	17.018	16.996	22.737	10.454	28.228	13.304	23.59	15.181	24.155	16.058	13.531	20.996	33.882	11.62	26.694	22.501	19.522	18.044	24.927	21.666	21.818	27.155	22.373	30.243	22.604	23.487	23.016	15.346	29.599	30.009	36.044	22.709	22.271	28.294	25.105	24.876	32.301	33.092
412.16	27.829	37.234	45.599	21.071	25.046	24.299	25.799	20.098	54.693	24.436	24.137	17.013	16.987	22.729	10.443	28.215	13.291	23.582	15.166	24.147	16.04	13.534	20.985	33.869	11.612	26.687	22.493	19.511	18.027	24.914	21.639	21.805	27.137	22.374	30.213	22.584	23.481	23.003	15.348	29.575	29.992	36.02	22.7	22.262	28.28	25.095	24.859	32.276	33.07
412.37	27.823	37.226	45.584	21.071	25.027	24.296	25.783	20.094	54.67	24.435	24.136	17.007	16.98	22.72	10.442	28.211	13.282	23.569	15.154	24.141	16.037	13.525	20.967	33.846	11.613	26.676	22.481	19.493	18.022	24.903	21.625	21.805	27.083	22.367	30.18	22.572	23.475	22.989	15.353	29.545	29.969	35.991	22.678	22.254	28.258	25.072	24.837	32.251	33.052
412.58	27.817	37.213	45.561	21.062	25.011	24.276	25.766	20.086	54.648	24.429	24.12	17.009	16.972	22.721	10.433	28.204	13.277	23.559	15.152	24.136	16.023	13.528	20.955	33.825	11.603	26.668	22.473	19.482	18.006	24.891	21.612	21.796	27.043	22.357	30.146	22.561	23.464	22.972	15.354	29.523	29.938	35.964	22.65	22.232	28.229	25.042	24.819	32.231	33.023
412.79	27.791	37.186	45.54	21.041	24.992	24.257	25.738	20.08	54.616	24.407	24.102	16.997	16.956	22.713	10.422	28.191	13.256	23.54	15.131	24.113	15.991	13.516	20.928	33.805	11.578	26.651	22.449	19.462	17.987	24.87	21.595	21.781	27.024	22.343	30.125	22.542	23.444	22.95	15.354	29.513	29.931	35.932	22.632	22.217	28.219	25.022	24.799	32.215	33.013
412.99	27.791	37.182	45.524	21.04	24.988	24.254	25.736	20.077	54.598	24.405	24.112	16.993	16.95	22.706	10.418	28.192	13.267	23.543	15.124	24.116	15.98	13.513	20.914	33.794	11.58	26.642	22.427	19.466	17.984	24.856	21.58	21.779	26.991	22.337	30.095	22.537	23.441	22.933	15.358	29.493	29.902	35.898	22.605	22.191	28.2	25.007	24.773	32.199	32.991
413.2	27.784	37.176	45.493	21.039	24.978	24.25	25.725	20.074	54.59	24.398	24.106	16.988	16.95	22.707	10.412	28.178	13.265	23.544	15.115	24.101	15.971	13.505	20.904	33.779	11.578	26.632	22.418	19.463	17.973	24.842	21.569	21.777	26.968	22.337	30.054	22.527	23.441	22.925	15.362	29.485	29.875	35.892	22.593	22.181	28.181	24.993	24.77	32.173	32.983
413.41	27.772	37.157	45.464	21.025	24.972	24.23	25.712	20.062	54.571	24.382	24.085	16.98	16.933	22.703	10.401	28.17	13.262	23.54	15.104	24.092	15.961	13.491	20.877	33.77	11.567	26.617	22.399	19.452	17.964	24.804	21.561	21.768	26.941	22.329	30.034	22.522	23.432	22.899	15.363	29.467	29.848	35.872	22.571	22.163	28.154	24.971	24.749	32.16	32.961
413.62	27.764	37.139	45.448	21.009	24.969	24.217	25.687	20.048	54.552	24.372	24.08	16.973	16.931	22.697	10.387	28.158	13.257	23.529	15.101	24.082	15.945	13.479	20.852	33.755	11.563	26.603	22.382	19.454	17.95	24.795	21.548	21.759	26.913	22.327	29.988	22.509	23.416	22.881	15.366	29.446	29.829	35.862	22.547	22.157	28.126	24.953	24.736	32.132	32.944
413.82	27.761	37.135	45.427	20.995	24.962	24.199	25.679	20.041	54.542	24.359	24.059	16.951	16.931	22.694	10.384	28.142	13.258	23.531	15.092	24.074	15.935	13.475	20.843	33.725	11.557	26.595	22.369	19.444	17.94	24.782	21.538	21.752	26.882	22.316	29.958	22.499	23.396	22.859	15.367	29.44	29.817	35.84	22.532	22.148	28.103	24.938	24.733	32.115	32.912
414.03	27.757	37.131	45.415	20.982	24.941	24.193	25.671	20.03	54.54	24.353	24.046	16.945	16.931	22.683	10.388	28.134	13.256	23.522	15.078	24.066	15.929	13.468	20.835	33.727	11.547	26.574	22.367	19.438	17.934	24.773	21.525	21.752	26.855	22.316	29.908	22.495	23.395	22.847	15.37	29.426	29.806	35.82	22.524	22.141	28.09	24.924	24.707	32.098	32.887
414.24	27.747	37.122	45.393	20.979	24.934	24.195	25.663	20.024	54.531	24.343	24.04	16.954	16.929	22.68	10.381	28.111	13.252	23.517	15.071	24.066	15.92	13.462	20.823	33.706	11.54	26.573	22.353	19.425	17.925	24.765	21.524	21.754	26.842	22.309	29.877	22.482	23.383	22.828	15.373	29.406	29.789	35.809	22.503	22.12	28.061	24.908	24.692	32.069	32.873
414.45	27.738	37.099	45.369	20.965	24.934	24.181	25.653	20.017	54.51	24.342	24.026	16.941	16.926	22.676	10.37	28.082	13.247	23.516	15.055	24.048	15.908	13.459	20.809	33.689	11.528	26.561	22.332	19.416	17.917	24.747	21.512	21.746	26.802	22.309	29.838	22.467	23.369	22.813	15.377	29.384	29.774	35.793	22.485	22.101	28.036	24.896	24.669	32.052	32.855
414.66	27.733	37.085	45.357	20.957	24.935	24.176	25.653	20.017	54.504	24.338	24.018	16.942	16.932	22.68	10.371	28.076	13.234	23.521	15.036	24.037	15.895	13.452	20.794	33.685	11.533	26.554	22.325	19.413	17.904	24.724	21.512	21.737	26.779	22.306	29.82	22.457	23.362	22.802	15.377	29.374	29.774	35.767	22.467	22.092	28.02	24.899	24.663	32.037	32.838
414.86	27.73	37.071	45.338	20.948	24.931	24.175	25.641	20.024	54.503	24.339	24.022	16.949	16.934	22.675	10.37	28.058	13.244	23.526	15.035	24.035	15.89	13.455	20.795	33.674	11.528	26.548	22.328	19.403	17.901	24.708	21.496	21.736	26.747	22.299	29.799	22.455	23.35	22.789	15.381	29.36	29.761	35.747	22.457	22.087	28.005	24.886	24.653	32.02	32.825
415.07	27.705	37.038	45.301	20.922	24.912	24.153	25.61	19.995	54.481	24.32	23.999	16.937	16.923	22.654	10.34	28.036	13.232	23.502	15.02	24.009	15.863	13.436	20.767	33.649	11.504	26.525	22.293	19.382	17.866	24.684	21.464	21.723	26.723	22.28	29.765	22.43	23.33	22.763	15.381	29.35	29.742	35.738	22.435	22.071	27.994	24.883	24.63	32.01	32.816
415.28	27.701	37.032	45.293	20.908	24.904	24.149	25.603	19.986	54.463	24.311	23.989	16.926	16.928	22.641	10.335	28.032	13.219	23.49	15.011	24.012	15.851	13.432	20.748	33.639	11.49	26.522	22.281	19.378	17.854	24.682	21.455	21.706	26.694	22.279	29.745	22.409	23.323	22.745	15.383	29.335	29.722	35.719	22.415	22.055	27.975	24.87	24.622	31.993	32.796
415.49	27.68	37.01	45.27	20.898	24.9	24.132	25.594	19.969	54.451	24.299	23.977	16.912	16.928	22.637	10.332	28.025	13.212	23.487	15.016	24	15.848	13.427	20.727	33.624	11.485	26.503	22.264	19.363	17.844	24.682	21.445	21.696	26.682	22.272	29.715	22.388	23.305	22.731	15.385	29.336	29.723	35.711	22.414	22.052	27.977	24.872	24.626	31.972	32.79
415.69	27.662	36.988	45.254	20.895	24.905	24.115	25.582	19.954	54.43	24.289	23.963	16.898	16.914	22.633	10.328	28.008	13.205	23.475	15.012	23.977	15.844	13.428	20.708	33.608	11.474	26.492	22.248	19.345	17.825	24.669	21.436	21.694	26.664	22.264	29.689	22.379	23.299	22.719	15.391	29.324	29.702	35.696	22.398	22.037	27.939	24.852	24.617	31.949	32.759
415.9	27.663	36.976	45.248	20.881	24.899	24.101	25.567	19.948	54.415	24.283	23.962	16.896	16.915	22.627	10.324	27.999	13.205	23.469	15.003	23.966	15.842	13.429	20.707	33.604	11.469	26.479	22.247	19.336	17.81	24.662	21.435	21.687	26.632	22.259	29.662	22.369	23.298	22.712	15.393	29.304	29.687	35.678	22.376	22.021	27.918	24.837	24.603	31.928	32.735
416.11	27.648	36.961	45.23	20.864	24.881	24.089	25.545	19.941	54.403	24.28	23.954	16.876	16.91	22.617	10.317	27.977	13.216	23.467	14.99	23.961	15.835	13.422	20.692	33.587	11.452	26.471	22.233	19.331	17.808	24.659	21.417	21.684	26.602	22.249	29.629	22.362	23.291	22.699	15.395	29.295	29.663	35.668	22.373	22.004	27.899	24.826	24.589	31.911	32.723
416.32	27.646	36.945	45.222	20.859	24.87	24.073	25.543	19.935	54.397	24.279	23.947	16.874	16.902	22.614	10.314	27.962	13.209	23.453	14.975	23.955	15.83	13.406	20.674	33.576	11.445	26.465	22.219	19.329	17.804	24.654	21.401	21.679	26.575	22.24	29.601	22.355	23.283	22.687	15.397	29.283	29.641	35.652	22.356	21.996	27.881	24.801	24.579	31.893	32.713
416.52	27.65	36.927	45.206	20.849	24.868	24.06	25.527	19.932	54.379	24.267	23.93	16.87	16.904	22.608	10.314	27.959	13.205	23.446	14.963	23.94	15.824	13.399	20.662	33.57	11.437	26.452	22.207	19.327	17.788	24.644	21.384	21.68	26.531	22.231	29.553	22.336	23.265	22.674	15.398	29.276	29.616	35.638	22.341	21.982	27.866	24.773	24.563	31.883	32.704
416.73	27.653	36.908	45.196	20.84	24.852	24.047	25.504	19.917	54.371	24.258	23.913	16.863	16.894	22.598	10.305	27.951	13.197	23.431	14.948	23.936	15.814	13.389	20.649	33.547	11.42	26.44	22.188	19.315	17.776	24.629	21.365	21.667	26.496	22.225	29.508	22.315	23.256	22.652	15.4	29.253	29.597	35.613	22.316	21.958	27.84	24.739	24.534	31.86	32.677
416.94	27.65	36.886	45.183	20.843	24.851	24.048	25.498	19.906	54.353	24.257	23.916	16.865	16.892	22.594	10.305	27.953	13.202	23.427	14.937	23.931	15.803	13.376	20.641	33.535	11.419	26.435	22.181	19.307	17.767	24.616	21.361	21.662	26.487	22.23	29.504	22.306	23.234	22.64	15.401	29.24	29.598	35.612	22.316	21.96	27.83	24.746	24.53	31.847	32.669
417.15	27.656	36.878	45.159	20.842	24.864	24.047	25.493	19.906	54.331	24.262	23.914	16.867	16.894	22.592	10.308	27.957	13.209	23.416	14.935	23.929	15.802	13.372	20.638	33.537	11.418	26.429	22.172	19.308	17.774	24.606	21.347	21.667	26.474	22.235	29.497	22.298	23.232	22.633	15.404	29.232	29.585	35.596	22.295	21.946	27.811	24.724	24.521	31.828	32.657
417.35	27.653	36.873	45.149	20.836	24.85	24.042	25.486	19.902	54.321	24.263	23.918	16.866	16.89	22.589	10.306	27.948	13.206	23.414	14.932	23.925	15.798	13.364	20.632	33.524	11.416	26.424	22.162	19.312	17.768	24.592	21.34	21.668	26.446	22.239	29.454	22.289	23.227	22.629	15.408	29.206	29.575	35.576	22.274	21.925	27.79	24.711	24.503	31.811	32.635
417.56	27.644	36.86	45.129	20.838	24.847	24.032	25.473	19.9	54.302	24.261	23.909	16.858	16.883	22.587	10.313	27.941	13.21	23.41	14.927	23.925	15.797	13.363	20.631	33.517	11.41	26.423	22.165	19.302	17.767	24.585	21.334	21.667	26.424	22.245	29.424	22.276	23.217	22.627	15.412	29.197	29.57	35.563	22.264	21.91	27.784	24.702	24.488	31.803	32.625
417.77	27.635	36.849	45.114	20.83	24.836	24.016	25.456	19.893	54.291	24.261	23.899	16.852	16.87	22.581	10.317	27.916	13.205	23.403	14.922	23.906	15.785	13.358	20.618	33.509	11.408	26.411	22.153	19.298	17.759	24.568	21.323	21.661	26.4	22.239	29.398	22.261	23.223	22.608	15.412	29.181	29.556	35.548	22.254	21.903	27.779	24.696	24.466	31.798	32.605
417.97	27.622	36.834	45.107	20.82	24.835	24.014	25.442	19.897	54.279	24.249	23.883	16.863	16.861	22.582	10.311	27.901	13.198	23.389	14.909	23.898	15.784	13.36	20.616	33.498	11.397	26.397	22.148	19.286	17.748	24.553	21.319	21.657	26.387	22.235	29.372	22.257	23.21	22.601	15.413	29.166	29.534	35.544	22.241	21.885	27.765	24.682	24.452	31.79	32.586
418.18	27.606	36.822	45.082	20.813	24.818	24.013	25.431	19.893	54.255	24.239	23.873	16.85	16.855	22.568	10.296	27.887	13.192	23.376	14.888	23.883	15.773	13.35	20.597	33.492	11.384	26.392	22.133	19.277	17.73	24.539	21.306	21.645	26.357	22.224	29.335	22.242	23.204	22.591	15.415	29.153	29.519	35.531	22.229	21.866	27.737	24.665	24.441	31.767	32.574
418.39	27.608	36.826	45.069	20.799	24.81	24.003	25.42	19.894	54.241	24.235	23.861	16.855	16.848	22.559	10.291	27.874	13.194	23.368	14.881	23.888	15.759	13.341	20.588	33.482	11.37	26.374	22.121	19.276	17.728	24.521	21.306	21.638	26.342	22.223	29.312	22.227	23.198	22.579	15.416	29.138	29.498	35.511	22.213	21.852	27.72	24.646	24.425	31.756	32.555
418.6	27.59	36.808	45.053	20.79	24.799	23.995	25.397	19.88	54.225	24.228	23.85	16.85	16.842	22.551	10.28	27.863	13.187	23.362	14.868	23.879	15.754	13.332	20.583	33.478	11.37	26.371	22.103	19.275	17.723	24.504	21.301	21.629	26.295	22.221	29.281	22.21	23.193	22.565	15.418	29.127	29.48	35.49	22.201	21.843	27.702	24.64	24.412	31.748	32.543
418.8	27.578	36.79	45.047	20.785	24.788	23.99	25.384	19.881	54.208	24.223	23.849	16.847	16.823	22.552	10.275	27.852	13.188	23.365	14.858	23.863	15.752	13.32	20.573	33.472	11.356	26.35	22.082	19.262	17.713	24.495	21.285	21.628	26.279	22.215	29.27	22.207	23.196	22.555	15.421	29.117	29.455	35.473	22.183	21.821	27.682	24.622	24.401	31.738	32.531
419.01	27.583	36.777	45.031	20.768	24.791	23.994	25.38	19.876	54.2	24.214	23.844	16.844	16.823	22.556	10.276	27.844	13.188	23.355	14.86	23.856	15.742	13.322	20.561	33.466	11.355	26.355	22.068	19.262	17.713	24.494	21.284	21.625	26.249	22.218	29.25	22.2	23.189	22.545	15.426	29.113	29.444	35.458	22.185	21.814	27.67	24.607	24.396	31.725	32.526
419.22	27.565	36.755	45.022	20.753	24.788	23.981	25.365	19.872	54.182	24.204	23.835	16.835	16.805	22.552	10.274	27.828	13.186	23.341	14.853	23.847	15.735	13.317	20.558	33.444	11.347	26.341	22.056	19.255	17.707	24.493	21.271	21.63	26.217	22.211	29.225	22.182	23.175	22.532	15.43	29.096	29.43	35.437	22.17	21.8	27.658	24.585	24.374	31.709	32.506
419.43	27.571	36.738	45.006	20.746	24.792	23.981	25.35	19.875	54.168	24.204	23.833	16.835	16.805	22.546	10.263	27.819	13.183	23.337	14.854	23.842	15.728	13.314	20.551	33.436	11.346	26.341	22.059	19.252	17.709	24.498	21.263	21.634	26.197	22.213	29.21	22.176	23.166	22.525	15.431	29.089	29.417	35.423	22.162	21.797	27.644	24.587	24.368	31.7	32.495
419.63	27.563	36.724	44.984	20.734	24.786	23.969	25.341	19.864	54.156	24.197	23.82	16.83	16.799	22.538	10.252	27.804	13.176	23.325	14.844	23.824	15.717	13.306	20.53	33.424	11.333	26.336	22.046	19.242	17.703	24.484	21.246	21.617	26.188	22.213	29.182	22.16	23.155	22.512	15.432	29.081	29.401	35.412	22.147	21.792	27.631	24.58	24.357	31.688	32.483
419.84	27.553	36.706	44.981	20.714	24.779	23.958	25.336	19.873	54.137	24.191	23.822	16.829	16.793	22.535	10.246	27.796	13.169	23.315	14.832	23.814	15.717	13.292	20.53	33.419	11.329	26.328	22.035	19.233	17.691	24.486	21.233	21.622	26.192	22.212	29.17	22.157	23.158	22.505	15.436	29.076	29.382	35.385	22.122	21.778	27.597	24.564	24.339	31.665	32.468
420.05	27.553	36.688	44.963	20.708	24.776	23.95	25.324	19.864	54.133	24.191	23.827	16.83	16.786	22.524	10.245	27.791	13.163	23.313	14.827	23.804	15.719	13.292	20.524	33.405	11.331	26.321	22.025	19.229	17.692	24.482	21.217	21.616	26.155	22.21	29.149	22.148	23.15	22.485	15.44	29.053	29.375	35.37	22.108	21.764	27.571	24.556	24.317	31.651	32.45
420.26	27.551	36.669	44.947	20.701	24.767	23.942	25.318	19.856	54.119	24.201	23.82	16.835	16.786	22.529	10.247	27.786	13.16	23.304	14.827	23.801	15.71	13.288	20.518	33.398	11.33	26.317	22.016	19.224	17.697	24.48	21.206	21.614	26.131	22.218	29.117	22.147	23.129	22.478	15.44	29.041	29.353	35.351	22.097	21.759	27.558	24.544	24.307	31.641	32.436
420.46	27.551	36.642	44.943	20.685	24.757	23.931	25.295	19.846	54.096	24.192	23.805	16.822	16.782	22.52	10.244	27.781	13.153	23.296	14.816	23.789	15.699	13.277	20.498	33.384	11.325	26.3	22.007	19.21	17.693	24.457	21.189	21.613	26.118	22.212	29.091	22.138	23.121	22.469	15.444	29.028	29.335	35.338	22.089	21.741	27.538	24.536	24.299	31.627	32.427
420.67	27.539	36.622	44.938	20.668	24.756	23.928	25.271	19.835	54.072	24.174	23.79	16.817	16.775	22.504	10.234	27.767	13.146	23.28	14.804	23.779	15.684	13.265	20.49	33.367	11.308	26.284	21.983	19.197	17.683	24.435	21.166	21.6	26.087	22.202	29.067	22.131	23.116	22.448	15.447	29.02	29.309	35.331	22.08	21.728	27.515	24.52	24.29	31.609	32.408
420.88	27.527	36.602	44.92	20.653	24.743	23.913	25.255	19.82	54.042	24.155	23.774	16.806	16.766	22.489	10.225	27.75	13.133	23.265	14.793	23.768	15.672	13.257	20.473	33.357	11.301	26.264	21.966	19.178	17.672	24.413	21.144	21.584	26.035	22.189	29.027	22.121	23.091	22.421	15.448	28.996	29.292	35.308	22.069	21.71	27.486	24.494	24.269	31.592	32.395
421.08	27.516	36.598	44.903	20.648	24.736	23.893	25.254	19.809	54.021	24.147	23.77	16.792	16.751	22.472	10.211	27.737	13.137	23.248	14.78	23.755	15.666	13.249	20.457	33.353	11.293	26.249	21.945	19.17	17.661	24.395	21.124	21.57	26	22.193	28.991	22.115	23.073	22.408	15.45	28.977	29.27	35.285	22.054	21.698	27.464	24.472	24.249	31.567	32.369
421.29	27.508	36.579	44.875	20.636	24.722	23.891	25.24	19.805	54.004	24.145	23.769	16.782	16.739	22.462	10.209	27.736	13.131	23.237	14.768	23.751	15.667	13.242	20.448	33.341	11.288	26.224	21.934	19.165	17.649	24.373	21.111	21.566	25.979	22.189	28.971	22.105	23.069	22.391	15.454	28.974	29.261	35.277	22.049	21.691	27.465	24.465	24.246	31.553	32.37
421.5	27.51	36.565	44.858	20.63	24.714	23.888	25.233	19.796	53.985	24.132	23.757	16.768	16.734	22.464	10.213	27.733	13.132	23.225	14.762	23.738	15.658	13.242	20.445	33.338	11.293	26.224	21.921	19.158	17.64	24.367	21.113	21.561	25.957	22.182	28.946	22.103	23.065	22.383	15.456	28.958	29.242	35.264	22.039	21.676	27.455	24.449	24.231	31.525	32.366
421.71	27.518	36.544	44.844	20.618	24.719	23.869	25.226	19.791	53.971	24.127	23.755	16.76	16.736	22.462	10.215	27.732	13.127	23.218	14.755	23.731	15.652	13.237	20.44	33.333	11.286	26.226	21.909	19.156	17.631	24.367	21.107	21.559	25.93	22.173	28.907	22.094	23.059	22.374	15.459	28.934	29.224	35.239	22.028	21.658	27.433	24.432	24.204	31.512	32.354
421.91	27.513	36.54	44.833	20.609	24.718	23.871	25.224	19.795	53.973	24.125	23.756	16.757	16.736	22.457	10.22	27.727	13.14	23.215	14.763	23.729	15.645	13.236	20.445	33.33	11.29	26.219	21.903	19.16	17.634	24.355	21.105	21.564	25.903	22.191	28.874	22.099	23.056	22.363	15.462	28.919	29.21	35.21	22.024	21.647	27.429	24.417	24.199	31.503	32.338
422.12	27.496	36.533	44.81	20.602	24.722	23.861	25.218	19.787	53.955	24.118	23.749	16.752	16.721	22.452	10.215	27.711	13.132	23.207	14.749	23.719	15.631	13.225	20.437	33.321	11.276	26.203	21.888	19.15	17.623	24.344	21.097	21.559	25.878	22.186	28.851	22.086	23.045	22.341	15.463	28.91	29.208	35.198	22.011	21.644	27.416	24.417	24.19	31.493	32.336
422.33	27.484	36.522	44.809	20.596	24.714	23.862	25.215	19.787	53.932	24.128	23.751	16.757	16.724	22.455	10.221	27.705	13.139	23.21	14.755	23.718	15.634	13.228	20.433	33.315	11.284	26.199	21.893	19.161	17.628	24.354	21.102	21.558	25.857	22.191	28.836	22.089	23.049	22.341	15.466	28.895	29.186	35.18	21.999	21.637	27.404	24.415	24.172	31.471	32.319
422.53	27.473	36.508	44.787	20.586	24.71	23.858	25.203	19.777	53.92	24.112	23.745	16.74	16.707	22.447	10.213	27.687	13.131	23.196	14.749	23.709	15.625	13.209	20.421	33.306	11.269	26.186	21.876	19.151	17.624	24.339	21.085	21.545	25.838	22.179	28.809	22.072	23.031	22.328	15.467	28.872	29.165	35.149	21.984	21.619	27.38	24.392	24.15	31.452	32.298
[truncated: 2,502 more rows]
[truncated: 117 more columns]
